# Supplementary material for: Bone Marrow Mesenchymal Stem Cells Support Acute Myeloid Leukemia Bioenergetics and Enhance Antioxidant Defense and Escape from Chemotherapy
Source: Cell Metab. 2020 Nov 3;32(5):829–843.e9. doi: 10.1016/j.cmet.2020.09.001 (PMC7658808; doi:10.1016/j.cmet.2020.09.001)
Supplement: Table S1. Analysis of the RNA-Seq Data from Nestin+ BMSCs Obtained from Leukemic iMLL-AF9 and Normal Mice, Related to Figure 4 [file mmc2.xlsx]

## Sheet: Upregulated genes
ensemblID	geneID	L2	L3	L4	L5	L6	L7	N2	N3	N4	N5	N6	N7	N8	N9	normal.Nestin.hi_vs_normal.Nestin.lo_log2fc	normal.Nestin.hi_vs_normal.Nestin.lo_padj	normal.Nestin.hi_vs_leukaemic.Nestin.hi_log2fc	normal.Nestin.hi_vs_leukaemic.Nestin.hi_padj	normal.Nestin.lo_vs_leukaemic.Nestin.lo_log2fc	normal.Nestin.lo_vs_leukaemic.Nestin.lo_padj	leukaemic.Nestin.hi_vs_leukaemic.Nestin.lo_log2fc	leukaemic.Nestin.hi_vs_leukaemic.Nestin.lo_padj
ENSMUSG00000035757	Selo	827.694	512.613	340.284	242.203	438.205	275.689	21.9167	8.78641	171.829	215.015	77.3771	84.4132	108.28	91.3743	-2.91543	3.15002e-05	-5.29379	3.34876e-12	-1.3647	0.0681797	1.01366	0.322326
ENSMUSG00000041654	Slc39a11	537.068	451.5	400.988	389.972	748.212	503.379	0	11.2968	110.122	231.061	366.889	224.846	304.538	224.921	-5.23639	9.58686e-11	-6.21574	8.50913e-12	-1.04925	0.493668	-0.0698923	0.989454
ENSMUSG00000029545	Acads	446.738	414.103	364.224	260.565	269.605	200.613	2.19167	10.0416	394.921	427.624	211.265	113.574	280.476	151.51	-5.2401	4.49889e-11	-5.91248	5.41108e-11	-0.0517451	1	0.620632	0.717698
ENSMUSG00000040761	Spen	171.822	404.07	230.846	261.439	381.487	395.073	0	5.02081	197.461	372.265	133.888	404.416	318.073	330.353	-6.5301	2.96674e-12	-6.48015	1.86426e-10	-0.106821	1	-0.156773	0.960424
ENSMUSG00000042709	Atpaf2	477.176	558.219	447.158	284.173	255.62	301.535	10.9583	22.5936	295.241	176.505	357.325	446.622	855.714	467.024	-4.5736	4.49889e-11	-4.80532	6.85562e-09	0.42691	1	0.658635	0.675892
ENSMUSG00000073147	5031425E22Rik	1121.26	1186.67	176.127	1080.73	206.671	87.3837	0	7.53121	131.957	166.877	250.389	314.631	168.436	279.59	-5.34278	5.35479e-06	-7.57666	8.32559e-09	-0.79388	1	1.44001	0.472477
ENSMUSG00000025040	Fundc1	350.518	238.976	242.816	751.09	441.313	428.303	1.09583	12.552	494.601	217.422	233.001	216.405	284.235	314.734	-5.24994	4.40213e-11	-5.23611	1.57076e-08	-0.653381	1	-0.667206	0.692061
ENSMUSG00000056579	Tug1	319.099	813.613	465.967	549.109	306.899	429.534	1.09583	27.6144	261.066	172.494	228.654	277.029	244.382	268.656	-3.93989	1.10302e-06	-5.11857	4.93084e-08	-0.839027	0.923283	0.339647	0.900213
ENSMUSG00000026097	Ormdl1	477.176	443.291	207.762	157.388	212.11	1083.07	0	5.02081	171.829	109.112	206.049	280.098	218.064	103.87	-5.66687	5.63585e-07	-6.91653	5.63622e-08	-1.15459	0.836084	0.0950747	0.989858
ENSMUSG00000059586	Nsmce2	552.778	379.443	358.239	312.153	466.175	294.151	0	12.552	523.081	521.492	316.463	263.983	472.974	101.527	-5.59891	1.0707e-09	-5.89722	5.63622e-08	0.0434089	1	0.34172	0.915683
ENSMUSG00000055013	Agap1	429.065	1084.51	175.272	70.8246	104.113	83.6914	0	6.27601	146.197	303.268	135.627	224.846	67.6751	20.3054	-5.0919	2.29717e-05	-7.25906	7.17675e-08	0.45785	1	2.62501	0.0577702
ENSMUSG00000027677	Ttc14	1025.04	1305.25	465.967	481.782	497.254	465.226	304.642	205.853	412.009	417.194	413.837	537.942	597.797	655.24	-0.978483	0.0101789	-2.17489	1.05682e-07	0.0825338	1	1.27894	0.00093394
ENSMUSG00000038388	Mpp6	553.759	171.479	221.441	272.806	323.215	407.38	1.09583	11.2968	187.967	397.939	301.684	217.939	127.831	493.577	-5.29828	2.86484e-09	-5.58993	1.11425e-07	-0.079619	1	0.212033	0.952032
ENSMUSG00000038034	Igsf8	826.712	513.525	1025.98	431.943	614.575	745.838	53.6958	18.828	444.286	420.403	653.793	543.314	283.484	242.884	-3.48164	9.13358e-08	-4.09493	1.59278e-07	-0.697894	0.938506	-0.084605	0.983253
ENSMUSG00000050310	Rictor	249.388	579.198	124.828	184.494	58.2719	39.3842	0	5.02081	249.674	67.3928	171.273	39.137	150.389	151.51	-5.3201	5.53231e-06	-6.78694	2.01632e-07	0.438105	1	1.90494	0.188075
ENSMUSG00000026393	Nek7	1290.14	357.552	495.892	358.495	386.926	137.845	23.0125	17.5728	359.796	178.912	630.319	234.822	234.607	185.092	-3.74858	9.05846e-06	-5.12348	2.01632e-07	-0.176298	1	1.1986	0.401296
ENSMUSG00000037808	Fam76b	179.677	337.485	179.547	324.394	564.849	457.841	0	8.78641	416.756	174.9	726.823	349.931	444.4	474.834	-6.31796	8.56615e-12	-5.56323	3.25979e-07	0.184191	1	-0.570543	0.804682
ENSMUSG00000030788	Rnf141	875.804	685.004	258.206	515.883	436.651	249.843	0	18.828	110.122	258.339	336.46	623.123	579.75	413.918	-5.0647	5.44137e-07	-5.99097	4.36835e-07	0.0907251	1	1.01699	0.639117
ENSMUSG00000053205	Styx	139.422	230.767	87.2086	146.895	55.9411	40.6149	0	1.2552	163.285	92.264	72.1606	54.4849	32.3337	51.5445	-5.98915	8.74086e-06	-7.16865	4.75591e-07	-0.083921	1	1.09558	0.495349
ENSMUSG00000030036	Mogs	1005.41	1114.61	336.01	396.967	69.9263	61.5378	18.6292	30.1248	648.392	522.294	499.908	603.938	923.389	279.59	-4.3953	5.85177e-07	-5.19791	7.54183e-07	1.40108	0.395617	2.20369	0.0479829
ENSMUSG00000056310	Tyw1	550.814	708.719	344.559	204.604	263.389	601.84	1.09583	12.552	89.237	190.946	119.108	59.8566	281.228	493.577	-4.58673	1.90945e-05	-6.09508	9.30893e-07	-0.753719	1	0.754622	0.782357
ENSMUSG00000044461	Shisa2	886.604	591.967	216.311	839.402	136.745	363.073	0	10.0416	68.3517	259.141	233.001	148.107	436.128	528.721	-5.32029	5.78977e-06	-6.59924	1.3092e-06	-0.452835	1	0.826113	0.783226
ENSMUSG00000019774	Mtrf1l	568.487	164.182	62.414	99.679	50.5023	8.61529	0	3.7656	38.9225	168.482	47.8173	130.457	152.645	135.89	-5.3317	2.74558e-05	-6.88974	1.34272e-06	1.00029	1	2.55834	0.0658277
ENSMUSG00000028405	Aco1	260.188	689.564	442.883	197.609	270.382	76.3069	0	7.53121	836.359	207.795	314.725	300.818	575.99	128.861	-6.21144	3.77974e-08	-6.39973	1.95745e-06	0.670818	1	0.859113	0.75567
ENSMUSG00000004637	Wwox	366.227	669.498	169.287	130.282	65.2646	8.61529	3.2875	6.27601	261.066	84.241	51.2949	103.598	95.4971	69.5069	-4.17999	0.000389763	-6.25567	2.22794e-06	0.243583	1	2.31927	0.101166
ENSMUSG00000038271	Iffo1	549.832	216.173	226.571	340.133	255.62	406.149	25.2042	28.8696	143.349	336.964	255.605	275.494	133.094	353.783	-3.13448	2.11812e-06	-3.72982	2.30062e-06	-0.292139	1	0.303201	0.888252
ENSMUSG00000078671	Chd2	932.751	242.624	259.916	657.532	303.014	956.297	24.1083	8.78641	455.678	256.735	142.582	234.822	175.203	237.417	-3.74422	2.43351e-05	-4.9185	2.55389e-06	-1.09496	0.740386	0.0793193	0.990839
ENSMUSG00000031825	Crispld2	3257.75	901.177	787.442	3866.5	1341.03	1133.53	1.09583	33.8904	638.899	620.977	1358.88	884.803	810.597	187.434	-4.99457	1.24953e-05	-6.33743	3.1884e-06	-1.19571	0.965533	0.147153	0.983366
ENSMUSG00000055720	Ubl7	909.186	860.131	528.381	987.172	471.614	284.305	0	28.8696	544.915	377.881	574.677	227.916	394.02	730.213	-4.76539	2.11812e-06	-5.58512	3.33268e-06	-0.242833	1	0.576902	0.849183
ENSMUSG00000019790	Stxbp5	155.131	701.422	100.033	178.373	223.764	161.229	1.09583	5.02081	15.1893	164.471	397.318	102.063	187.986	213.988	-5.36191	8.96174e-06	-6.48952	3.33975e-06	0.127586	1	1.25519	0.578822
ENSMUSG00000025261	Huwe1	1125.19	641.222	554.031	616.436	139.853	887.375	7.67083	40.1664	764.21	1107.17	544.248	514.153	373.717	398.298	-4.49955	3.82764e-07	-4.96681	3.69358e-06	0.171652	1	0.638907	0.7935
ENSMUSG00000032777	Gtf3c1	336.772	91.2122	180.402	169.629	145.291	118.153	7.67083	11.2968	228.788	111.519	148.668	273.959	223.328	407.67	-4.47156	7.58761e-09	-4.33171	3.72783e-06	0.596371	1	0.456518	0.829651
ENSMUSG00000040565	Btaf1	511.54	411.367	252.221	306.907	170.931	153.845	0	15.0624	56.9598	384.3	168.665	247.1	397.779	257.722	-4.78593	3.07996e-06	-5.58083	3.97257e-06	0.194214	1	0.98912	0.648416
ENSMUSG00000002661	Alkbh7	213.06	385.828	48.7342	163.509	56.718	302.766	0	6.27601	232.586	313.698	155.624	175.733	115.8	460.776	-5.82919	2.24396e-07	-6.06235	4.24316e-06	0.757909	1	0.991071	0.669339
ENSMUSG00000005674	Tomm40l	116.839	190.634	36.7644	23.6082	29.5244	65.2301	0	2.5104	45.5678	38.5102	106.067	54.4849	157.157	24.9913	-5.27772	2.76392e-05	-6.30589	4.8922e-06	0.871488	1	1.89966	0.131681
ENSMUSG00000021701	Plk2	1408.94	342.046	174.417	396.093	184.916	19.6921	3.2875	15.0624	245.876	523.097	253.866	234.055	130.839	158.538	-4.46432	0.000104754	-6.08523	5.43867e-06	0.405646	1	2.02656	0.213661
ENSMUSG00000032612	Usp4	1477.67	1193.97	1019.14	543.863	956.437	888.606	2.19167	67.7809	391.124	691.579	1188.48	778.136	1058.74	863.76	-4.36634	2.10028e-06	-4.99645	7.43914e-06	-0.0319168	1	0.598188	0.823403
ENSMUSG00000001150	Mcm3ap	105.057	73.8819	260.771	227.338	215.995	131.691	0	6.27601	265.812	204.585	88.6793	109.737	193.25	132.766	-5.50672	4.59245e-10	-4.61347	7.82638e-06	-0.32558	1	-1.21883	0.220016
ENSMUSG00000031823	Zdhhc7	823.766	1047.12	342.849	495.772	700.817	839.376	0	16.3176	961.671	413.182	318.202	480.388	349.655	43.7347	-5.24692	8.50961e-06	-6.25462	7.97411e-06	-0.446151	1	0.561548	0.883611
ENSMUSG00000012535	Tnpo3	431.029	101.246	546.336	652.286	318.553	609.224	9.8625	16.3176	310.431	386.706	244.303	445.088	779.016	494.358	-4.92665	6.74368e-11	-4.18487	9.10088e-06	-0.251102	1	-0.992882	0.469469
ENSMUSG00000056493	Foxk1	28.4734	661.289	208.617	190.614	156.169	236.305	2.19167	3.7656	42.7198	79.4273	44.3397	116.644	78.9543	233.512	-4.56336	0.000266201	-6.22807	1.06899e-05	-0.956391	1	0.708322	0.823403
ENSMUSG00000057181	5730455P16Rik	513.504	195.194	215.456	353.249	207.448	29.5381	3.2875	7.53121	163.285	270.374	95.6346	287.005	78.9543	327.229	-4.89218	6.32165e-06	-5.61194	1.06899e-05	0.0248204	1	0.744582	0.783517
ENSMUSG00000035234	Fam175a	254.297	187.897	163.302	434.566	90.9042	177.229	0	7.53121	85.4396	191.749	66.9442	69.8327	47.3726	158.538	-4.46058	4.35739e-05	-5.48829	1.15847e-05	-1.03667	0.92303	-0.00896064	1
ENSMUSG00000060181	Slc35e3	1593.53	717.84	502.732	534.245	181.031	377.842	0	30.1248	481.31	759.774	558.158	224.079	779.768	201.492	-4.72003	2.05948e-05	-5.81073	1.15847e-05	0.328004	1	1.4187	0.494649
ENSMUSG00000029815	Malsu1	665.689	329.276	199.212	212.474	202.786	179.69	42.7375	74.0569	264.863	125.96	286.034	146.572	154.901	288.961	-1.82433	0.00291984	-3.03809	1.15847e-05	0.0880012	1	1.30176	0.0786187
ENSMUSG00000033970	Rfc3	164.95	187.897	332.59	272.806	393.141	402.457	1.09583	15.0624	457.577	109.914	386.885	284.703	384.244	234.293	-5.10024	1.17406e-10	-4.28478	1.16405e-05	-0.168492	1	-0.983948	0.474076
ENSMUSG00000031245	Hmgn5	465.394	215.261	301.81	188.866	236.196	143.998	5.47917	17.5728	123.413	87.4502	196.486	356.837	432.369	118.708	-4.07655	5.82534e-06	-4.66433	1.29031e-05	0.0152111	1	0.602995	0.798448
ENSMUSG00000002910	Arrdc2	2547.88	1038.91	348.834	739.723	216.772	494.764	120.542	32.6352	401.566	175.703	265.169	300.818	160.164	549.027	-1.92107	0.0456903	-4.37352	1.29031e-05	-0.534798	1	1.91765	0.0801335
ENSMUSG00000031533	Mrps31	242.515	240.8	143.638	126.785	82.3577	24.6151	0	3.7656	271.508	321.721	173.012	187.244	189.49	17.1815	-6.06242	1.42952e-06	-6.29567	1.51492e-05	1.0186	1	1.25186	0.575554
ENSMUSG00000028646	Rragc	750.128	145.027	450.578	253.569	414.119	189.536	0	16.3176	299.039	509.458	340.807	468.877	163.924	249.913	-5.06598	1.19543e-06	-5.40493	1.55218e-05	0.0600127	1	0.398965	0.914613
ENSMUSG00000061607	Mdc1	705.945	192.458	119.698	365.49	180.255	583.378	3.2875	20.0832	411.06	686.765	418.184	343.792	961.738	484.206	-5.31052	1.13219e-08	-4.98033	1.59103e-05	0.813978	1	0.483786	0.87085
ENSMUSG00000035367	Rmi1	281.789	322.891	172.707	135.529	182.585	3.69227	0	5.02081	216.447	178.912	181.706	171.896	128.583	126.518	-5.50426	1.01056e-05	-6.24799	1.62283e-05	0.434825	1	1.17855	0.628265
ENSMUSG00000032179	Bmp5	292.589	736.995	249.656	236.082	42.7328	211.69	0	10.0416	120.565	474.959	166.056	237.892	43.6128	145.262	-4.851	7.69023e-05	-6.09295	2.17654e-05	0.106341	1	1.34829	0.567601
ENSMUSG00000003226	Ranbp2	1470.8	545.449	191.517	235.208	331.762	961.22	15.3417	26.3592	777.501	760.576	335.59	194.918	818.869	124.956	-4.33239	2.51984e-05	-5.25112	2.17654e-05	0.226793	1	1.14552	0.592428
ENSMUSG00000022307	Oxr1	391.755	1234.1	832.756	487.028	1190.3	425.842	59.175	18.828	284.799	825.562	457.307	485.759	615.092	242.884	-3.502	2.17733e-05	-4.20711	2.6317e-05	-0.58311	1	0.121995	0.980148
ENSMUSG00000030671	Pde3b	787.438	760.71	86.3536	403.088	55.1641	143.998	0	5.02081	308.532	93.0663	3.47762	106.668	51.8843	38.2679	-4.49796	0.00378636	-7.14579	2.7144e-05	-0.731702	1	1.91613	0.440086
ENSMUSG00000031095	Cul4b	315.172	343.87	109.438	466.043	259.504	177.229	0	7.53121	24.6826	332.953	364.281	172.663	169.188	341.287	-5.4784	3.87647e-06	-5.88842	2.7144e-05	-0.0945503	1	0.315468	0.944714
ENSMUSG00000035354	Uvrag	436.92	1371.83	523.251	653.16	532.994	34.4612	3.2875	10.0416	334.164	890.548	316.463	446.622	163.172	38.2679	-5.20459	5.04497e-05	-6.35929	2.74708e-05	-0.232273	1	0.922423	0.783517
ENSMUSG00000070605	Zfp992	312.226	127.697	162.447	104.051	145.291	15.9998	2.19167	1.2552	132.906	50.5446	13.0411	174.965	121.815	107.775	-5.20238	6.82596e-05	-6.22295	2.81241e-05	-0.0813817	1	0.939187	0.734244
ENSMUSG00000024785	Rcl1	140.404	699.598	208.617	114.543	203.563	285.535	0	16.3176	570.547	231.863	165.187	287.772	480.493	416.261	-5.15112	1.02558e-06	-5.31494	2.81241e-05	0.81178	1	0.975594	0.679277
ENSMUSG00000007812	Zfp655	557.687	421.4	392.439	537.742	334.869	343.381	0	28.8696	291.444	130.774	397.318	290.074	494.028	359.249	-4.29221	7.50246e-06	-4.82071	2.96376e-05	-0.283777	1	0.244719	0.950114
ENSMUSG00000061273	Mmgt1	141.385	338.397	439.463	380.354	184.916	81.2299	0	0	472.766	513.469	186.922	243.263	57.8998	10.9337	-7.90692	1.54661e-06	-7.74851	3.07367e-05	-0.0959929	1	-0.254403	0.969724
ENSMUSG00000017119	Nbr1	730.491	1287.92	554.031	250.946	407.904	541.533	9.8625	35.1456	1477.16	838.399	173.012	728.255	126.327	424.851	-4.54319	8.74086e-06	-5.15045	3.30022e-05	0.513655	1	1.12091	0.607257
ENSMUSG00000072763	5430403G16Rik	97.2024	483.425	5.12992	56.8345	28.7475	13.5383	0	2.5104	11.392	7.22066	38.2538	3.83696	15.0389	35.9249	-3.23209	0.0591319	-6.89828	3.54874e-05	-0.469799	1	3.19639	0.0424229
ENSMUSG00000027088	Phospho2	470.303	20.9788	104.308	341.007	229.98	20.9229	1.09583	1.2552	46.5171	114.728	112.153	100.528	119.559	106.994	-5.48384	0.000111991	-6.63962	3.54874e-05	-0.755828	1	0.399947	0.932003
ENSMUSG00000045350	Fam186a	239.57	125.873	0.854986	0	1.55392	1.23076	0	0	0.949329	0	0	0	0	0	0.513572	0.943935	-8.35861	3.64761e-05	-1.89138	1	6.98081	1.33537e-05
ENSMUSG00000044252	Osbpl1a	1613.17	1021.58	815.657	1252.11	159.277	159.998	0	28.8696	298.089	596.908	448.613	316.166	267.693	267.094	-4.25994	0.000623871	-5.94946	3.72947e-05	-0.671989	1	1.01753	0.733736
ENSMUSG00000031295	Phka2	787.438	425.961	233.411	558.727	400.911	751.992	0	7.53121	7.59464	84.241	239.956	21.487	218.816	108.556	-4.27878	0.00274972	-6.491	4.6058e-05	-2.00238	0.451426	0.209839	0.975998
ENSMUSG00000026826	Nr4a2	162.004	710.543	271.886	1309.82	1905.1	562.455	8.76667	2.5104	185.119	93.8686	983.297	316.166	403.043	330.353	-5.57716	1.54661e-06	-5.6995	4.74274e-05	-1.3348	0.831422	-1.21247	0.613316
ENSMUSG00000032806	Slc10a3	256.261	206.14	360.804	57.7089	148.399	358.15	2.19167	11.2968	387.326	377.079	145.191	464.272	369.957	146.824	-5.27895	4.5211e-08	-4.80619	5.10318e-05	0.44885	1	-0.0239106	1
ENSMUSG00000029014	Dnajc2	403.537	569.164	510.427	280.675	340.308	879.991	0	25.104	481.31	283.21	296.467	430.507	844.435	374.869	-4.90053	1.02558e-06	-4.96152	5.123e-05	-0.139522	1	-0.0785359	0.992389
ENSMUSG00000066441	Rdh11	469.321	649.431	192.372	135.529	185.693	22.1536	0	20.0832	407.262	336.964	141.713	258.611	430.113	271.78	-4.63317	3.06888e-05	-5.39367	5.26562e-05	1.17358	0.935969	1.93408	0.232685
ENSMUSG00000027498	Cstf1	86.4022	301	157.317	264.062	150.73	430.765	0	6.27601	44.6185	157.25	168.665	151.176	374.469	301.457	-5.55056	1.19543e-06	-5.461	5.85408e-05	-0.30589	1	-0.395449	0.916619
ENSMUSG00000026791	Slc2a8	255.279	1058.97	400.988	126.785	310.784	899.683	0	16.3176	530.675	592.896	103.459	326.909	494.028	344.411	-5.16126	1.46195e-05	-5.7793	5.86767e-05	-0.105088	1	0.512953	0.900285
ENSMUSG00000030089	Slc41a3	1106.54	646.695	139.363	374.234	482.492	1225.83	0	13.8072	10.4426	158.855	114.761	172.663	207.537	266.313	-3.96557	0.00462123	-6.25472	6.51305e-05	-1.75576	0.6602	0.533384	0.906564
ENSMUSG00000025776	Crispld1	1688.77	164.182	308.65	1119.2	156.169	754.453	3.2875	27.6144	561.054	1320.58	419.053	555.592	488.765	909.057	-5.13557	6.49763e-06	-5.43837	0.000101932	0.283814	1	0.586608	0.871368
ENSMUSG00000034832	Tet3	236.624	330.188	91.4835	204.604	444.421	775.376	0	11.2968	239.231	142.809	143.452	247.1	239.871	484.206	-5.09288	4.99223e-06	-5.22412	0.000111995	-0.573658	1	-0.442422	0.905534
ENSMUSG00000042487	Leo1	121.749	344.782	167.577	181.871	110.328	155.075	1.09583	12.552	551.56	222.236	125.194	325.374	374.469	77.3167	-5.0868	4.88565e-07	-4.78988	0.000114418	0.853514	1	0.556599	0.848937
ENSMUSG00000034216	Vps18	4.90921	653.992	215.456	65.5783	309.23	81.2299	0	1.2552	196.511	15.2436	110.414	112.807	162.42	48.4206	-5.808	0.000407659	-7.19141	0.000116109	-0.586872	1	0.796541	0.855595
ENSMUSG00000038079	Tmem237	447.72	450.588	112.858	15.7388	52.8332	220.305	0	3.7656	17.0879	4.81377	63.4666	59.8566	68.4271	232.731	-4.46249	0.00508079	-6.7782	0.000118459	-0.398896	1	1.91681	0.440086
ENSMUSG00000075359	Gm20775	162.986	202.491	76.9487	68.2014	114.213	1.23076	0	3.7656	128.159	91.4617	93.0263	74.4371	73.6907	68.726	-4.98256	0.00019659	-5.9155	0.000118459	0.43186	1	1.3648	0.545974
ENSMUSG00000006676	Usp19	1056.46	1432.03	770.342	284.173	379.933	838.145	87.6667	198.322	523.081	578.455	531.207	724.418	782.775	351.44	-1.98363	0.00351243	-3.05291	0.000118459	0.0357067	1	1.105	0.267256
ENSMUSG00000106067	Gm7902	154.149	55.6395	58.139	66.4527	6.99263	27.0766	0	1.2552	78.7943	68.9974	49.5561	29.9283	102.265	18.7434	-5.54554	0.000183296	-6.30089	0.00011978	0.545691	1	1.30104	0.529546
ENSMUSG00000024654	Asrgl1	455.575	224.382	359.094	401.339	228.426	188.306	23.0125	8.78641	95.8823	259.141	148.668	243.263	666.224	203.835	-3.9076	1.17157e-05	-4.20615	0.000126739	-0.118395	1	0.180154	0.966367
ENSMUSG00000082674	Gm11914	43.2011	47.4304	27.3596	28.8545	26.4166	13.5383	0	0	23.7332	14.4413	30.4292	36.0674	31.5817	10.9337	-5.67394	0.000653412	-6.51717	0.0001388	0.0249578	1	0.868191	0.53286
ENSMUSG00000020716	Nf1	462.448	128.609	128.248	142.524	93.2351	233.844	1.09583	10.0416	195.562	156.448	48.6867	26.0913	201.521	42.9537	-4.0007	0.000847236	-5.29426	0.0001388	-0.397468	1	0.896094	0.74506
ENSMUSG00000089832	Shkbp1	231.715	161.446	178.692	441.561	404.796	534.148	4.38333	5.02081	249.674	26.4758	217.351	432.809	73.6907	257.722	-5.10501	2.15263e-06	-4.97923	0.000143629	-0.861372	1	-0.987152	0.661673
ENSMUSG00000033323	Ctdp1	416.301	909.386	235.121	47.2164	419.558	12.3076	0	7.53121	391.124	186.133	563.374	208.731	594.789	55.4494	-5.67598	6.88811e-05	-6.4824	0.000146228	0.876873	1	1.68329	0.534525
ENSMUSG00000042507	Elmsan1	953.369	1172.99	276.16	285.047	499.585	7.38454	0	17.5728	720.541	318.511	844.192	316.166	432.369	254.598	-5.18448	0.000126115	-6.15247	0.000151653	0.827207	1	1.79519	0.456907
ENSMUSG00000073700	Klhl21	1268.54	379.443	545.481	1782.86	628.56	702.762	37.2583	33.8904	908.508	673.126	957.215	481.922	766.233	113.242	-4.00472	1.30706e-05	-4.30748	0.000171514	-0.475696	1	-0.172935	0.97043
ENSMUSG00000030669	Calca	1533.64	465.182	28.2145	483.531	146.068	295.381	0	6.27601	4.74665	0	0.869405	0	1.50389	0	1.68096	0.57395	-7.14367	0.00018336	-7.12269	2.20913e-07	1.70194	0.603897
ENSMUSG00000001151	Pcnt	108.985	295.528	88.9185	368.113	155.392	438.149	0	10.0416	520.233	386.706	322.549	257.844	178.963	139.014	-5.54893	2.24396e-07	-4.95039	0.000184932	0.205863	1	-0.392672	0.916144
ENSMUSG00000037138	Aff3	961.224	1287	86.3536	640.044	87.7964	222.767	0	13.8072	10.4426	343.383	256.475	275.494	612.084	128.861	-4.62201	0.00193097	-6.4231	0.000184936	0.074846	1	1.87594	0.465775
ENSMUSG00000037376	Trmt6	537.068	88.4758	141.073	199.358	187.247	177.229	0	6.27601	30.3785	21.662	46.9479	28.3935	189.49	203.054	-4.24363	0.00245452	-5.92961	0.000184936	-0.974563	1	0.711415	0.849454
ENSMUSG00000030279	C2cd5	524.304	228.031	176.127	334.012	743.55	113.23	12.0542	30.1248	326.569	265.56	512.08	287.772	367.701	253.817	-3.84744	7.50246e-06	-3.98302	0.000185425	-0.020929	1	0.114656	0.98206
ENSMUSG00000000552	Zfp385a	4.90921	348.431	96.6134	48.9651	206.671	27.0766	0	0	44.6185	178.11	252.127	112.039	45.8687	87.4694	-7.01187	6.10597e-05	-7.40139	0.000194533	0.351988	1	0.741502	0.865864
ENSMUSG00000042369	Rbm45	536.086	317.419	38.4744	321.771	124.313	7.38454	0	8.78641	137.653	85.0433	62.5972	121.248	69.179	113.242	-3.99723	0.00459863	-5.92329	0.000194533	-0.305413	1	1.62065	0.494402
ENSMUSG00000031787	Katnb1	20.6187	297.352	141.928	239.579	273.49	591.994	0	2.5104	122.463	114.728	114.761	424.368	61.6595	88.2504	-6.04649	9.7727e-06	-6.02448	0.000198882	-0.959326	1	-0.981341	0.743373
ENSMUSG00000020064	Herc4	49.0921	1216.77	280.435	428.445	804.93	888.606	0	12.552	612.317	517.481	102.59	499.572	421.09	816.121	-5.66534	1.30214e-05	-5.91727	0.000205338	-0.247072	1	0.00486012	1
ENSMUSG00000026456	Cyb5r1	620.525	1273.32	505.297	648.788	505.023	1043.68	0	17.5728	148.095	476.564	883.316	442.785	18.0467	560.741	-4.98454	0.00023033	-5.99918	0.000205891	-0.634328	1	0.380315	0.943739
ENSMUSG00000025607	Copg2	268.043	1113.7	152.188	360.244	820.469	498.456	0	21.3384	134.805	422.007	346.023	131.224	591.781	181.187	-4.41171	0.000389063	-5.48754	0.000211638	-0.571344	1	0.504482	0.904717
ENSMUSG00000033790	Tubgcp5	305.353	378.531	96.6134	502.767	358.178	1047.37	1.09583	11.2968	599.027	243.898	189.53	356.837	49.6284	242.103	-5.06715	1.49396e-05	-5.29111	0.000222643	-0.798379	1	-0.57442	0.873034
ENSMUSG00000020677	Ddx52	307.317	368.497	336.864	468.666	405.573	252.305	25.2042	13.8072	159.487	302.465	306.9	295.446	411.314	37.4869	-3.54339	4.54297e-05	-3.93351	0.000230287	-0.522632	1	-0.132506	0.978009
ENSMUSG00000029250	Polr2b	1086.9	844.625	569.421	699.502	787.837	82.4607	60.2708	74.0569	863.89	441.263	988.514	729.023	976.025	595.104	-3.40225	2.36243e-05	-3.7051	0.000233035	0.513057	1	0.815907	0.653085
ENSMUSG00000042700	Sipa1l1	334.808	292.791	429.203	394.344	268.051	715.069	1.09583	6.27601	548.712	84.241	206.049	128.922	6.76751	192.12	-5.12435	8.15593e-05	-5.71835	0.000252822	-1.15522	1	-0.561221	0.893015
ENSMUSG00000032604	Qars	715.763	1069.01	200.067	745.844	261.835	196.921	10.9583	71.5465	1252.17	439.658	552.072	537.942	1083.55	399.079	-3.94185	2.04524e-05	-4.22052	0.00026035	1.00204	0.938469	1.28072	0.445636
ENSMUSG00000039850	Endov	519.395	421.4	94.9034	433.691	83.1346	2.46151	2.19167	3.7656	224.042	20.0574	203.441	88.2501	75.9465	258.503	-4.84067	0.00123571	-6.32367	0.00026035	-0.0639308	1	1.41907	0.638517
ENSMUSG00000050668	Gpatch11	757.001	870.165	190.662	223.841	190.355	79.9991	0	20.0832	11.392	205.388	199.963	64.461	104.52	326.448	-3.52545	0.0120343	-5.7316	0.000264787	-0.159479	1	2.04667	0.311979
ENSMUSG00000038236	Hoxa7	274.916	737.907	95.7584	221.218	95.566	3.69227	0	3.7656	129.109	69.7997	19.9963	115.109	37.5973	2.34293	-4.10563	0.0176623	-6.78258	0.000287983	-0.689135	1	1.98782	0.46537
ENSMUSG00000071867	Gm6304	101.13	64.7607	35.9094	22.7338	20.2009	71.3838	8.76667	0	29.4292	41.7194	29.5598	29.9283	21.8064	28.8961	-2.59277	0.0114334	-4.00007	0.000287983	-0.295333	1	1.11197	0.406503
ENSMUSG00000028261	Ndufaf4	252.334	406.806	231.701	139.9	27.9705	77.5376	17.5333	15.0624	365.492	176.505	134.758	296.213	364.694	585.733	-4.12547	7.26184e-06	-4.12512	0.000316359	1.40478	0.420366	1.40442	0.340186
ENSMUSG00000040389	Wdr47	273.934	367.585	118.843	229.087	122.76	205.536	1.09583	8.78641	156.639	138.797	52.1643	116.644	31.5817	3.12391	-3.66896	0.00667977	-5.46395	0.000349515	-0.980487	1	0.814502	0.805766
ENSMUSG00000035397	Klf16	184.586	287.318	152.188	292.916	169.377	12.3076	0	8.78641	153.791	195.76	57.3807	159.618	148.885	210.864	-4.72347	0.000111991	-5.24929	0.000353528	-0.00956855	1	0.516242	0.89391
ENSMUSG00000021285	Ppp1r13b	45.1648	439.643	161.592	13.99	73.0342	23.3844	0	2.5104	75.9464	65.7882	23.4739	92.0871	18.0467	239.76	-5.13236	0.00111258	-6.42427	0.000361608	0.335865	1	1.62778	0.5526
ENSMUSG00000020893	Per1	1846.85	841.889	80.3687	1117.45	456.852	532.917	38.3542	17.5728	306.633	364.242	297.337	763.555	44.3648	115.585	-3.20602	0.0114838	-5.14555	0.000361608	-0.762875	1	1.17666	0.649989
ENSMUSG00000029290	Zfp326	611.688	290.055	69.2539	88.3121	76.142	51.6918	58.0792	12.552	227.839	348.196	95.6346	160.385	382.74	292.085	-2.7445	0.00092034	-3.54138	0.000371417	1.78845	0.0441741	2.58533	0.00448894
ENSMUSG00000029208	Guf1	82.4748	253.57	232.556	383.852	128.975	237.536	5.47917	17.5728	600.926	336.162	366.02	233.287	182.723	485.768	-4.83858	1.89493e-09	-3.71138	0.000372264	0.580012	1	-0.547186	0.802771
ENSMUSG00000021930	Spryd7	824.748	349.343	106.873	206.353	106.443	136.614	0	15.0624	734.781	459.715	311.247	35.3	217.312	69.5069	-4.85344	0.000238076	-5.65246	0.000372919	1.09937	1	1.89838	0.373859
ENSMUSG00000035235	Trim13	592.051	477.04	0.854986	317.399	55.9411	210.459	0	1.2552	6.64531	52.9515	3.47762	38.3696	47.3726	0.780977	-3.53624	0.0963044	-7.41549	0.000377538	-2.35777	0.639234	1.52148	0.697648
ENSMUSG00000071178	Serpina1b	11853.8	1866.2	2338.39	7883.39	427.328	1110.14	70.1333	117.989	686.365	875.304	199.094	147.339	402.291	71.0689	-1.77774	0.345228	-5.60576	0.000378473	-2.77116	0.0800555	1.05686	0.74919
ENSMUSG00000029507	Pus1	139.422	159.621	146.203	21.8594	146.845	892.298	1.09583	2.5104	220.244	217.422	172.142	70.6001	120.311	190.558	-5.78471	1.04656e-05	-5.5902	0.00041986	-0.82068	1	-1.01519	0.72255
ENSMUSG00000027805	Pfn2	1302.91	172.391	239.396	687.261	9.32351	290.458	1.09583	13.8072	385.428	207.795	91.2875	155.781	165.428	114.804	-4.10214	0.00472876	-5.87761	0.000425703	-0.67212	1	1.10335	0.745806
ENSMUSG00000044876	Zfp444	6.8729	606.561	241.106	156.514	92.4581	233.844	1.09583	7.53121	323.721	250.316	110.414	198.755	205.281	173.377	-5.08138	8.42358e-05	-5.5222	0.000428799	0.224831	1	0.665648	0.860018
ENSMUSG00000038225	Primpol	197.35	185.161	153.042	413.581	75.365	36.9227	0	3.7656	9.49329	202.981	54.7725	81.3436	107.528	169.472	-5.07378	0.000342679	-5.82993	0.000439421	-0.660102	1	0.0960483	0.99265
ENSMUSG00000057315	Arhgap24	415.32	584.67	165.012	228.213	107.22	20.9229	0	11.2968	521.182	182.121	308.639	228.683	60.1557	30.4581	-4.75534	0.00057789	-5.76226	0.000447049	0.747461	1	1.75438	0.461735
ENSMUSG00000022361	Zhx1	1941.1	652.167	1183.3	675.894	858.54	43.0765	2.19167	47.6977	957.873	1034.96	447.744	746.673	1076.79	613.848	-4.63905	0.000127075	-5.20848	0.00048601	0.2409	1	0.810333	0.810346
ENSMUSG00000029020	Mfn2	844.385	250.834	382.179	212.474	109.551	46.7687	2.19167	15.0624	226.89	338.569	415.576	105.133	325.592	17.1815	-4.36208	0.000844176	-5.42211	0.00048671	0.34084	1	1.40087	0.58253
ENSMUSG00000064105	Cnnm2	335.79	625.716	98.3234	199.358	87.0194	8.61529	3.2875	7.53121	33.2265	260.746	12.1717	48.3457	254.91	92.9362	-3.94187	0.00671527	-5.76857	0.00049056	0.248097	1	2.07479	0.325988
ENSMUSG00000030681	Mvp	307.317	1717.53	567.711	267.56	374.494	39.3842	3.2875	22.5936	245.876	531.12	437.311	672.236	21.8064	509.197	-4.47658	0.000974314	-5.6377	0.000490784	0.364323	1	1.52543	0.564388
ENSMUSG00000041272	Tox	318.117	61.1122	0.854986	2.62313	3.10784	2.46151	3.2875	2.5104	2.84799	3.20918	5.21643	23.7892	16.5428	2.34293	-1.42843	0.540485	-5.52443	0.000496954	1.86946	0.639234	5.96546	6.01394e-06
ENSMUSG00000097195	Snhg5	934.714	602.001	405.263	467.792	358.178	486.149	1.09583	48.9529	367.39	271.176	259.083	516.455	1059.49	1090.24	-4.31314	5.09587e-05	-4.61935	0.000496954	0.465557	1	0.771766	0.78691
ENSMUSG00000045962	Wnk1	333.827	288.231	260.771	818.417	747.435	1465.83	5.47917	26.3592	1340.45	300.059	944.174	652.283	403.043	485.768	-5.20608	6.21527e-09	-4.06712	0.000496954	-0.242298	1	-1.38126	0.364662
ENSMUSG00000081824	BC002163	324.99	435.082	123.973	78.694	133.637	155.075	132.596	125.52	173.727	145.216	165.187	148.874	139.11	147.605	-0.244324	0.767124	-1.54797	0.00052537	0.321239	1	1.62488	1.01121e-05
ENSMUSG00000028634	Hivep3	425.138	517.173	544.626	57.7089	51.2793	173.537	1.09583	5.02081	299.988	567.223	27.821	52.9501	15.7909	249.132	-5.18968	0.000634598	-6.21442	0.000533895	-0.0110698	1	1.01367	0.793856
ENSMUSG00000030254	Rad18	54.9832	502.579	223.151	234.333	202.009	302.766	0	8.78641	87.3383	316.907	299.945	51.4153	360.182	59.3542	-4.9679	0.000114778	-5.38462	0.000578145	-0.269993	1	0.146732	0.985215
ENSMUSG00000032459	Mrps22	374.082	308.297	115.423	112.795	156.946	131.691	35.0667	64.0153	195.562	223.038	207.788	194.15	521.85	456.871	-2.55688	5.19647e-05	-2.72687	0.000593801	1.20554	0.138812	1.37552	0.0956699
ENSMUSG00000030534	Vps33b	380.955	1176.64	412.958	467.792	190.355	520.61	10.9583	75.3121	693.96	434.042	241.695	192.615	391.012	203.835	-2.9252	0.00273408	-3.97855	0.000611532	-0.139559	1	0.913785	0.66173
ENSMUSG00000006850	Tmco6	287.68	232.591	2.56496	111.046	103.336	2.46151	0	3.7656	149.045	126.763	118.239	75.2044	207.537	175.72	-5.41009	0.000341032	-6.10569	0.000635046	1.32438	1	2.01998	0.38463
ENSMUSG00000036743	Psma8	261.17	247.185	58.139	56.8345	38.071	4.92302	0	2.5104	169.93	0.802296	57.3807	59.8566	111.288	233.512	-5.36143	0.000936779	-6.40475	0.000655171	1.35876	1	2.40208	0.282832
ENSMUSG00000028245	Nsmaf	12.764	396.773	701.944	389.972	592.043	337.227	0	7.53121	400.617	280.001	213.004	233.287	595.541	387.365	-5.98333	9.5519e-07	-5.18447	0.000655171	-0.485402	1	-1.28427	0.597748
ENSMUSG00000044763	Trmt10c	200.296	420.488	240.251	169.629	155.392	4.92302	0	5.02081	115.818	132.379	217.351	9.9761	256.413	145.262	-5.08487	0.000653412	-6.00108	0.000656938	0.0522107	1	0.96842	0.795228
ENSMUSG00000031684	Slc10a7	229.751	685.916	286.42	115.418	280.482	303.997	0	13.8072	145.247	69.7997	34.7762	53.7175	271.452	465.462	-4.1887	0.00211288	-5.44118	0.000670987	-0.475915	1	0.776566	0.834966
ENSMUSG00000027079	Clp1	296.517	164.182	244.526	486.154	554.749	331.073	7.67083	25.104	633.203	383.497	261.691	300.818	238.367	1040.26	-4.70042	1.05946e-08	-3.65387	0.000684103	0.241565	1	-0.804983	0.670521
ENSMUSG00000024483	Ankhd1	358.373	250.834	309.505	390.847	181.031	68.9223	1.09583	15.0624	241.13	376.277	401.665	399.811	134.598	38.2679	-4.69402	4.35739e-05	-4.83074	0.000688359	0.166413	1	0.303137	0.947926
ENSMUSG00000030516	Tjp1	129.603	364.849	11.9698	1.74876	5.43871	2.46151	0	5.02081	42.7198	158.855	4.34703	119.713	125.575	179.625	-4.85746	0.0010437	-5.87349	0.000692117	4.06777	0.00224832	5.0838	0.000566766
ENSMUSG00000052776	Oas1a	49.0921	207.964	211.182	173.127	39.6249	156.306	2.19167	8.78641	115.818	98.6824	308.639	130.457	160.916	102.308	-4.54903	8.14713e-06	-4.2744	0.00069306	0.0831992	1	-0.191427	0.966593
ENSMUSG00000034317	Trim59	871.876	589.231	263.336	528.124	681.393	167.383	0	13.8072	8.54396	105.101	372.105	112.807	258.669	26.5532	-3.81666	0.0133301	-5.89254	0.000701856	-1.39474	1	0.681134	0.881125
ENSMUSG00000024369	Nelfe	1602.37	556.395	318.055	291.168	397.803	43.0765	1.09583	47.6977	840.157	237.479	198.224	347.629	400.787	479.52	-3.79122	0.00244001	-5.02484	0.000701856	0.652066	1	1.88569	0.323979
ENSMUSG00000045045	Lrfn4	126.658	960.465	189.807	84.8146	10.1005	179.69	1.09583	2.5104	204.106	50.5446	4.34703	38.3696	6.76751	3.12391	-3.74734	0.0476353	-6.73978	0.000702821	-1.09603	1	1.89642	0.546274
ENSMUSG00000004071	Cdip1	1442.33	525.382	539.496	345.379	250.958	419.688	24.1083	40.1664	1292.99	474.959	141.713	600.868	51.8843	549.808	-3.76918	0.000763355	-4.60272	0.000710047	0.411094	1	1.24463	0.576002
ENSMUSG00000035614	Fam179b	431.029	358.464	164.157	261.439	28.7475	4.92302	0	2.5104	4.74665	4.81377	42.6008	42.2066	35.3414	0.780977	-3.0344	0.149565	-6.76111	0.000724989	-2.24312	0.614932	1.48359	0.683075
ENSMUSG00000038417	Fig4	1096.72	354.816	164.157	376.857	278.151	396.303	3.2875	22.5936	434.793	354.615	190.4	148.874	436.88	6.24781	-3.94597	0.00294933	-5.26699	0.00074278	-0.195891	1	1.12513	0.705967
ENSMUSG00000034610	Zcchc11	390.773	91.2122	99.1784	158.262	48.1715	169.844	0	3.7656	26.5812	173.296	153.015	23.7892	7.51946	261.627	-5.00741	0.00103525	-5.99869	0.000751467	-0.117898	1	0.873389	0.823403
ENSMUSG00000029174	Tbc1d1	629.361	627.54	292.405	202.856	570.288	9.84605	0	12.552	183.221	217.422	355.587	311.561	36.0934	85.9075	-4.36658	0.00330623	-5.82908	0.000751467	-0.404885	1	1.05762	0.770896
ENSMUSG00000042988	Notum	985.77	165.094	211.182	324.394	204.34	163.691	1.09583	11.2968	130.058	87.4502	23.4739	73.6697	297.019	3.12391	-3.52072	0.0230756	-5.77182	0.000751467	-1.07955	1	1.17155	0.728324
ENSMUSG00000066613	Zfp932	83.4566	259.955	129.103	313.027	124.313	24.6151	1.09583	5.02081	370.238	76.2181	133.019	38.3696	220.32	82.0026	-5.12873	5.91217e-05	-5.2213	0.000751467	0.0659882	1	0.158559	0.98206
ENSMUSG00000024222	Fkbp5	2687.3	627.54	320.62	2098.51	2488.6	120.614	0	32.6352	130.058	157.25	572.069	341.49	341.383	321.762	-3.66703	0.0180781	-5.84287	0.000787876	-1.90538	0.685653	0.270452	0.969754
ENSMUSG00000031133	Arhgef6	1486.51	692.301	616.445	789.563	1044.23	19.6921	12.0542	31.38	919.9	432.437	748.558	537.942	347.399	89.0314	-4.17514	0.00102022	-5.1401	0.000787876	-0.247556	1	0.717405	0.847764
ENSMUSG00000071561	BC100530	1939.14	147.764	360.804	1264.35	1191.86	468.918	4.38333	26.3592	13.2906	7.22066	46.9479	58.3218	10.5272	3.90488	-0.351674	0.941568	-5.48458	0.000795097	-4.92114	2.30861e-05	0.211761	0.976526
ENSMUSG00000039164	Naif1	143.349	404.07	73.5288	1.74876	31.8553	4.92302	0	3.7656	267.711	199.772	65.2054	25.3239	121.815	48.4206	-5.19155	0.000936779	-6.14633	0.000802469	2.01858	0.60357	2.97336	0.122156
ENSMUSG00000034853	Acot11	287.68	323.803	41.0393	144.272	104.889	63.9993	0	3.7656	53.1624	190.144	26.9516	110.504	3.00778	3.90488	-4.24927	0.0108852	-6.22493	0.000805252	-0.41851	1	1.55715	0.612429
ENSMUSG00000028164	Manba	459.502	693.213	174.417	501.018	397.026	11.0768	0	13.8072	46.5171	264.758	236.478	93.6219	162.42	311.61	-4.20311	0.00378636	-5.65042	0.000815635	-0.506426	1	0.940893	0.799269
ENSMUSG00000058325	Dock1	220.915	709.631	292.405	167.006	205.117	2.46151	0	10.0416	318.975	251.119	152.146	95.1566	296.267	128.08	-4.74514	0.0010437	-5.74085	0.000834565	0.312214	1	1.30792	0.674382
ENSMUSG00000046034	Otulin	272.952	295.528	45.3143	287.67	236.196	8.61529	0	6.27601	381.63	48.94	175.62	299.283	81.9621	233.512	-5.33315	0.000154601	-5.69108	0.000843279	0.491437	1	0.84937	0.82326
ENSMUSG00000062127	Cttnbp2nl	31.419	1205.83	102.598	97.0559	248.627	6.15378	0	0	244.927	28.8826	0.869405	50.6479	14.287	1.56195	-4.79637	0.0261559	-7.63933	0.00086079	-0.884394	1	1.95857	0.623101
ENSMUSG00000047787	Flrt1	3.92737	419.576	0.854986	3.49751	1.55392	2.46151	0	0	2.84799	0	4.34703	6.13914	0.751946	0	-2.17657	0.546051	-7.83707	0.000862183	0.112651	1	5.77315	0.00482932
ENSMUSG00000006476	Nsmf	267.061	1832.45	1091.82	614.687	135.968	152.614	30.6833	45.1873	803.133	728.484	265.169	654.586	266.189	417.823	-3.5563	0.00143194	-4.47594	0.000873065	0.0719452	1	0.991593	0.695852
ENSMUSG00000029313	Aff1	401.574	208.876	8.54986	300.786	257.95	498.456	0	6.27601	360.745	235.875	167.795	417.461	31.5817	337.382	-5.5956	7.44223e-05	-5.72851	0.000923297	-0.0183314	1	0.11457	0.99194
ENSMUSG00000020827	Mink1	172.804	231.679	206.907	372.485	178.701	207.998	0	2.5104	18.9866	110.717	342.546	76.7392	1.50389	155.414	-5.44279	0.00051822	-6.08193	0.000972431	-0.964581	1	-0.325448	0.958047
ENSMUSG00000040105	Plpp6	343.645	1066.27	334.3	138.152	68.3724	4.92302	0	3.7656	193.663	243.096	2.60822	156.548	3.75973	112.461	-4.62568	0.0122894	-6.79562	0.000995429	-0.169367	1	2.00057	0.541171
ENSMUSG00000032228	Tcf12	865.004	1301.6	459.982	68.2014	141.407	582.148	5.47917	60.2497	128.159	239.886	276.471	534.105	620.355	767.7	-3.45261	0.00415626	-4.67433	0.00106239	0.443583	1	1.66531	0.389925
ENSMUSG00000049721	Gal3st1	356.409	219.821	140.218	257.941	45.8406	3.69227	0	6.27601	207.903	246.305	54.7725	43.7414	150.389	209.302	-4.9261	0.000778437	-5.69173	0.00109972	0.438309	1	1.20394	0.711601
ENSMUSG00000020715	Ern1	448.702	739.731	70.9638	219.469	193.463	4.92302	0	6.27601	7.59464	6.41836	233.001	98.2262	34.5895	67.164	-3.71694	0.0401862	-6.34561	0.00111899	-0.661748	1	1.96693	0.5035
ENSMUSG00000086877	A230072C01Rik	188.514	343.87	29.0695	111.92	3.8848	2.46151	0	2.5104	118.666	2.40689	32.168	42.974	32.3337	35.144	-4.12447	0.0230756	-6.38979	0.00122356	0.246747	1	2.51206	0.288258
ENSMUSG00000034893	Cog3	257.243	141.379	29.9245	66.4527	206.671	76.3069	0	10.0416	548.712	676.335	140.844	262.448	151.893	153.852	-5.58586	2.56233e-06	-4.84878	0.0012316	1.72531	0.475787	0.988226	0.724992
ENSMUSG00000039826	Trub2	281.789	394.037	153.897	213.348	195.017	316.304	0	3.7656	2.84799	373.067	87.8099	135.061	273.708	4.68586	-5.18445	0.00150682	-6.18599	0.0012735	-0.530147	1	0.471388	0.937696
ENSMUSG00000025269	Apex2	528.231	564.604	99.1784	262.313	81.5807	6.15378	0	8.78641	290.495	77.0204	284.295	148.874	86.4738	6.24781	-4.36061	0.00673969	-5.97763	0.0012735	0.396768	1	2.01379	0.444579
ENSMUSG00000051329	Nup160	166.913	553.658	76.0938	479.159	231.534	194.459	0	10.0416	315.177	55.3584	117.37	148.107	844.435	738.023	-5.56341	4.07105e-05	-5.43584	0.00129372	0.588702	1	0.461129	0.925686
ENSMUSG00000030852	Tacc2	150.222	186.073	243.671	90.0609	84.6885	206.767	0	0	258.218	2.40689	143.452	141.2	0.751946	51.5445	-6.36791	0.000625522	-6.91412	0.00132517	-0.57236	1	-0.0261453	1
ENSMUSG00000092178	Gm3912	154.149	159.621	3.41994	5.24627	0.776959	1.23076	0	1.2552	12.3413	12.8367	0	9.20871	0	3.90488	-2.48214	0.332125	-6.62186	0.00136702	1.13564	1	5.27537	0.00236444
ENSMUSG00000045071	E130308A19Rik	222.878	1110.05	416.378	428.445	184.139	324.92	5.47917	23.8488	1125.9	1163.33	21.7351	297.748	598.549	485.768	-4.9644	6.19315e-05	-4.99502	0.00136989	0.84677	1	0.877389	0.793909
ENSMUSG00000027162	Lin7c	493.867	360.288	211.182	560.476	547.756	703.992	92.05	22.5936	239.231	364.242	351.24	386.766	253.406	385.803	-2.46	0.000511749	-2.81621	0.00137462	-0.606041	1	-0.249831	0.920956
ENSMUSG00000030521	Mphosph10	381.937	233.503	137.653	365.49	250.958	8.61529	0	5.02081	11.392	240.689	233.87	131.991	621.859	233.512	-5.68791	0.000163218	-5.87774	0.00140897	0.371641	1	0.56147	0.91479
ENSMUSG00000034245	Hdac11	257.243	393.125	107.728	217.72	32.6323	23.3844	0	2.5104	93.9836	45.7308	4.34703	18.4174	52.6362	0	-3.69346	0.0563352	-6.48795	0.00141192	-1.31183	1	1.48267	0.686643
ENSMUSG00000022122	Ednrb	1.96369	699.598	5.9849	2.62313	1.55392	6.15378	1.09583	0	4.74665	3.20918	0	25.3239	1.50389	1.56195	-2.16343	0.495294	-7.2305	0.0014184	0.492062	1	5.55913	0.00713032
ENSMUSG00000025584	Pde8a	717.727	333.837	338.574	405.711	170.931	355.688	72.325	51.4633	321.823	175.703	267.777	139.665	160.916	531.845	-2.04401	0.0103955	-2.99429	0.0014184	-0.249923	1	0.700355	0.67822
ENSMUSG00000072872	Rybp	237.606	36.4849	130.813	125.036	180.255	142.768	0	2.5104	166.133	124.356	81.7241	174.198	1.50389	222.578	-5.71286	0.000125033	-5.71528	0.00143316	-0.142281	1	-0.139857	0.98737
ENSMUSG00000020674	Pxdn	427.102	747.028	63.269	167.88	62.1567	8.61529	0	23.8488	200.309	523.899	267.777	181.105	112.04	154.633	-3.97099	0.00330001	-5.09783	0.00148197	1.60789	0.768574	2.73473	0.106419
ENSMUSG00000030264	Thumpd3	433.975	225.294	401.843	594.577	303.791	758.146	0	16.3176	612.317	237.479	121.717	141.968	1176.79	447.5	-5.35196	8.14713e-06	-4.84737	0.00148197	-0.148471	1	-0.653058	0.85737
ENSMUSG00000025572	Tmc6	1857.65	734.258	630.125	549.983	752.873	1825.21	164.375	23.8488	226.89	435.647	384.277	487.294	696.302	596.666	-2.21486	0.0261986	-3.61415	0.00149671	-0.973819	0.924911	0.42548	0.887914
ENSMUSG00000047193	Dync2h1	0	408.631	128.248	16.6132	58.2719	104.614	0	0	11.392	77.8227	10.4329	85.9479	97.001	38.2679	-5.49819	0.00612677	-7.07916	0.00149671	-0.45616	1	1.12481	0.810719
ENSMUSG00000027433	Xrn2	893.477	584.67	1202.97	765.08	1104.84	578.455	119.446	21.3384	248.724	519.085	650.315	416.694	768.488	239.76	-2.65291	0.00160572	-3.26594	0.0015191	-0.928022	0.864014	-0.314992	0.91602
ENSMUSG00000022040	Ephx2	155.131	557.307	38.4744	201.981	11.6544	43.0765	4.38333	10.0416	843.005	415.589	172.142	137.363	87.2257	172.596	-4.958	0.000120274	-5.07632	0.00153027	1.98045	0.415111	2.09876	0.279199
ENSMUSG00000021222	Dcaf4	515.467	567.34	182.112	274.555	94.0121	1411.68	0	7.53121	14.2399	208.597	11.3023	141.968	352.663	342.849	-4.63338	0.00459863	-6.00964	0.00159927	-1.35301	1	0.0232505	1
ENSMUSG00000034327	Kctd9	486.012	280.021	128.248	130.282	43.5097	248.613	0	3.7656	7.59464	3.20918	27.821	188.779	123.319	3.12391	-3.93702	0.0321939	-6.29392	0.00163972	-1.13145	1	1.22546	0.76287
ENSMUSG00000021112	Mpp5	353.463	276.373	123.973	300.786	61.3798	8.61529	1.09583	6.27601	336.063	110.717	137.366	113.574	352.663	7.80977	-4.903	0.00091856	-5.5832	0.00164894	0.504732	1	1.18493	0.727427
ENSMUSG00000024352	Spata24	4.90921	107.63	42.7493	22.7338	34.9632	68.9223	0	0	69.301	66.5905	20.8657	32.2305	9.02335	42.9537	-6.01071	0.00106601	-6.39168	0.00165712	-0.0523017	1	0.32867	0.948494
ENSMUSG00000032705	Exd2	132.549	791.722	162.447	384.726	128.975	12.3076	2.19167	5.02081	7.59464	308.884	106.067	88.2501	202.273	7.80977	-4.25595	0.0100395	-5.943	0.00165712	-0.474729	1	1.21232	0.749426
ENSMUSG00000103360	Gm38156	0.981843	396.773	1.70997	0.874378	1.55392	1.23076	0	0	0.949329	0	0	0	0	0	0.613068	0.940072	-7.89436	0.0016849	-2.46338	0.965418	6.04405	0.00970683
ENSMUSG00000045934	Mtmr11	341.681	429.61	265.046	56.8345	60.6028	247.382	7.67083	1.2552	3.79732	85.0433	33.0374	107.435	58.6518	1.56195	-2.88944	0.096006	-5.61302	0.00169588	-1.61629	0.892331	1.10729	0.759012
ENSMUSG00000021611	Tert	42.2192	162.358	0	0.874378	1.55392	2.46151	0	0	0.949329	0	0	0	0	0	0.543902	0.943301	-7.29255	0.00170278	-2.19735	0.982329	5.6391	0.00487422
ENSMUSG00000038871	Bpgm	289.644	534.504	306.085	118.915	89.3503	8.61529	0	11.2968	53.1624	227.05	41.7314	234.055	240.623	380.336	-4.54759	0.0018481	-5.45126	0.00173003	0.572448	1	1.47612	0.6107
ENSMUSG00000070705	Eid2b	524.304	5.47273	26.5046	90.0609	77.6959	366.765	0	2.5104	32.2772	137.995	7.82465	151.944	97.001	141.357	-4.98704	0.00392118	-6.2283	0.00178759	-0.507993	1	0.733272	0.885562
ENSMUSG00000025571	Tnrc6c	160.04	716.016	110.293	218.594	289.806	49.2302	17.5333	30.1248	121.514	424.414	213.004	286.237	70.6829	203.054	-3.0439	0.00413604	-3.96732	0.00178759	0.390349	1	1.31377	0.47055
ENSMUSG00000066415	Msl2	101.13	595.616	287.275	229.087	401.688	19.6921	12.0542	7.53121	362.644	203.783	434.703	286.237	55.644	130.423	-4.28413	0.000492501	-4.70673	0.00178962	0.0757162	1	0.498319	0.903601
ENSMUSG00000025277	Abhd6	738.346	219.821	1.70997	0.874378	0.776959	3.69227	0	2.5104	1.89866	49.7423	56.5113	6.13914	0.751946	0	-2.99933	0.222158	-6.94158	0.00182374	3.0552	0.401039	6.99745	0.000324868
ENSMUSG00000056383	AI987944	344.627	434.17	276.16	268.434	241.634	51.6918	1.09583	11.2968	6.64531	24.0689	213.874	108.202	210.545	339.725	-4.08862	0.00477149	-5.29929	0.00182508	-0.443643	1	0.767028	0.848937
ENSMUSG00000038024	Dennd4c	4.90921	328.364	162.447	376.857	64.4876	81.2299	0	0	36.0745	30.4872	113.892	9.9761	99.2568	0.780977	-5.37508	0.00661301	-6.86383	0.00183546	-1.66868	1	-0.179934	0.986903
ENSMUSG00000067369	Trmt2b	309.28	354.816	271.886	116.292	200.455	130.46	0	16.3176	420.553	146.82	248.65	62.9262	29.3259	77.3167	-3.96107	0.00251202	-4.86322	0.00184617	-0.115811	1	0.786332	0.820523
ENSMUSG00000032534	Cep63	34.3645	142.291	191.517	756.337	382.264	115.691	1.09583	7.53121	206.954	171.691	213.874	238.659	295.515	335.82	-5.50219	6.22577e-08	-4.05623	0.00185778	-0.543821	1	-1.98978	0.113778
ENSMUSG00000107596	Gm18913	30.4371	21.8909	23.0846	21.8594	24.0857	29.5381	0	1.2552	11.392	13.639	13.9105	20.7196	33.0856	14.0576	-4.22126	0.0037701	-4.74395	0.00186377	-0.448642	1	0.0740428	0.986685
ENSMUSG00000024120	Lrpprc	298.48	291.879	177.837	171.378	72.2572	31.9997	0	8.78641	21.8346	126.763	131.28	194.918	857.97	261.627	-5.30585	0.000136106	-5.34628	0.0018698	1.19432	1	1.23475	0.693524
ENSMUSG00000032245	Cln6	328.917	154.149	212.037	93.5584	658.084	387.688	2.19167	22.5936	360.745	235.875	652.923	242.496	260.925	217.893	-4.48969	8.96174e-06	-4.02662	0.0018833	-0.0288472	1	-0.491924	0.880024
ENSMUSG00000040363	Bcor	271.97	565.516	414.668	44.5933	435.874	283.074	0	8.78641	350.303	166.877	155.624	128.155	284.987	2.34293	-4.62623	0.00274972	-5.65519	0.0019224	-0.645171	1	0.383791	0.948539
ENSMUSG00000021552	Gkap1	6.8729	380.355	79.5137	82.1915	40.4019	12.3076	0	0	2.84799	89.0548	6.95524	7.67392	2.25584	92.9362	-4.9362	0.0193233	-7.04053	0.00194715	-0.59763	1	1.50671	0.716832
ENSMUSG00000017446	C1qtnf1	3.92737	695.037	185.532	169.629	51.2793	207.998	6.575	6.27601	322.772	157.25	142.582	257.844	85.7218	334.258	-4.57395	0.000844176	-5.1405	0.00194715	0.491504	1	1.05805	0.747783
ENSMUSG00000038876	Rnf146	343.645	343.87	282.145	434.566	391.587	23.3844	0	16.3176	524.03	209.399	472.087	138.131	251.902	131.204	-4.70093	0.000240568	-4.87772	0.00209768	0.0386868	1	0.215473	0.974342
ENSMUSG00000043639	Rbm20	2.94553	444.203	6.83989	0.874378	2.33088	2.46151	0	0	0.949329	0	0	0	3.00778	0	-0.561725	0.943135	-7.68566	0.00211786	-1.95684	1	5.16709	0.0287245
ENSMUSG00000061950	Ppp4r1	846.349	1327.14	93.1935	71.699	239.303	964.913	21.9167	27.6144	207.903	186.133	283.426	530.268	83.466	17.9625	-2.82276	0.0547238	-4.94554	0.00211786	-0.618614	1	1.50417	0.558606
ENSMUSG00000034354	Mtmr3	176.732	487.985	218.876	158.262	859.317	451.687	0	16.3176	335.113	127.565	1237.16	511.851	332.36	320.981	-5.39164	1.1872e-05	-4.83012	0.00211786	0.191603	1	-0.36992	0.940814
ENSMUSG00000061838	Suclg2	6.8729	442.379	536.931	401.339	107.22	406.149	1.09583	7.53121	721.49	551.177	152.146	345.327	565.463	431.099	-6.10416	2.17378e-06	-5.04891	0.00211807	0.357768	1	-0.697488	0.856054
ENSMUSG00000071177	Serpina1d	32974.2	4286.06	3814.09	19456.6	731.896	1287.37	64.6542	272.379	2809.07	2001.73	250.389	133.526	203.777	362.373	-1.99269	0.387106	-5.84535	0.0021314	-2.55518	0.369696	1.29747	0.734635
ENSMUSG00000002803	Btbd6	227.788	68.4092	135.943	125.91	2.33088	241.228	0	0	298.089	2.40689	55.6419	76.7392	210.545	26.5532	-6.49428	0.000532066	-6.71066	0.0021314	-0.126062	1	0.0903165	0.996842
ENSMUSG00000046862	Pramef8	233.679	578.285	22.2296	470.415	198.902	11.0768	0	5.02081	224.991	352.208	60.8584	141.2	6.01557	167.91	-4.93525	0.00339458	-6.05005	0.0021314	-0.114113	1	1.00068	0.821129
ENSMUSG00000039477	Tnrc18	126.658	560.955	159.027	200.232	327.1	568.609	0	13.8072	799.335	219.027	114.761	277.029	46.6206	237.417	-4.84257	0.000268824	-5.03941	0.0021314	-0.128083	1	0.0687538	0.997242
ENSMUSG00000001120	Pcbp3	1.96369	277.285	159.882	218.594	54.3871	193.229	3.2875	2.5104	156.639	126.763	140.844	118.946	157.157	124.956	-5.00446	0.000149726	-4.96398	0.0021314	-0.162642	1	-0.203124	0.974655
ENSMUSG00000033809	Alg3	12.764	494.37	226.571	357.62	172.485	574.763	1.09583	11.2968	730.034	357.022	166.056	315.398	345.895	529.502	-5.5405	7.50246e-06	-4.82573	0.0021314	0.30185	1	-0.412918	0.92888
ENSMUSG00000027466	Rbck1	1565.06	2031.3	1491.95	1228.5	1545.37	1471.98	1003.78	712.954	1220.84	1316.57	1452.78	1592.34	1309.14	1447.93	-0.692256	0.0188715	-1.06222	0.0021314	-0.0452539	1	0.324714	0.544228
ENSMUSG00000037730	Mynn	345.609	471.567	96.6134	62.0808	211.333	158.768	1.09583	17.5728	108.224	88.2525	9.56346	104.365	139.862	7.02879	-2.71342	0.0725215	-4.94356	0.00213663	-0.759878	1	1.47026	0.564388
ENSMUSG00000024537	Psmg2	284.734	492.546	286.42	573.592	203.563	1131.06	0	25.104	355.999	315.302	491.214	310.026	860.226	1091.02	-5.12373	8.96174e-06	-4.54109	0.00217963	0.0725294	1	-0.510112	0.899046
ENSMUSG00000063362	Alg11	83.4566	803.58	212.037	215.097	59.0489	4.92302	0	6.27601	112.021	28.8826	142.582	106.668	11.2792	317.858	-4.37224	0.0106449	-5.98133	0.00218434	-0.0169102	1	1.59218	0.63545
ENSMUSG00000107121	1110006O24Rik	128.621	132.258	0.854986	0.874378	4.66175	2.46151	0	1.2552	121.514	24.0689	39.1232	25.3239	1.50389	2.34293	-4.74289	0.0111513	-6.29821	0.00218564	3.72873	0.0403242	5.28405	0.00236444
ENSMUSG00000050627	Gpd1l	783.511	96.6849	248.801	95.3072	271.159	100.922	2.19167	12.552	617.064	172.494	230.392	179.57	87.2257	7.80977	-4.35349	0.00237889	-5.23076	0.00218564	0.270483	1	1.14775	0.728788
ENSMUSG00000066807	Gm10179	69.7108	31.9243	23.0846	35.8495	56.718	65.2301	0	5.02081	18.9866	49.7423	28.6904	53.7175	14.287	26.5532	-3.44797	0.00340161	-4.07174	0.00218564	-0.480794	1	0.142981	0.975761
ENSMUSG00000048949	Gm6206	0.981843	176.04	13.6798	40.2214	79.2498	95.999	0	1.2552	51.2638	38.5102	50.4255	58.3218	32.3337	32.801	-4.94692	0.00326766	-5.81175	0.00219405	-0.347411	1	0.517412	0.915747
ENSMUSG00000006456	Rbm14	228.769	387.652	68.3989	132.905	30.3014	286.766	0	6.27601	110.122	67.3928	194.747	186.476	276.716	1.56195	-4.7086	0.00275986	-5.66425	0.00219405	0.120446	1	1.0761	0.778917
ENSMUSG00000031644	Nek1	529.213	2.73637	103.453	282.424	97.1199	247.382	0	6.27601	49.3651	90.6594	87.8099	208.731	139.11	135.109	-4.52629	0.00330001	-5.52716	0.00219405	-0.576026	1	0.424844	0.940785
ENSMUSG00000024247	Pkdcc	151.204	260.867	124.828	35.8495	1.55392	12.3076	1.09583	6.27601	192.714	120.344	126.933	80.5762	264.685	348.316	-5.1422	0.000185419	-5.15663	0.00222126	2.04196	0.419686	2.05639	0.318465
ENSMUSG00000035161	Ints6	180.659	409.543	196.647	251.821	153.061	12.3076	0	1.2552	15.1893	85.0433	41.7314	3.06957	149.637	0	-4.39331	0.0272168	-6.5943	0.00223394	-1.50193	1	0.69906	0.906116
ENSMUSG00000028309	Rnf20	357.391	328.364	356.529	436.314	648.761	73.8454	3.2875	13.8072	102.528	270.374	342.546	283.935	322.585	7.80977	-4.27477	0.00098713	-4.81587	0.00223475	-0.731635	1	-0.190527	0.97864
ENSMUSG00000023262	Acy1	4.90921	520.822	251.366	92.684	37.294	4.92302	0	1.2552	7.59464	94.6709	327.766	199.522	57.8998	58.5733	-5.68064	0.00191236	-6.4953	0.00224432	0.369818	1	1.18448	0.790361
ENSMUSG00000028830	AU040320	4.90921	1061.71	176.127	376.857	259.504	625.224	2.19167	7.53121	603.774	523.097	239.086	283.935	12.0311	511.54	-5.32778	0.00057789	-5.72913	0.00230106	0.0366789	1	0.438026	0.942709
ENSMUSG00000048442	Smim5	395.683	263.603	182.112	507.139	843.001	20.9229	0	11.2968	130.058	287.222	747.688	329.211	617.347	216.331	-5.46921	5.35387e-05	-5.16785	0.00231542	0.0217041	1	-0.279664	0.963994
ENSMUSG00000020859	Spag9	556.705	664.025	158.172	765.08	76.142	403.688	26.3	41.4216	596.179	392.323	364.281	174.198	344.391	1141.01	-3.69712	0.00033808	-3.9289	0.00231542	0.512481	1	0.744256	0.783677
ENSMUSG00000031148	Gpkow	812.966	12.7697	406.973	142.524	532.217	555.071	6.575	7.53121	67.4024	166.075	207.788	399.044	400.787	29.6771	-4.3505	0.00231298	-5.18413	0.00231627	-0.892051	1	-0.0584157	0.998908
ENSMUSG00000028838	Extl1	1276.4	355.728	149.623	612.939	140.63	20.9229	1.09583	10.0416	6.64531	208.597	171.273	7.67392	118.055	7.02879	-3.18211	0.0985092	-6.03079	0.00233989	-1.31751	1	1.53117	0.671686
ENSMUSG00000034522	Zfp395	16.6913	254.482	130.813	45.4676	16.3161	1.23076	0	0	6.64531	51.3469	2.60822	32.2305	76.6985	71.8499	-5.36671	0.00821717	-6.80043	0.00234982	-0.223209	1	1.21051	0.783517
ENSMUSG00000026473	Glul	591.069	9.12122	97.4684	519.38	382.264	227.69	0	8.78641	202.207	259.141	266.038	364.511	61.6595	248.351	-5.05901	0.000418846	-5.31472	0.00234982	-0.353552	1	-0.0978397	0.993914
ENSMUSG00000058258	Idi1	113.894	654.904	319.765	170.504	268.828	670.762	1.09583	18.828	272.458	64.1836	692.916	230.985	1019.64	477.177	-5.08012	4.38564e-05	-4.76761	0.00241662	0.367849	1	0.0553397	0.998678
ENSMUSG00000018446	C1qbp	900.35	622.979	642.094	342.756	526.778	1796.9	5.47917	55.2289	765.16	659.487	585.979	750.51	3188.25	2403.85	-5.19218	2.10028e-06	-4.30453	0.00241662	0.745399	1	-0.142251	0.98353
ENSMUSG00000033454	Zbtb1	954.351	910.298	178.692	379.48	358.178	67.6916	33.9708	86.6089	129.109	507.051	279.948	72.1349	472.974	256.16	-2.13442	0.0566516	-3.749	0.00241662	0.213613	1	1.82819	0.19295
ENSMUSG00000034303	Ccdc15	4.90921	430.522	59.849	7.8694	34.9632	72.6146	0	1.2552	3.79732	27.278	27.821	6.13914	20.3025	0	-3.08404	0.182242	-6.53141	0.00243511	-1.50062	1	1.94675	0.556374
ENSMUSG00000092490	Gm20482	95.2388	82.091	0.854986	2.62313	0	0	0	1.2552	1.89866	2.40689	0	1.53478	0	3.90488	-0.897949	0.849415	-6.17741	0.00243511	0.725819	1	6.00528	0.000299601
ENSMUSG00000026709	Dars2	86.4022	452.413	15.3897	187.117	33.4092	14.7691	0	3.7656	9.49329	125.96	33.0374	232.52	485.005	131.985	-5.45855	0.000898235	-5.92652	0.00244965	1.37609	1	1.84406	0.535884
ENSMUSG00000021772	Nkiras1	271.97	179.688	46.1692	169.629	42.7328	29.5381	10.9583	12.552	15.1893	121.147	42.6008	109.737	54.1401	132.766	-2.5871	0.0280944	-4.00532	0.00245341	0.136888	1	1.5551	0.352838
ENSMUSG00000072694	1500011B03Rik	243.497	19.1546	61.559	161.76	480.161	461.534	0	5.02081	75.9464	117.937	68.683	36.0674	116.552	24.2103	-4.28448	0.00267152	-5.03752	0.00247263	-1.90329	0.45249	-1.15025	0.692196
ENSMUSG00000051235	Gen1	3.92737	440.555	11.9698	130.282	156.946	11.0768	0	0	5.69598	31.2895	140.844	95.1566	173.699	3.12391	-5.68683	0.00495304	-6.89982	0.00247263	-0.0109563	1	1.20203	0.804841
ENSMUSG00000028487	Bnc2	401.574	6.38486	29.9245	102.302	42.7328	30.7689	1.09583	2.5104	1.89866	2.40689	4.34703	27.6261	1.50389	5.46684	-1.43587	0.635804	-5.82534	0.00260346	-2.67536	0.262261	1.7141	0.565199
ENSMUSG00000040380	Cbln3	5.89106	350.255	5.9849	5.24627	3.8848	23.3844	3.2875	2.5104	5.69598	3.20918	3.47762	3.83696	0.751946	2.34293	0.0496727	0.998091	-5.32562	0.00260963	-1.50231	0.957521	3.87298	0.0161082
ENSMUSG00000103144	Pcdhga1	1.96369	514.437	0.854986	1.74876	2.33088	0	0	0	2.84799	0.802296	0	0	0	0	-0.494513	0.952104	-7.77423	0.00260963	-0.973597	1	6.30612	0.00951201
ENSMUSG00000047649	Cd3eap	361.318	248.097	53.8641	161.76	156.169	233.844	7.67083	10.0416	113.92	5.61607	101.72	53.7175	315.065	285.838	-3.70092	0.00471059	-4.65023	0.00269679	-0.0406503	1	0.908663	0.773565
ENSMUSG00000091735	Gpr62	58.9106	222.558	1.70997	0.874378	0	0	1.09583	0	3.79732	0	1.73881	0	2.25584	0	-0.570802	0.930437	-6.61962	0.00270979	0.721055	1	6.76987	0.000322158
ENSMUSG00000034664	Itga2b	39.2737	171.479	7.69487	3.49751	10.1005	2.46151	0	0	1.89866	32.8941	6.08584	8.44132	55.644	224.921	-6.14014	0.00235453	-6.78538	0.00275016	3.00086	0.250178	3.6461	0.0873898
ENSMUSG00000024122	Pdpk1	6.8729	1007.89	63.269	194.112	132.083	24.6151	3.2875	8.78641	19.9359	78.625	370.367	129.689	313.561	138.233	-4.22347	0.00800451	-5.52973	0.00280036	0.729363	1	2.03562	0.427976
ENSMUSG00000041921	Metap1d	2195.4	476.128	476.227	555.23	226.872	850.452	1.09583	77.8225	476.563	783.843	215.612	587.823	923.389	184.311	-3.4378	0.00906758	-4.64223	0.00280036	0.0118361	1	1.21627	0.660868
ENSMUSG00000046201	Scaf8	256.261	124.049	107.728	184.494	221.433	20.9229	1.09583	18.828	227.839	242.293	166.056	331.513	315.817	387.365	-4.56425	1.19177e-05	-3.98776	0.00283519	1.04245	0.968499	0.465957	0.893205
ENSMUSG00000024378	Stard4	190.478	171.479	183.822	101.428	182.585	196.921	3.2875	13.8072	17.0879	201.376	274.732	333.048	522.602	350.659	-4.76875	8.84672e-06	-4.10019	0.00283519	0.762537	1	0.0939827	0.991516
ENSMUSG00000059839	Zfp874b	617.579	100.333	54.7191	22.7338	3.8848	4.92302	1.09583	5.02081	0	75.4158	68.683	50.6479	16.5428	21.8674	-3.04561	0.119029	-5.86217	0.0028745	0.791707	1	3.60826	0.0675654
ENSMUSG00000004947	Dtx2	345.609	782.601	159.882	5.24627	138.299	4.92302	21.9167	8.78641	189.866	308.082	179.967	171.896	257.917	167.91	-3.48001	0.0106483	-4.72904	0.00295712	1.40988	0.901513	2.65891	0.1145
ENSMUSG00000030256	Bhlhe41	1142.87	165.094	347.979	1063.24	171.708	310.151	25.2042	56.4841	156.639	219.027	363.411	511.083	292.507	423.289	-2.84613	0.00767269	-3.77986	0.00295712	-0.513119	1	0.420615	0.904717
ENSMUSG00000052139	Bre	186.55	127.697	196.647	410.957	713.249	377.842	18.6292	17.5728	176.575	291.233	850.278	518.757	480.493	508.416	-4.56758	1.0923e-09	-2.99952	0.003054	0.154692	1	-1.41336	0.199948
ENSMUSG00000022043	Trim35	526.268	2288.51	1259.39	419.701	311.561	28.3074	0	33.8904	1304.38	1149.69	243.433	521.827	410.562	213.207	-4.56362	0.00334584	-5.49922	0.00307779	0.342671	1	1.27827	0.725716
ENSMUSG00000072849	Serpina1e	5798.76	734.258	919.11	3636.54	205.894	305.227	67.9417	41.4216	408.212	365.847	54.7725	31.4631	65.4193	56.2303	-1.26271	0.633773	-5.23473	0.00309487	-2.80883	0.139331	1.16319	0.74508
ENSMUSG00000017718	Afmid	58.9106	113.103	69.2539	20.9851	23.3088	7.38454	1.09583	6.27601	18.0373	16.8482	15.6493	13.0457	3.00778	13.2766	-1.67274	0.325452	-4.24035	0.00309487	-1.162	0.91296	1.40561	0.448899
ENSMUSG00000034259	Exosc4	14.7276	612.946	321.475	130.282	296.798	375.381	1.09583	17.5728	447.134	364.242	241.695	244.031	357.174	620.096	-4.92886	6.19315e-05	-4.60562	0.00313985	0.433867	1	0.110628	0.990839
ENSMUSG00000097353	A430046D13Rik	294.553	155.973	17.0997	94.4328	112.659	142.768	9.8625	5.02081	5.69598	42.5217	62.5972	33.7653	6.01557	10.1527	-1.6212	0.377751	-4.51199	0.00314464	-1.71609	0.542417	1.17469	0.64998
ENSMUSG00000029534	St7	715.763	20.0667	225.716	90.9353	66.8185	397.534	0	6.27601	445.236	213.411	93.0263	182.639	178.963	5.46684	-4.95159	0.00257291	-5.73547	0.00318872	-0.0388114	1	0.745078	0.880733
ENSMUSG00000031749	St3gal2	8.83659	282.758	226.571	101.428	251.735	274.459	1.09583	8.78641	197.461	493.412	187.791	337.653	183.475	306.143	-5.42172	4.90381e-06	-4.44687	0.00318872	0.418696	1	-0.556158	0.8807
ENSMUSG00000010936	Vac14	480.121	670.41	283	180.996	668.962	703.992	0	47.6977	189.866	526.306	521.643	309.259	395.523	442.033	-3.79016	0.00121057	-4.25399	0.00318955	-0.191958	1	0.271881	0.956782
ENSMUSG00000021650	Ptcd2	263.134	211.612	224.861	67.3271	134.414	1.23076	0	5.02081	166.133	13.639	359.064	168.059	192.498	168.691	-5.28542	0.000710342	-5.5539	0.0032221	0.718562	1	0.987047	0.805769
ENSMUSG00000021994	Wnt5a	5.89106	864.692	97.4684	69.9502	3.10784	7.38454	2.19167	2.5104	160.437	193.353	88.6793	124.318	2.25584	64.8211	-4.43685	0.0162475	-6.12443	0.00322669	1.17163	1	2.85921	0.250513
ENSMUSG00000039828	Wdr70	182.623	1328.05	53.8641	40.2214	153.838	343.381	40.5458	50.2081	138.602	252.723	191.269	115.876	163.924	224.921	-1.88133	0.138017	-3.82949	0.00322669	0.288228	1	2.23639	0.0980199
ENSMUSG00000014177	Tvp23b	785.474	1305.25	263.336	325.268	287.475	792.607	58.0792	215.895	535.422	271.978	468.609	514.92	754.953	492.015	-1.83477	0.0284003	-2.84449	0.00323865	0.277739	1	1.28746	0.268274
ENSMUSG00000013921	Clip3	495.831	475.216	553.176	330.515	102.559	15.9998	0	10.0416	480.361	211.004	70.4218	182.639	130.839	7.80977	-4.39035	0.00713565	-5.60198	0.00324128	-0.428471	1	0.783162	0.868269
ENSMUSG00000073139	Tmem185a	260.188	1287.92	318.055	170.504	209.779	6.15378	0	7.53121	7.59464	512.667	189.53	493.433	6.76751	256.941	-4.82045	0.00792574	-6.15894	0.00331918	0.460746	1	1.79923	0.613316
ENSMUSG00000100017	2410022M11Rik	437.902	565.516	96.6134	39.347	100.228	92.3067	0	11.2968	0.949329	32.8941	1.73881	3.83696	62.4115	35.9249	-1.58838	0.554937	-5.60926	0.00332301	-1.73511	0.892926	2.28577	0.357464
ENSMUSG00000030889	Vwa3a	235.642	189.721	1.70997	1.74876	0.776959	23.3844	0	2.5104	4.74665	0.802296	0.869405	0	0.751946	0	0.450961	0.944092	-6.25714	0.00332725	-2.33816	0.724534	4.36994	0.0287836
ENSMUSG00000026134	Prim2	290.625	437.819	227.426	107.548	240.857	434.457	4.38333	16.3176	19.9359	73.8112	228.654	51.4153	576.742	370.183	-4.02927	0.00217691	-4.65632	0.00332918	-0.177996	1	0.449047	0.921199
ENSMUSG00000038976	Ppp1r9b	3.92737	149.588	125.683	132.031	199.679	77.5376	0	3.7656	360.745	110.717	334.721	223.311	309.05	304.581	-6.5367	2.90074e-07	-4.72032	0.0033311	1.02474	1	-0.791637	0.801233
ENSMUSG00000015944	Gatsl2	371.137	192.458	235.976	281.55	107.22	411.073	0	6.27601	8.54396	87.4502	145.191	31.4631	100.009	0.780977	-3.58123	0.0370931	-5.52549	0.00338013	-1.93355	0.716792	0.0107106	1
ENSMUSG00000079015	Serpina1c	6510.6	903.913	1125.16	4398.12	217.549	446.764	98.625	55.2289	484.158	403.555	86.0711	52.9501	81.9621	68.726	-1.08419	0.700517	-5.00962	0.00345364	-2.84533	0.0968945	1.0801	0.759012
ENSMUSG00000039841	Zfp800	188.514	54.7273	147.913	120.664	156.946	569.84	1.09583	2.5104	8.54396	238.282	87.8099	86.7153	578.246	270.218	-6.00015	2.33242e-05	-5.17269	0.00346027	-0.195818	1	-1.02327	0.763589
ENSMUSG00000041187	Prkd2	689.254	597.44	130.813	76.9452	431.989	6.15378	0	22.5936	249.674	64.1836	297.337	148.874	204.529	163.224	-3.59169	0.0201058	-5.15643	0.00346027	0.216272	1	1.78101	0.495208
ENSMUSG00000047368	Abhd17b	475.212	214.349	297.535	260.565	470.06	62.7686	0	10.0416	488.905	113.926	251.258	237.892	3.75973	217.893	-4.76178	0.00150682	-5.2826	0.00349388	-0.281593	1	0.239224	0.974486
ENSMUSG00000073705	Apitd1	123.712	119.488	43.6043	52.4627	133.637	55.384	0	0	1.89866	1.60459	43.4703	67.5305	191.746	2.34293	-5.59322	0.00519334	-6.56436	0.00355985	-0.404803	1	0.56634	0.928312
ENSMUSG00000035666	Gtf3c4	5.89106	445.116	249.656	111.046	323.992	348.304	0	5.02081	32.2772	516.678	210.396	51.4153	223.328	146.824	-5.37593	0.000502664	-5.46234	0.00362218	-0.344973	1	-0.258559	0.973042
ENSMUSG00000038872	Zfhx3	6.8729	341.134	42.7493	148.644	142.96	159.998	2.19167	2.5104	134.805	129.972	22.6045	123.55	18.7986	10.1527	-4.23979	0.00744672	-5.32405	0.00362218	-0.701824	1	0.382443	0.946961
ENSMUSG00000031610	Scrg1	8281.84	1254.17	1005.46	3427.56	619.236	510.764	404.363	266.103	1257.86	729.287	1174.57	589.357	961.738	1290.95	-1.48313	0.267616	-3.63292	0.00362218	-0.465051	1	1.68475	0.264284
ENSMUSG00000020621	Rdh14	1092.79	16.4182	235.121	202.856	34.9632	4.92302	0	8.78641	139.551	342.58	94.7652	45.2761	139.862	240.541	-4.37108	0.0120343	-5.8137	0.00369999	0.4687	1	1.91132	0.540802
ENSMUSG00000002688	Prkd1	401.574	402.246	4.27493	361.992	80.0268	11.0768	0	3.7656	1.89866	21.662	153.015	51.4153	215.808	49.2015	-4.21821	0.0278298	-6.14607	0.00371051	-0.424509	1	1.50335	0.705237
ENSMUSG00000022983	Scaf4	15.7095	711.455	254.786	153.016	325.546	653.531	0	15.0624	282.9	340.976	778.118	235.589	363.19	506.854	-5.21744	0.000118623	-4.94719	0.00372375	0.280199	1	0.00995287	1
ENSMUSG00000062074	Wisp3	1274.43	183.337	247.946	334.887	82.3577	13.5383	0	10.0416	1.89866	64.1836	39.1232	57.5544	31.5817	0.780977	-2.00207	0.446825	-5.97553	0.00372989	-2.21693	0.704999	1.75654	0.61503
ENSMUSG00000046101	Mcmdc2	76.5837	6.38486	3.41994	2.62313	24.8627	23.3844	0	0	1.89866	5.61607	3.47762	5.37175	3.00778	4.68586	-3.07127	0.208632	-6.16301	0.00376896	-1.6645	0.824062	1.42724	0.613601
ENSMUSG00000092416	Zfp141	77.5656	959.553	217.166	359.369	40.4019	47.9995	0	5.02081	103.477	19.2551	24.3433	3.06957	236.863	3.12391	-3.5688	0.0786189	-6.1429	0.00383563	-1.24084	1	1.33326	0.758823
ENSMUSG00000050064	Zfp697	14.7276	271.812	36.7644	1.74876	29.5244	35.6919	1.09583	0	15.1893	4.81377	0	1.53478	0.751946	2.34293	-1.70297	0.615172	-6.2821	0.00388531	-2.48554	0.538797	2.09358	0.486679
ENSMUSG00000032411	Tfdp2	418.265	85.7395	65.8339	217.72	234.642	281.843	0	10.0416	6.64531	326.534	313.855	257.844	155.653	228.826	-4.84565	0.000573154	-4.98092	0.00389684	0.118651	1	0.253916	0.969754
ENSMUSG00000056069	Fam105a	311.244	1082.69	205.197	1162.92	1741.17	831.991	0	22.5936	327.519	321.721	713.782	250.17	13.535	204.616	-4.13793	0.00640851	-5.17876	0.00390801	-1.5893	0.913716	-0.548472	0.916064
ENSMUSG00000009569	Mkl2	76.5837	57.4637	119.698	140.775	54.3871	344.612	0	6.27601	188.917	94.6709	68.683	101.296	55.644	39.8298	-4.53738	7.44223e-05	-4.07593	0.00390801	-0.817396	1	-1.27885	0.488462
ENSMUSG00000038838	Vars2	327.936	4.56061	112.003	286.796	125.867	50.461	0	3.7656	22.7839	96.2755	33.9068	168.059	227.84	59.3542	-4.86987	0.0023272	-5.44079	0.00395594	-0.457171	1	0.113748	0.992389
ENSMUSG00000028636	Ppcs	3.92737	340.222	103.453	70.8246	45.0636	280.612	0	1.2552	16.1386	166.075	86.0711	81.3436	54.892	0.780977	-5.0062	0.00713565	-6.10799	0.00402178	-0.800829	1	0.30096	0.97014
ENSMUSG00000021712	Trim23	345.609	670.41	65.8339	689.01	83.1346	4.92302	1.09583	7.53121	321.823	149.227	87.8099	80.5762	3.00778	130.423	-4.03357	0.0224401	-5.7305	0.00402178	-0.649588	1	1.04734	0.811726
ENSMUSG00000011256	Adam19	124.694	280.021	214.601	105.8	173.262	456.61	2.19167	5.02081	258.218	45.7308	186.922	207.963	13.535	4.68586	-4.42125	0.00283138	-5.06587	0.00402178	-0.92972	1	-0.285095	0.963927
ENSMUSG00000038773	Kdm3b	303.389	251.746	79.5137	195.861	158.5	20.9229	7.67083	7.53121	105.376	144.413	85.2017	137.363	45.1167	1.56195	-3.1563	0.0288811	-4.68566	0.00402178	-0.373728	1	1.15563	0.695852
ENSMUSG00000083012	Fam220a	531.177	404.982	429.203	758.96	128.198	13.5383	2.19167	17.5728	747.122	231.061	159.971	138.131	82.714	156.976	-4.17721	0.00355459	-4.93702	0.00403376	-0.363902	1	0.395908	0.942709
ENSMUSG00000039481	Nrtn	832.603	4.56061	191.517	402.214	8.54655	123.076	0	0	4.74665	102.694	1.73881	0.767392	51.1323	1.56195	-3.65072	0.144718	-6.92039	0.00423921	-2.43915	0.82498	0.830516	0.902154
ENSMUSG00000037621	Atoh8	322.044	217.085	123.118	44.5933	41.1788	279.382	1.09583	2.5104	316.127	124.356	126.064	24.5566	4.51167	0.780977	-4.65406	0.00869638	-5.84325	0.00423921	-0.254938	1	0.934249	0.843869
ENSMUSG00000034135	Sik3	109.966	33.7485	79.5137	213.348	143.737	127.999	0	1.2552	185.119	370.661	79.9853	324.607	53.3881	3.90488	-6.67753	1.49396e-05	-5.42555	0.00423921	0.285091	1	-0.966886	0.785711
ENSMUSG00000025958	Creb1	679.435	14.594	400.988	247.449	460.737	39.3842	0	8.78641	412.958	187.737	243.433	182.639	77.4504	34.363	-4.65938	0.00316176	-5.37143	0.0042793	-0.544867	1	0.167186	0.986215
ENSMUSG00000033577	Myo6	603.833	444.203	152.188	1062.37	79.2498	52.9225	0	20.0832	127.21	243.096	78.2465	108.97	110.536	345.973	-3.57789	0.0203255	-5.02993	0.00440614	-0.935422	1	0.516618	0.919215
ENSMUSG00000059834	Sclt1	312.226	287.318	29.0695	313.027	106.443	502.148	1.09583	16.3176	380.681	162.064	32.168	343.792	128.583	240.541	-4.21369	0.00150801	-4.60694	0.00446741	-0.126616	1	0.266633	0.963927
ENSMUSG00000042118	Bhmt2	184.586	24.6273	7.69487	22.7338	3.10784	18.4613	2.19167	6.27601	4.74665	1.60459	3.47762	3.06957	1.50389	4.68586	0.482816	0.901459	-4.30924	0.00446833	-1.96321	0.369696	2.82884	0.0432131
ENSMUSG00000038080	Kdm1b	447.72	432.346	170.142	82.1915	45.8406	4.92302	0	5.02081	306.633	3.20918	13.0411	126.62	72.9387	4.68586	-4.06078	0.0347586	-6.01196	0.00446833	0.210392	1	2.16156	0.485141
ENSMUSG00000039480	Nt5dc1	4.90921	159.621	149.623	315.65	268.828	73.8454	0	3.7656	119.616	60.1722	176.489	132.759	73.6907	219.454	-5.45046	5.91217e-05	-4.76714	0.00446833	-0.590157	1	-1.27347	0.623222
ENSMUSG00000036850	Mrpl41	1622.99	350.255	319.765	668.024	259.504	349.535	172.046	26.3592	417.705	256.735	299.075	255.542	410.562	350.659	-1.66522	0.115037	-3.1768	0.00454084	-0.26199	1	1.24959	0.405317
ENSMUSG00000028133	Rwdd3	76.5837	169.655	68.3989	135.529	53.6102	7.38454	1.09583	0	100.629	12.8367	0.869405	14.5805	194.002	102.308	-5.32338	0.00325648	-5.92451	0.00465034	0.117923	1	0.719055	0.890243
ENSMUSG00000039463	Slc9a8	173.786	763.446	106.018	387.349	253.289	660.916	9.8625	16.3176	622.76	345.789	191.269	521.059	40.6051	23.4293	-4.05901	0.00274972	-4.64404	0.00465034	-0.250136	1	0.33489	0.949657
ENSMUSG00000040302	Rbm48	422.192	5.47273	197.502	462.546	85.4655	1.23076	0	1.2552	56.0104	19.2551	200.833	223.311	34.5895	169.472	-5.50035	0.0030948	-6.14091	0.00468305	-0.588418	1	0.0521404	1
ENSMUSG00000015776	Med22	159.059	78.4425	647.224	250.946	437.428	641.224	0	8.78641	129.109	202.178	65.2054	357.605	391.012	859.075	-5.77386	1.07149e-06	-4.30623	0.00472362	-0.526711	1	-1.99434	0.240841
ENSMUSG00000028179	Cth	209.133	381.267	0.854986	0.874378	2.33088	25.8459	0	2.5104	2.84799	0	0	0	0	1.56195	1.0914	0.823465	-6.46127	0.00474286	-2.99501	0.503907	4.55766	0.0402659
ENSMUSG00000036270	Edc4	353.463	331.1	437.753	413.581	320.884	11.0768	2.19167	22.5936	943.633	416.391	353.848	291.609	455.679	241.322	-4.80497	7.11144e-05	-4.36607	0.00480631	0.601185	1	0.16228	0.98206
ENSMUSG00000018931	Natd1	2.94553	1037.08	201.777	2.62313	3.10784	6.15378	0	2.5104	305.684	52.9515	142.582	433.577	68.4271	260.065	-5.47585	0.00511935	-6.40442	0.00481588	1.83025	1	2.75883	0.353328
ENSMUSG00000036693	Nop14	304.371	255.394	630.125	216.846	234.642	476.303	0	31.38	188.917	198.969	150.407	189.546	462.447	374.869	-3.81909	0.000523917	-3.88344	0.00481588	-0.552534	1	-0.488192	0.891019
ENSMUSG00000025316	Banp	1.96369	351.167	120.553	199.358	160.831	103.384	1.09583	6.27601	199.359	212.608	545.986	75.2044	215.808	255.379	-5.45266	7.82972e-05	-4.89087	0.00494717	0.76931	1	0.207517	0.977763
ENSMUSG00000005057	Sh2b2	1861.57	269.988	117.988	780.819	512.793	15.9998	0	21.3384	7.59464	217.422	101.72	258.611	175.955	282.714	-3.31536	0.0749522	-5.59674	0.00499345	-0.9596	1	1.32178	0.738465
ENSMUSG00000037646	Vps13b	6.8729	400.422	389.019	223.841	615.352	105.845	0	5.02081	267.711	366.649	115.631	127.387	488.765	25.7722	-5.57804	0.000268824	-5.3129	0.00499345	-0.467636	1	-0.732779	0.873262
ENSMUSG00000034673	Pbx2	2.94553	339.309	29.0695	162.634	28.7475	57.8455	0	5.02081	135.754	87.4502	59.1195	56.0196	55.644	27.3342	-4.13285	0.0108816	-5.23595	0.00512586	0.0267399	1	1.12984	0.756081
ENSMUSG00000040021	Lats1	226.806	165.094	109.438	181.871	92.4581	2.46151	0	10.0416	193.663	270.374	171.273	104.365	74.4426	263.189	-4.68069	0.000626954	-4.71852	0.0051556	0.873676	1	0.911506	0.793885
ENSMUSG00000097532	Gm4349	17.6732	127.697	16.2447	9.61815	1.55392	1.23076	0	0	33.2265	2.40689	67.8136	1.53478	57.8998	23.4293	-5.48965	0.00858802	-6.43127	0.00520228	1.98783	0.82463	2.92945	0.214104
ENSMUSG00000022772	Senp5	592.051	259.043	147.913	57.7089	90.1273	4.92302	0	7.53121	3.79732	31.2895	174.75	14.5805	29.3259	262.408	-3.71291	0.0458038	-5.68576	0.00521629	0.191066	1	2.16391	0.451831
ENSMUSG00000034021	Pds5b	4.90921	498.931	225.716	403.962	59.8259	151.383	1.09583	5.02081	228.788	315.302	250.389	314.631	6.01557	188.996	-5.25797	0.000813626	-5.34928	0.00521685	0.0719113	1	0.163225	0.986781
ENSMUSG00000049106	Dcaf5	1.96369	998.774	184.677	3.49751	80.0268	6.15378	0	2.5104	501.246	130.774	4.34703	119.713	190.994	224.14	-5.35945	0.0063364	-6.34693	0.0052697	1.40409	1	2.39157	0.469845
ENSMUSG00000025326	Ube3a	293.571	469.743	186.387	224.715	136.745	636.301	6.575	25.104	222.143	172.494	19.1269	124.318	504.556	487.33	-3.71372	0.0027561	-4.21879	0.0052697	-0.196858	1	0.308208	0.949248
ENSMUSG00000035139	Secisbp2	1243.99	149.588	292.405	497.521	350.409	17.2306	39.45	17.5728	271.508	186.935	157.362	49.1131	153.397	146.824	-2.27511	0.116415	-4.24337	0.00529242	-0.816641	1	1.15162	0.669708
ENSMUSG00000028689	Ccdc163	0.981843	352.991	29.0695	281.55	90.9042	356.919	0	1.2552	48.4158	155.645	196.486	93.6219	198.514	3.12391	-5.57738	0.00228643	-5.99822	0.00529656	-0.625116	1	-0.204277	0.984243
ENSMUSG00000040661	Rad54l2	5.89106	375.794	25.6496	9.61815	46.6175	7.38454	3.2875	2.5104	86.389	52.1492	7.82465	62.1588	167.684	211.645	-4.44674	0.00518861	-5.21543	0.00531023	2.03155	0.604023	2.80024	0.162101
ENSMUSG00000027080	Med19	264.116	458.797	43.6043	5.24627	97.1199	119.383	0	17.5728	177.525	200.574	81.7241	249.403	331.608	35.9249	-3.94106	0.00642899	-4.79357	0.00531023	1.38336	0.976127	2.23587	0.279204
ENSMUSG00000028274	Rngtt	606.779	182.424	113.713	70.8246	254.843	173.537	6.575	32.6352	281.002	39.3125	292.12	184.174	654.193	124.175	-3.51294	0.00298077	-4.0232	0.00531023	0.760849	1	1.27111	0.577209
ENSMUSG00000090555	Gm8893	6628.42	1071.74	1378.24	4514.41	189.578	424.611	100.817	61.5049	665.48	447.681	91.2875	39.9044	84.2179	103.87	-1.25796	0.632398	-4.94797	0.00533998	-2.63495	0.197143	1.05506	0.77651
ENSMUSG00000106837	D630030B08Rik	0.981843	374.882	0	1.74876	0.776959	2.46151	0	0	0.949329	0	0	0	0	0	0.687351	0.932872	-7.44008	0.00535604	-2.27056	1	5.85687	0.0253435
ENSMUSG00000047509	Gm6776	45.1648	19.1546	12.8248	45.4676	8.54655	1.23076	0	0	11.392	31.2895	30.4292	9.9761	33.0856	16.4005	-5.36094	0.00495793	-5.79245	0.0054216	0.373816	1	0.805324	0.816506
ENSMUSG00000014980	Tsen15	262.152	549.098	201.777	187.117	10.1005	9.84605	3.2875	17.5728	237.332	170.889	49.5561	359.14	377.477	431.88	-4.2721	0.00225606	-4.72577	0.00542206	1.35823	0.981947	1.8119	0.443043
ENSMUSG00000039988	Ankrd13c	17.6732	568.252	377.904	453.802	460.737	23.3844	5.47917	12.552	675.923	563.211	338.199	269.355	375.221	306.924	-5.07785	6.36857e-05	-4.51463	0.00542257	0.363122	1	-0.200099	0.976816
ENSMUSG00000071253	Slc25a16	421.211	395.861	145.348	503.641	107.22	374.15	0	11.2968	229.738	292.036	73.8994	229.45	18.7986	3.12391	-3.95256	0.0167844	-5.28035	0.00546426	-0.929576	1	0.398215	0.948494
ENSMUSG00000038022	Fam188b	327.936	165.094	181.257	410.957	3.8848	324.92	0	3.7656	54.1118	302.465	59.1195	44.5088	197.762	3.12391	-4.71663	0.00717553	-5.66955	0.00552163	-0.970711	1	-0.0177858	1
ENSMUSG00000022507	1810013L24Rik	367.209	187.897	64.9789	165.257	166.269	145.229	0	30.1248	75.9464	306.477	115.631	104.365	141.366	239.76	-3.23748	0.00595053	-3.92247	0.00552163	0.274492	1	0.95948	0.713593
ENSMUSG00000004798	Ulk2	248.406	321.979	646.369	392.596	343.416	8.61529	2.19167	11.2968	455.678	436.449	314.725	285.47	156.405	26.5532	-4.81455	0.000516917	-4.77277	0.00552206	-0.283401	1	-0.325183	0.955284
ENSMUSG00000032340	Neo1	1835.06	843.713	635.255	1622.84	66.0415	142.768	2.19167	42.6768	1693.6	696.393	458.176	221.009	49.6284	529.502	-4.16863	0.00729967	-5.12559	0.00552246	-0.00310399	1	0.953855	0.817249
ENSMUSG00000038042	Ptpdc1	612.67	223.47	76.9487	111.92	22.5318	231.382	0	7.53121	447.134	111.519	5.21643	95.1566	6.76751	339.725	-4.55668	0.00890283	-5.62157	0.00561412	0.579925	1	1.64481	0.63545
ENSMUSG00000034738	Nostrin	0.981843	446.028	53.0091	48.0908	149.953	2.46151	0	0	2.84799	1.60459	46.0785	3.83696	0.751946	37.4869	-3.53233	0.169521	-6.74021	0.00567023	-1.8208	1	1.38708	0.784216
ENSMUSG00000080981	Gm12161	24.5461	20.0667	11.1148	4.37189	15.5392	23.3844	0	0	4.74665	4.01148	3.47762	2.30218	4.51167	16.4005	-3.73355	0.0676004	-5.52374	0.00568913	-1.14727	0.981449	0.642923	0.844739
ENSMUSG00000044339	Alkbh2	51.0558	62.9364	64.124	79.5684	17.0931	72.6146	0	3.7656	217.396	41.7194	88.6793	49.1131	18.0467	114.804	-5.06549	9.83195e-05	-4.40867	0.00570754	0.596036	1	-0.060783	0.996842
ENSMUSG00000024424	Ttc39c	3.92737	270.9	253.931	226.464	165.492	24.6151	0	0	162.335	2.40689	123.456	204.126	2.25584	160.1	-6.16753	0.00154221	-6.3092	0.00572075	-0.527806	1	-0.386141	0.961005
ENSMUSG00000046404	Yod1	58.9106	414.103	241.961	597.2	215.995	237.536	3.2875	15.0624	626.557	60.9745	86.9405	108.202	305.29	450.624	-4.51921	0.000234015	-4.27189	0.00576871	-0.219535	1	-0.466857	0.914613
ENSMUSG00000042426	Dhx29	73.6382	456.061	330.025	116.292	202.786	8.61529	0	8.78641	290.495	496.621	33.0374	349.164	137.606	458.433	-5.33698	0.000321029	-5.09013	0.00579559	0.821504	1	0.574652	0.909988
ENSMUSG00000030060	Hmces	1145.81	10.9455	413.813	292.916	228.426	494.764	35.0667	15.0624	311.38	374.672	235.609	266.285	315.065	191.339	-3.22761	0.011114	-4.16493	0.00579559	-0.320826	1	0.616499	0.867249
ENSMUSG00000091649	Phf11b	0	171.479	7.69487	20.9851	34.9632	6.15378	0	0	23.7332	20.8597	93.0263	32.2305	3.75973	31.2391	-5.35604	0.0105375	-6.38552	0.00583243	0.921002	1	1.95048	0.561543
ENSMUSG00000053333	Dis3l2	316.153	1060.8	100.888	37.5982	240.08	17.2306	0	35.1456	330.367	150.832	171.273	89.0175	426.353	230.388	-3.37119	0.0244009	-4.74266	0.00586894	1.1836	1	2.55508	0.184761
ENSMUSG00000024580	Grpel2	856.167	45.6061	46.1692	254.444	231.534	54.1533	0	22.5936	268.66	148.425	112.153	136.596	214.305	83.5645	-3.43088	0.0222424	-4.74874	0.00594355	0.134048	1	1.45191	0.6107
ENSMUSG00000015882	Lcorl	20.6187	247.185	161.592	122.413	260.281	70.1531	1.09583	10.0416	131.007	196.562	43.4703	167.292	89.4815	310.048	-4.45588	0.000259933	-4.19456	0.00594355	0.0374125	1	-0.223906	0.968516
ENSMUSG00000040093	Bmf	356.409	560.043	326.605	110.172	110.328	6.15378	0	5.02081	2.84799	221.434	3.47762	50.6479	12.0311	217.112	-3.89235	0.0510779	-5.9432	0.00606193	-0.638541	1	1.41231	0.743373
ENSMUSG00000036214	Znrd1as	60.8743	158.709	9.40485	136.403	21.7549	153.845	0	3.7656	29.4292	49.7423	25.2127	64.461	33.0856	2.34293	-3.5447	0.0347515	-5.06023	0.00606193	-1.16898	1	0.34655	0.951797
ENSMUSG00000063931	Pepd	159.059	254.482	318.055	521.129	518.232	398.765	0	7.53121	743.325	284.013	611.192	95.924	7.51946	102.308	-5.577	0.000100902	-4.9669	0.00606193	-0.462703	1	-1.0728	0.765061
ENSMUSG00000090394	4930523C07Rik	650.962	256.306	285.565	320.897	424.997	269.536	18.6292	111.713	657.885	565.618	359.934	538.709	350.407	780.196	-2.98332	8.4149e-05	-2.71389	0.00610283	0.730543	1	0.461117	0.837681
ENSMUSG00000034107	Ano7	36.3282	270.9	0	2.62313	0	1.23076	0	0	0.949329	3.20918	0	0	0	0	-0.777901	0.915422	-7.21058	0.0061656	-0.463392	1	5.96929	0.0175261
ENSMUSG00000099342	Gm18180	2.94553	347.519	55.5741	83.0659	34.9632	14.7691	0	1.2552	137.653	21.662	2.60822	38.3696	1.50389	110.899	-4.65069	0.0193233	-6.0703	0.00619437	0.156525	1	1.57613	0.690307
ENSMUSG00000025612	Bach1	4.90921	228.031	112.858	160.885	165.492	3.69227	0	0	19.9359	58.5676	22.6045	77.5066	1.50389	1.56195	-4.74049	0.026667	-6.34897	0.00627263	-1.69696	1	-0.0884729	0.997581
ENSMUSG00000021245	Mlh3	1.96369	284.582	30.7795	96.1815	43.5097	398.765	0	0	2.84799	125.158	126.064	67.5305	237.615	5.46684	-5.92842	0.00291815	-6.30606	0.00641355	-0.504224	1	-0.126584	0.993901
ENSMUSG00000025408	Ddit3	3360.85	816.349	257.351	974.931	211.333	628.916	248.754	190.791	644.595	401.95	397.318	323.84	184.979	627.124	-0.915258	0.549232	-3.11362	0.00642535	-0.265985	1	1.93237	0.101166
ENSMUSG00000024176	Sox8	705.945	474.304	139.363	306.032	69.1494	9.84605	0	10.0416	9.49329	154.041	201.702	3.06957	335.368	363.935	-4.22539	0.0203747	-5.65049	0.00650957	0.426678	1	1.85177	0.580469
ENSMUSG00000020412	Ascc2	0.981843	1057.15	235.121	331.389	74.5881	204.305	0	6.27601	8.54396	118.74	609.453	229.45	116.552	375.65	-4.97353	0.00655652	-5.82799	0.00666878	0.215373	1	1.06983	0.826029
ENSMUSG00000034793	G6pc3	423.174	673.146	491.617	248.323	141.407	904.606	74.5167	8.78641	145.247	340.976	303.422	270.122	552.68	495.92	-2.91507	0.0061078	-3.50624	0.00666878	-0.330921	1	0.26025	0.949657
ENSMUSG00000039089	L3mbtl3	500.74	327.452	96.6134	20.1107	58.2719	1.23076	0	3.7656	24.6826	81.8341	94.7652	36.8348	0	1.56195	-3.24559	0.15635	-6.09426	0.00668155	-0.126944	1	2.72172	0.34571
ENSMUSG00000091474	2610021A01Rik	201.278	47.4304	28.2145	167.88	10.1005	175.998	0	1.2552	73.0984	69.7997	28.6904	49.8805	152.645	0	-4.99885	0.00705813	-5.78558	0.00673787	-0.547483	1	0.239247	0.979806
ENSMUSG00000033047	Eif3l	2614.65	1106.4	1447.49	1042.26	1298.3	1393.22	427.375	91.6297	1400.26	375.474	1047.63	1382.84	1296.35	806.749	-1.95533	0.0226797	-2.74763	0.00673787	-0.294682	1	0.497623	0.825606
ENSMUSG00000069237	Fam8a1	14.7276	172.391	73.5288	19.2363	7.76959	163.691	0	1.2552	11.392	4.81377	86.0711	21.487	21.8064	115.585	-4.71637	0.0100635	-5.62762	0.00685233	-0.542107	1	0.369142	0.955911
ENSMUSG00000045251	Zfp688	352.482	255.394	130.813	166.132	195.794	8.61529	0	20.0832	338.911	190.946	188.661	56.787	128.583	169.472	-3.79536	0.00562174	-4.44769	0.00689404	0.502392	1	1.15472	0.699142
ENSMUSG00000028525	Pde4b	2289.66	1556.99	479.647	3410.07	879.518	49.2302	101.913	50.2081	583.838	450.89	960.693	971.519	1282.07	266.313	-3.02456	0.0259354	-4.257	0.00694913	-0.646213	1	0.58623	0.886231
ENSMUSG00000027552	E2f5	3.92737	207.052	339.429	139.026	48.9484	86.1529	0	5.02081	149.994	165.273	173.012	135.828	71.4348	176.501	-5.21255	0.00021096	-4.70923	0.00699734	-0.0533813	1	-0.556693	0.901891
ENSMUSG00000046185	Zfp84	8.83659	498.019	86.3536	169.629	128.198	459.072	0	3.7656	3.79732	145.216	52.1643	52.9501	42.8609	1.56195	-3.63375	0.0635938	-5.67014	0.0070114	-1.92423	0.88366	0.112152	0.994413
ENSMUSG00000049323	Smcr8	3.92737	747.94	4.27493	125.91	42.7328	1.23076	0	1.2552	6.64531	203.783	84.3323	99.761	6.76751	2.34293	-4.45094	0.0432551	-6.4164	0.0070114	0.584706	1	2.55017	0.451703
ENSMUSG00000010064	Slc38a3	1563.09	720.576	604.475	985.424	79.2498	17.2306	0	16.3176	3.79732	274.385	11.3023	159.618	231.599	310.048	-3.37689	0.09756	-5.76445	0.0070114	-1.23676	1	1.15079	0.806015
ENSMUSG00000018697	Aatf	236.624	32.8364	395.859	62.9552	117.321	353.227	0	7.53121	40.8212	383.497	332.113	251.705	378.981	620.877	-5.86846	7.8554e-06	-4.55733	0.0070114	0.532175	1	-0.778954	0.833793
ENSMUSG00000019988	Nedd1	490.921	123.136	210.327	424.073	308.453	392.611	24.1083	36.4008	169.93	292.036	402.535	49.8805	154.149	344.411	-2.83617	0.00313644	-3.1885	0.0070114	-0.488977	1	-0.136644	0.979528
ENSMUSG00000110256	RP24-230C18.3	6.8729	287.318	2.56496	5.24627	3.8848	23.3844	3.2875	0	4.74665	4.01148	5.21643	12.2783	0.751946	0.780977	-1.01564	0.8007	-5.50698	0.00716763	-0.858376	1	3.63296	0.066025
ENSMUSG00000024776	Stambpl1	326.954	145.027	206.052	212.474	251.735	248.613	0	2.5104	3.79732	176.505	31.2986	3.06957	0.751946	219.454	-4.38865	0.0223427	-5.81189	0.00720114	-1.51952	1	-0.0962718	0.996146
ENSMUSG00000071181	3830408C21Rik	75.6019	74.794	0	3.49751	6.99263	1.23076	0	0	0.949329	0	0	0	0	0	0.617734	0.936905	-6.65521	0.00736489	-3.3218	0.47891	3.95114	0.106503
ENSMUSG00000026781	Acbd5	302.408	585.582	100.033	383.852	210.556	12.3076	41.6417	12.552	231.636	133.983	280.818	371.418	235.359	171.815	-2.94143	0.0124027	-3.76434	0.00741325	0.418721	1	1.24164	0.572227
ENSMUSG00000018559	Ctdnep1	158.077	546.361	460.837	139.026	278.151	268.305	5.47917	50.2081	93.0343	142.809	89.5487	246.333	117.304	48.4206	-2.01735	0.0898725	-3.46423	0.00741434	-1.1902	0.810905	0.256677	0.950287
ENSMUSG00000030990	Pgap2	67.7472	481.6	317.2	137.277	321.661	339.689	0	22.5936	582.888	137.193	287.773	214.102	202.273	99.1841	-4.14275	0.00101277	-4.19854	0.00756102	-0.117538	1	-0.061746	0.997535
ENSMUSG00000023938	Aars2	199.314	237.152	259.916	118.915	104.113	2.46151	0	5.02081	675.923	142.006	226.045	8.44132	136.854	340.506	-5.65705	0.000451048	-5.31995	0.00756495	1.03811	1	0.701012	0.89226
ENSMUSG00000039087	Rreb1	162.986	185.161	233.411	206.353	155.392	801.222	9.8625	13.8072	289.545	89.8571	50.4255	303.887	347.399	473.272	-4.20551	6.16267e-05	-3.62318	0.00757579	-0.40707	1	-0.989401	0.669822
ENSMUSG00000022130	Tgds	391.755	323.803	78.6587	299.037	119.652	3.69227	0	6.27601	50.3145	62.5791	69.5524	92.0871	106.024	0	-3.44364	0.0803655	-5.59399	0.00758876	-0.902035	1	1.24832	0.770627
ENSMUSG00000027667	Zfp639	654.889	168.743	222.296	278.052	115.767	17.2306	49.3125	16.3176	316.127	306.477	304.292	226.381	266.189	330.353	-3.00215	0.00428752	-3.44598	0.00758876	0.863931	1	1.30776	0.472477
ENSMUSG00000073775	Kti12	118.803	134.082	232.556	20.1107	87.0194	364.304	0	7.53121	356.948	76.2181	132.15	145.805	635.394	316.296	-5.63243	1.74899e-05	-4.49127	0.0078998	0.654772	1	-0.486384	0.916144
ENSMUSG00000029640	Usp12	1.96369	214.349	47.8792	200.232	389.257	2.46151	0	0	121.514	93.0663	121.717	6.13914	61.6595	19.5244	-5.71756	0.00415626	-6.13046	0.00801885	-1.0509	1	-0.637997	0.919215
ENSMUSG00000090698	Apold1	88.3659	336.573	0.854986	44.5933	101.005	386.457	0	1.2552	4.74665	0	0.869405	0.767392	0	0	0.372159	0.962408	-6.28144	0.00801953	-6.2954	0.00076131	0.358203	0.968516
ENSMUSG00000049892	Rasd1	3244.01	16.4182	397.568	1282.71	64.4876	18.4613	0	25.104	356.948	166.075	140.844	168.826	134.598	353.783	-3.23483	0.12074	-5.70276	0.00801953	-0.914199	1	1.55373	0.699625
ENSMUSG00000084834	4930565N06Rik	0	296.44	5.9849	5.24627	2.33088	2.46151	1.09583	1.2552	4.74665	1.60459	0.869405	0	1.50389	1.56195	-0.104888	0.994544	-5.83218	0.0080934	-1.1657	1	4.56159	0.0244426
ENSMUSG00000031487	Brf2	0.981843	251.746	42.7493	35.8495	49.7254	329.843	0	1.2552	131.957	158.855	208.657	110.504	34.5895	6.24781	-5.64271	0.00184628	-5.71039	0.0080934	-0.0369979	1	0.0306853	1
ENSMUSG00000003923	Tfam	451.648	260.867	149.623	97.0559	197.348	79.9991	0	20.0832	255.37	107.508	184.314	154.246	309.802	4.68586	-3.66643	0.0125651	-4.59404	0.00824704	0.363899	1	1.29152	0.671686
ENSMUSG00000075600	Zc3h3	86.4022	146.852	83.7886	45.4676	93.2351	220.305	0	3.7656	9.49329	58.5676	123.456	62.9262	0.751946	25.7722	-3.89766	0.0208006	-5.05083	0.00827705	-1.16318	1	-0.0100197	1
ENSMUSG00000041124	Msantd4	43.2011	435.082	170.997	132.031	158.5	364.304	0	6.27601	60.7571	371.463	26.9516	267.82	3.00778	203.054	-4.74827	0.00399233	-5.21811	0.00830956	-0.360355	1	0.109481	0.993901
ENSMUSG00000002280	Narfl	792.347	175.127	218.876	231.71	563.295	207.998	0	33.8904	991.1	140.402	442.527	207.196	368.453	906.714	-4.50468	0.00057789	-4.3611	0.00833453	0.724402	1	0.580822	0.89391
ENSMUSG00000071302	2610044O15Rik8	274.916	134.994	35.0544	204.604	275.044	493.533	12.0542	11.2968	221.194	154.843	244.303	96.6914	91.7374	21.8674	-3.31693	0.00562455	-3.8274	0.00833453	-0.830823	1	-0.320349	0.943254
ENSMUSG00000039046	Usp6nl	445.757	5.47273	83.7886	306.907	141.407	515.687	3.2875	7.53121	112.97	91.4617	20.8657	74.4371	294.011	110.899	-3.89829	0.0100211	-4.71667	0.00836883	-1.0882	1	-0.269818	0.968081
ENSMUSG00000024878	Cbwd1	949.442	124.961	217.166	78.694	6.99263	7.38454	0	16.3176	218.346	334.557	45.2091	79.0414	111.288	128.861	-3.63644	0.0369825	-5.17763	0.00840601	0.927558	1	2.46875	0.308146
ENSMUSG00000098761	Gm18821	59.8924	18.2424	20.5197	39.347	24.0857	20.9229	5.47917	5.02081	10.4426	12.0344	14.7799	12.2783	20.3025	16.4005	-1.37914	0.235528	-2.78283	0.00843937	-0.856294	0.809818	0.547399	0.760824
ENSMUSG00000018846	Pank3	2.94553	244.449	104.308	312.153	41.9558	28.3074	0	0	1.89866	191.749	139.974	45.2761	3.00778	28.8961	-5.57865	0.00629345	-6.18153	0.00845122	-0.721959	1	-0.119073	0.994516
ENSMUSG00000050323	Ndufaf6	2.94553	397.685	80.3687	24.4826	40.4019	46.7687	0	2.5104	2.84799	11.2321	276.471	103.598	128.583	348.316	-5.45716	0.00271116	-5.70334	0.00847483	1.51217	1	1.75835	0.62308
ENSMUSG00000022748	Cmss1	84.4385	161.446	85.4986	174.001	18.647	1.23076	3.2875	2.5104	105.376	78.625	36.515	26.8587	60.1557	16.4005	-3.68055	0.018921	-4.72535	0.00856532	-0.34561	1	0.699187	0.867631
ENSMUSG00000027203	Dut	808.057	545.449	548.046	401.339	745.104	1980.29	40.5458	47.6977	553.459	251.921	866.797	841.062	3179.23	2523.34	-4.69146	8.14713e-06	-3.67275	0.00856532	0.574544	1	-0.444175	0.906879
ENSMUSG00000097081	Gm10425	7.85474	125.873	3.41994	5.24627	1.55392	7.38454	0	0	24.6826	24.8712	0	7.67392	0.751946	3.12391	-4.06362	0.0921983	-6.33653	0.00862351	1.12766	1	3.40057	0.155995
ENSMUSG00000055452	Gm7353	49.0921	90.3001	38.4744	9.61815	48.1715	143.998	0	1.2552	2.84799	29.6849	93.0263	23.7892	3.00778	9.37172	-4.20081	0.0236255	-5.38905	0.00862351	-1.07597	1	0.11226	0.992597
ENSMUSG00000034430	Zxdc	3.92737	523.558	88.0636	189.74	82.3577	2.46151	0	1.2552	2.84799	82.6364	27.821	234.822	111.288	1.56195	-4.71766	0.0234133	-6.11553	0.00867125	-0.188649	1	1.20923	0.811726
ENSMUSG00000044948	Cfap43	236.624	1481.29	578.826	715.241	968.868	28.3074	0	20.0832	37.0238	284.815	1163.26	1026	157.157	132.766	-4.6378	0.00629345	-5.32225	0.00867125	-0.251047	1	0.433411	0.947968
ENSMUSG00000019080	Mfsd3	17.6732	584.67	47.0242	0.874378	86.2425	6.15378	0	1.2552	368.34	174.9	3.47762	70.6001	152.645	0.780977	-5.35296	0.00908773	-6.20257	0.00870661	1.72419	1	2.5738	0.430955
ENSMUSG00000037347	Chst7	341.681	207.052	117.133	1.74876	3.8848	206.767	0	1.2552	243.028	269.571	1.73881	57.5544	1.50389	128.861	-5.21477	0.0100211	-6.10737	0.00879343	0.497276	1	1.38988	0.770716
ENSMUSG00000053897	Slc39a8	223.86	184.249	47.8792	648.788	5.43871	731.069	0	2.5104	3.79732	88.2525	41.7314	197.22	173.699	10.9337	-4.60439	0.0137054	-5.63334	0.00886163	-1.8876	0.91296	-0.858657	0.869122
ENSMUSG00000022570	Tsta3	582.233	5.47273	369.354	96.1815	219.879	374.15	2.19167	18.828	332.265	430.03	481.65	367.581	365.446	306.924	-4.74468	0.000259786	-4.32335	0.00889719	0.521222	1	0.0998922	0.992389
ENSMUSG00000027177	Hipk3	209.133	716.928	337.719	291.168	430.435	145.229	0	12.552	649.341	413.182	61.7278	30.6957	361.686	4.68586	-4.51427	0.00687269	-5.2016	0.00897927	-0.210562	1	0.476767	0.939842
ENSMUSG00000001157	Gmcl1	36.3282	570.988	112.003	116.292	145.291	36.9227	17.5333	32.6352	189.866	272.78	296.467	425.903	194.002	376.431	-3.38928	0.00100779	-3.39955	0.00897969	1.48015	0.483642	1.49042	0.366255
ENSMUSG00000101784	Gm7553	36.3282	24.6273	0.854986	4.37189	5.43871	3.69227	0	1.2552	3.79732	11.2321	3.47762	2.30218	4.51167	17.1815	-2.91889	0.140742	-4.87237	0.00897969	0.946885	1	2.90036	0.0454116
ENSMUSG00000042608	Stk40	7.85474	1183.93	471.952	271.057	351.962	17.2306	0	13.8072	213.599	71.4043	372.105	423.601	518.091	106.994	-4.48226	0.00951288	-5.33092	0.00899053	0.0522505	1	0.900903	0.852791
ENSMUSG00000037071	Scd1	1299.96	1616.28	429.203	480.033	80.8038	148.921	219.167	38.9112	313.279	895.362	924.178	783.508	1654.28	1043.39	-2.73939	0.00858802	-3.3162	0.00904479	1.67949	0.289514	2.25631	0.0748788
ENSMUSG00000016181	Diexf	1.96369	377.619	109.438	114.543	0.776959	2.46151	0	0	100.629	95.4732	58.2501	9.9761	4.51167	203.835	-5.44498	0.0108852	-6.34195	0.00904479	0.465342	1	1.36231	0.786872
ENSMUSG00000108435	Gm45051	59.8924	117.664	23.9396	39.347	11.6544	0	0	1.2552	11.392	23.2666	20.8657	13.0457	0.751946	0.780977	-3.08598	0.173224	-5.65449	0.00904479	-0.636766	1	1.93174	0.529366
ENSMUSG00000031832	Taf1c	2.94553	363.025	84.6436	161.76	53.6102	56.6148	0	2.5104	6.64531	4.81377	30.4292	212.568	214.305	66.383	-4.81465	0.00943329	-5.61585	0.0090937	0.0275173	1	0.82872	0.873939
ENSMUSG00000083815	Gm13435	17.6732	10.9455	4.27493	4.37189	10.1005	9.84605	0	0	16.1386	4.01148	7.82465	7.67392	14.287	18.7434	-4.75889	0.00858017	-5.02654	0.00929296	0.683662	1	0.951313	0.660503
ENSMUSG00000109511	Nup62	398.628	353.903	450.578	359.369	309.23	1822.75	58.0792	23.8488	703.453	572.037	378.191	461.97	1017.38	1033.23	-3.92904	8.14713e-06	-3.04889	0.00945385	-0.0720484	1	-0.952199	0.619789
ENSMUSG00000028136	Snx27	948.46	189.721	134.233	170.504	373.717	25.8459	0	21.3384	13.2906	59.3699	293.859	427.438	192.498	370.964	-3.83178	0.0197814	-4.95555	0.00950526	0.35434	1	1.47811	0.65563
ENSMUSG00000063801	Ap3s2	249.388	751.589	62.414	6.99502	177.147	956.297	9.8625	10.0416	376.884	198.167	155.624	69.8327	542.905	39.8298	-3.93834	0.0137054	-4.88528	0.00950526	-0.345798	1	0.601144	0.906932
ENSMUSG00000022180	Slc7a8	1.96369	287.318	2.56496	0	3.10784	2.46151	0	1.2552	0.949329	0	0	0	0.751946	0	1.33643	0.791183	-6.3093	0.00976472	-2.41002	0.940478	5.23571	0.019894
ENSMUSG00000053192	Mllt11	139.422	423.225	197.502	321.771	75.365	9.84605	0	5.02081	26.5812	178.912	102.59	7.67392	109.784	0.780977	-3.80475	0.0485355	-5.49024	0.0098312	-0.995265	1	0.690232	0.904717
ENSMUSG00000019907	Ppp1r12a	470.303	539.976	300.1	517.632	400.134	185.844	94.2417	117.989	328.468	346.592	517.296	337.653	275.212	126.518	-1.56785	0.0304879	-2.20093	0.00984126	-0.123366	1	0.509717	0.760824
ENSMUSG00000100009	Gm7967	4.90921	79.3546	2.56496	6.12064	5.43871	0	0	0	4.74665	0	6.95524	3.83696	4.51167	9.37172	-3.30834	0.19593	-6.02159	0.00985759	0.418951	1	3.13221	0.161759
ENSMUSG00000032584	Mst1r	4.90921	310.122	216.311	77.8196	1.55392	172.306	0	0	25.6319	0.802296	1.73881	4.60435	1.50389	0	-2.35002	0.481591	-6.41238	0.0098732	-3.91371	0.153488	0.148646	0.992458
ENSMUSG00000037493	Cib2	1.96369	322.891	57.2841	187.117	147.622	125.537	1.09583	1.2552	4.74665	1.60459	52.1643	132.759	41.357	5.46684	-3.82277	0.0541425	-5.56371	0.00987432	-1.56841	1	0.172535	0.98737
ENSMUSG00000020454	Eif4enif1	311.244	122.224	200.922	6.99502	159.277	737.223	5.47917	10.0416	121.514	138.797	286.904	100.528	403.795	253.817	-4.36685	0.00108513	-4.30428	0.00987432	-0.312533	1	-0.375102	0.942492
ENSMUSG00000073198	Bnip3l-ps	628.379	593.792	323.185	584.959	610.69	433.226	224.646	85.3537	386.377	260.746	426.008	444.32	485.005	229.607	-1.23897	0.0609385	-1.94247	0.00987432	-0.38841	1	0.315087	0.857273
ENSMUSG00000060477	Irak2	10.8003	1075.39	251.366	285.047	410.234	15.9998	3.2875	25.104	295.241	173.296	227.784	288.54	163.172	300.676	-3.63266	0.0178952	-4.64201	0.00990059	0.0160059	1	1.02536	0.783517
ENSMUSG00000022568	Scrib	172.804	4.56061	218.876	288.545	103.336	167.383	0	5.02081	216.447	93.0663	133.888	49.1131	169.94	382.679	-5.46769	6.88811e-05	-4.4861	0.0101737	-0.129481	1	-1.11107	0.718511
ENSMUSG00000083287	Gm13502	7.85474	25.5394	23.0846	6.99502	15.5392	23.3844	0	0	51.2638	10.4298	57.3807	27.6261	63.9154	34.363	-6.3609	0.000213972	-5.06188	0.0102936	1.23745	0.753421	-0.0615617	0.99503
ENSMUSG00000001173	Ocrl	604.815	389.476	187.242	580.587	159.277	174.767	9.8625	17.5728	5.69598	255.13	177.359	51.4153	16.5428	9.37172	-2.2844	0.212633	-4.5941	0.0102936	-1.59691	0.892331	0.712795	0.870602
ENSMUSG00000041308	Sntb2	20.6187	1486.76	419.798	317.399	139.853	596.917	25.2042	12.552	240.18	344.185	90.4181	413.624	242.878	8.59075	-3.12094	0.0552557	-4.67992	0.0102936	-0.676779	1	0.882196	0.830289
ENSMUSG00000057541	Pus7	317.135	1058.97	47.0242	324.394	76.919	367.996	33.9708	28.8696	224.991	94.6709	31.2986	254.774	747.434	335.82	-2.91307	0.0342682	-4.0751	0.0102939	0.453227	1	1.61526	0.472581
ENSMUSG00000099032	Tcf24	7.85474	923.068	5.9849	47.2164	5.43871	4.92302	0	0	9.49329	42.5217	0	0	0	1.56195	-2.27951	0.552538	-6.82374	0.010375	-0.728893	1	3.81534	0.232503
ENSMUSG00000055639	Dach1	210.114	2.73637	36.7644	121.538	39.6249	79.9991	0	0	0.949329	0	66.9442	13.8131	6.76751	32.801	-4.20246	0.0683795	-6.18444	0.010375	-1.60226	1	0.379719	0.964135
ENSMUSG00000020258	Glyctk	0.981843	325.628	2.56496	0	7.76959	1.23076	0	0	67.4024	7.22066	22.6045	8.44132	3.00778	0	-4.14554	0.108655	-6.61118	0.0104021	2.28686	0.954786	4.75249	0.0646707
ENSMUSG00000029864	Gstk1	162.986	269.988	271.031	229.087	178.701	7.38454	0	5.02081	389.225	195.76	83.4629	105.9	24.8142	2.34293	-4.72847	0.00617868	-5.25445	0.0104021	-0.313414	1	0.212564	0.98206
ENSMUSG00000032812	Arap1	877.767	1518.68	636.11	564.848	717.133	19.6921	0	33.8904	927.495	571.234	888.532	750.51	287.243	10.1527	-4.31042	0.0112353	-5.16151	0.0104021	0.245718	1	1.09681	0.801233
ENSMUSG00000017421	Zfp207	2040.27	2552.12	2065.65	2707.95	3243.8	1851.06	920.5	350.201	1109.77	1817.2	2020.5	1679.82	2435.55	2064.9	-1.52296	0.00819563	-1.82423	0.0104021	-0.408056	1	-0.106782	0.968661
ENSMUSG00000021947	Cryl1	554.741	197.931	94.9034	448.556	636.33	12.3076	0	16.3176	468.969	166.075	484.259	79.8088	630.13	295.99	-4.78842	0.00153186	-4.77563	0.0107174	0.258801	1	0.246012	0.974455
ENSMUSG00000079594	BC117090	512.522	27.3637	106.018	342.756	273.49	136.614	2.19167	8.78641	0.949329	5.61607	19.1269	13.0457	2.25584	0	-0.0178131	1	-4.89638	0.0107679	-4.70295	0.00107884	0.175613	0.985287
ENSMUSG00000028037	Ifi44	3.92737	542.713	176.982	2.62313	44.2867	7.38454	0	2.5104	471.817	223.84	5.21643	95.1566	87.2257	86.6884	-5.32533	0.00586233	-5.80355	0.0107679	1.39064	1	1.86886	0.623222
ENSMUSG00000071562	Stfa1	2372.13	109.455	443.738	1617.6	1288.98	743.377	25.2042	46.4425	10.4426	9.62755	101.72	141.2	14.287	13.2766	-0.212064	0.973122	-4.55894	0.010775	-4.19518	0.0019546	0.151703	0.98707
ENSMUSG00000029276	Glmn	191.459	142.291	48.7342	83.9402	20.2009	28.3074	0	3.7656	0	75.4158	104.329	16.1152	61.6595	3.12391	-3.66828	0.0548402	-5.32336	0.010775	-0.0439337	1	1.61114	0.643225
ENSMUSG00000028159	Dapp1	353.463	328.364	406.973	295.54	1116.49	9.84605	0	15.0624	179.423	129.17	725.953	557.127	242.878	230.388	-4.83936	0.00122088	-4.74555	0.0107942	-0.364929	1	-0.458738	0.936479
ENSMUSG00000026880	Stom	757.983	261.779	253.931	646.165	2010.77	374.15	1.09583	31.38	118.666	293.64	723.345	270.889	1604.65	1222.23	-4.91819	0.000274367	-4.41168	0.0107942	-0.187004	1	-0.693517	0.869304
ENSMUSG00000020728	Cep112	515.467	171.479	32.4895	83.9402	3.8848	3.69227	0	5.02081	1.89866	50.5446	41.7314	0	48.8765	9.37172	-2.48829	0.340254	-5.70562	0.0109166	-0.268284	1	2.94905	0.273216
ENSMUSG00000023032	Slc4a8	427.102	5.47273	107.728	186.242	128.975	2.46151	1.09583	2.5104	0.949329	0	2.60822	0.767392	0	0	1.598	0.661832	-5.65803	0.0112914	-6.54312	0.000106236	0.712916	0.905534
ENSMUSG00000027977	Ndst3	0	367.585	1.70997	4.37189	0.776959	1.23076	0	0	1.89866	0	0	0	0	0	0.302094	0.977338	-6.98989	0.0114132	-2.16976	1	5.12222	0.0706629
ENSMUSG00000021032	Ngb	273.934	0.912122	0	0.874378	0.776959	1.23076	0	0	0	0	0	0	0	0	0	1	-7.07812	0.0114446	-2.79096	0.981449	5.92004	0.0371589
ENSMUSG00000027001	Dusp19	83.4566	185.161	36.7644	2.62313	54.3871	1.23076	3.2875	0	1.89866	101.892	13.0411	50.6479	62.4115	63.2591	-4.022	0.0284003	-5.22924	0.0115102	0.985053	1	2.19229	0.416663
ENSMUSG00000042997	Nhlrc3	3.92737	186.073	247.091	382.977	160.054	301.535	0	0	240.18	134.786	150.407	43.7414	2.25584	0.780977	-5.98904	0.00227841	-5.86036	0.0115332	-1.35689	1	-1.48557	0.725739
ENSMUSG00000000976	Heatr6	389.792	467.007	47.0242	27.9801	117.321	13.5383	48.2167	6.27601	159.487	102.694	173.012	39.9044	27.822	71.8499	-1.68251	0.281949	-3.70127	0.0115332	0.86111	1	2.87987	0.0383431
ENSMUSG00000035064	Eef2k	313.208	186.985	182.967	3.49751	84.6885	78.7684	0	7.53121	4.74665	238.282	210.396	176.5	736.155	305.362	-5.34339	0.000947147	-5.06192	0.0115617	1.59849	0.98286	1.31702	0.728324
ENSMUSG00000035629	Rubcn	5.89106	697.773	160.737	440.686	149.176	9.84605	0	6.27601	8.54396	15.2436	160.84	141.2	129.335	203.054	-4.05065	0.0346333	-5.44412	0.0116836	-0.714341	1	0.67913	0.908638
ENSMUSG00000042148	Cox10	153.167	3.64849	241.961	70.8246	342.639	230.151	1.09583	5.02081	256.319	107.508	73.03	137.363	252.654	210.864	-5.29342	3.87806e-05	-4.16015	0.0116846	-0.323678	1	-1.45695	0.530911
ENSMUSG00000044211	Gm7887	44.1829	62.9364	32.4895	42.8445	24.8627	27.0766	9.8625	11.2968	35.1252	16.0459	29.5598	42.974	17.2948	17.9625	-1.28407	0.157665	-2.28288	0.0117717	-0.26583	1	0.732983	0.563745
ENSMUSG00000026933	Camsap1	1.96369	422.313	29.9245	145.147	22.5318	56.6148	1.09583	3.7656	289.545	303.268	26.9516	5.37175	93.9932	160.1	-4.91589	0.00492756	-5.25788	0.0119683	1.15088	1	1.49286	0.688562
ENSMUSG00000042870	Tom1	467.357	1016.1	483.922	105.8	624.675	521.841	85.475	17.5728	360.745	433.24	769.424	389.835	79.7062	109.337	-2.61304	0.0327165	-3.5885	0.0120515	-0.26892	1	0.70654	0.821471
ENSMUSG00000020718	Polg2	271.97	496.194	82.0787	222.092	161.608	99.6912	84.3792	51.4633	393.972	128.367	130.411	241.729	206.033	123.394	-1.54335	0.0722505	-2.42652	0.0121044	0.521226	1	1.4044	0.176182
ENSMUSG00000022791	Tnk2	0.981843	146.852	84.6436	159.137	70.7033	36.9227	0	1.2552	160.437	187.737	2.60822	83.6458	75.1946	83.5645	-5.76409	0.00090546	-5.26663	0.0122994	0.193495	1	-0.303966	0.967761
ENSMUSG00000074746	Pdzd8	32.4008	339.309	116.278	264.936	476.276	172.306	1.09583	12.552	766.109	52.9515	231.262	103.598	145.877	340.506	-4.84142	0.000270279	-4.25389	0.0123201	0.102822	1	-0.484713	0.91765
ENSMUSG00000022339	Ebag9	247.424	475.216	58.994	206.353	192.686	185.844	64.6542	6.27601	84.4903	254.328	86.9405	92.0871	200.769	209.302	-2.01383	0.0763361	-3.17322	0.0123465	-0.0540337	1	1.10536	0.571651
ENSMUSG00000024068	Spast	2.94553	266.34	59.849	31.4776	222.987	257.228	0	3.7656	72.149	82.6364	111.284	19.9522	160.916	390.488	-5.19984	0.00169336	-5.04823	0.0125321	-0.00221629	1	-0.153823	0.988748
ENSMUSG00000018387	Shroom1	248.406	4.56061	2.56496	6.99502	1.55392	6.15378	2.19167	3.7656	0.949329	1.60459	1.73881	13.8131	4.51167	3.90488	-0.389526	0.943653	-4.79761	0.0125626	0.0286963	1	4.43678	0.00924075
ENSMUSG00000045095	Magi1	0.981843	311.946	20.5197	7.8694	1.55392	2.46151	0	0	4.74665	33.6964	0	3.83696	0	10.1527	-3.1292	0.300537	-6.48869	0.0126342	0.0898863	1	3.44938	0.261765
ENSMUSG00000106071	Gm43826	0.981843	315.594	1.70997	0	0.776959	0	0	0	0.949329	0	0	0	0	0	0.655318	0.940443	-7.00498	0.0126639	-1.51024	1	6.15006	0.0285644
ENSMUSG00000109654	RP24-77E13.4	83.4566	83.0031	0	4.37189	0.776959	1.23076	0	1.2552	8.54396	13.639	0	8.44132	0	7.80977	-2.48889	0.370759	-5.68931	0.0126639	1.7955	1	4.99592	0.013622
ENSMUSG00000020605	Hs1bp3	0.981843	500.755	58.139	1.74876	55.9411	3.69227	0	0	42.7198	56.1607	68.683	13.0457	0.751946	0	-4.00832	0.114927	-6.39766	0.0128075	0.0311005	1	2.42044	0.542867
ENSMUSG00000021097	Clmn	5.89106	141.379	0.854986	0	1.55392	8.61529	0	0	0.949329	4.81377	4.34703	33.7653	0.751946	2.34293	-3.65041	0.173244	-6.2997	0.012875	1.38644	1	4.03574	0.103566
ENSMUSG00000030965	Fam175b	172.804	519.91	475.372	86.5634	387.703	8.61529	4.38333	11.2968	61.7064	432.437	386.016	173.431	180.467	8.59075	-4.11979	0.00913309	-4.71998	0.012875	-0.181279	1	0.418911	0.943739
ENSMUSG00000108207	1810059H22Rik	112.912	134.994	5.12992	0.874378	0.776959	4.92302	1.09583	1.2552	0.949329	27.278	23.4739	6.13914	0.751946	138.233	-3.92267	0.0521447	-5.47379	0.0129219	3.21965	0.206769	4.77077	0.0169977
ENSMUSG00000020640	Itsn2	5.89106	847.361	52.1541	327.892	477.053	11.0768	0	10.0416	70.2504	166.877	509.471	362.209	317.321	365.497	-4.89228	0.00492831	-5.22408	0.0129335	0.456636	1	0.788428	0.882677
ENSMUSG00000026414	Tnnt2	0.981843	224.382	1.70997	4.37189	0	4.92302	0	0	3.79732	0	0	0.767392	0	0.780977	-0.858351	0.90192	-6.64233	0.0129747	-1.42586	1	4.35812	0.114617
ENSMUSG00000034612	Chst11	477.176	757.061	540.351	868.257	97.1199	310.151	97.5292	57.7393	761.362	482.18	265.169	361.442	484.253	250.694	-2.38975	0.0111142	-2.86479	0.0129747	-0.0600386	1	0.415007	0.886781
ENSMUSG00000022619	Mapk8ip2	444.775	1.82424	0	0.874378	1.55392	2.46151	0	1.2552	0	0	0	0	0	0	2.90446	0.40866	-6.60556	0.0130264	-3.36041	0.678843	6.14961	0.0144579
ENSMUSG00000029554	Mad1l1	4.90921	392.213	160.737	66.4527	320.884	487.379	0	5.02081	248.724	12.0344	253.866	451.227	827.14	156.976	-5.86773	0.000315772	-5.09925	0.0130264	0.346113	1	-0.422369	0.948372
ENSMUSG00000021973	Micu2	177.714	1383.69	254.786	250.946	512.016	1030.14	6.575	35.1456	618.013	547.166	738.125	314.631	108.28	4.68586	-3.72151	0.0167998	-4.57911	0.0131702	-0.363172	1	0.494425	0.926338
ENSMUSG00000034973	Dopey1	3.92737	433.258	220.586	162.634	158.5	14.7691	2.19167	8.78641	279.103	34.4987	100.851	97.4588	90.2335	193.682	-4.03396	0.00973043	-4.62264	0.0132234	-0.0500572	1	0.538618	0.917461
ENSMUSG00000020325	Fstl3	78.5474	191.546	0	0	7.76959	0	0	0	44.6185	2.40689	16.5187	9.9761	31.5817	0	-4.2151	0.103889	-6.47296	0.0132499	2.71311	0.796535	4.97097	0.051003
ENSMUSG00000031661	Nkd1	309.28	227.118	66.6889	9.61815	2.33088	14.7691	0	8.78641	242.079	190.144	61.7278	92.8545	1.50389	167.91	-4.18573	0.0158316	-5.03277	0.0132643	2.28781	0.572872	3.13484	0.143788
ENSMUSG00000032443	Zcwpw2	0.981843	311.946	0	19.2363	1.55392	2.46151	0	0	0.949329	0	0.869405	0	0	0	0.426615	0.964826	-6.77798	0.0133301	-3.47483	0.614507	3.72976	0.251654
ENSMUSG00000018427	Ypel2	1.96369	290.055	67.5439	79.5684	81.5807	1.23076	0	1.2552	173.727	4.81377	3.47762	42.974	32.3337	102.308	-4.71865	0.0200768	-5.70741	0.0133301	0.0823377	1	1.07109	0.834877
ENSMUSG00000022545	Ercc4	234.66	327.452	86.3536	288.545	55.1641	23.3844	2.19167	6.27601	161.386	4.81377	4.34703	28.3935	107.528	1.56195	-2.92938	0.145045	-5.07856	0.0134222	-1.06249	1	1.08669	0.801327
ENSMUSG00000029790	Cep41	7.85474	677.707	104.308	89.1865	19.424	35.6919	7.67083	2.5104	6.64531	34.4987	146.929	6.90653	260.173	34.363	-3.33066	0.0803278	-5.09728	0.0137294	0.374973	1	2.1416	0.45732
ENSMUSG00000063047	Zfp780b	175.75	247.185	55.5741	6.12064	31.0784	55.384	0	10.0416	31.3279	251.921	3.47762	72.9023	33.0856	79.6596	-3.48464	0.038235	-4.70146	0.0140042	1.03998	1	2.25681	0.335642
ENSMUSG00000055485	Soga1	2.94553	1025.23	13.6798	7.8694	66.0415	4.92302	0	5.02081	243.028	180.517	33.9068	86.7153	2.25584	1.56195	-3.8827	0.0816636	-5.85306	0.0141339	1.78395	1	3.75431	0.144517
ENSMUSG00000083567	Gm11451	199.314	207.052	118.843	39.347	12.4313	68.9223	24.1083	32.6352	83.541	70.602	63.4666	45.2761	120.311	69.5069	-1.35773	0.23144	-2.73443	0.0143012	0.329574	1	1.70627	0.133826
ENSMUSG00000066829	Zfp810	0.981843	274.549	183.822	86.5634	188.801	2.46151	0	0	1.89866	118.74	1.73881	39.9044	69.179	8.59075	-4.63308	0.0390147	-6.03659	0.0143163	-1.3495	1	0.0540053	1
ENSMUSG00000059995	Atxn7l3	228.769	202.491	144.493	97.9303	106.443	254.766	21.9167	40.1664	60.7571	251.119	184.314	63.6936	69.179	175.72	-2.03962	0.0282026	-2.69362	0.0143163	-0.163005	1	0.491002	0.840803
ENSMUSG00000040680	Kremen2	75.6019	2.73637	1.70997	2.62313	1.55392	7.38454	0	1.2552	0.949329	3.20918	0.869405	3.06957	3.00778	2.34293	-1.30792	0.731016	-5.08654	0.0144774	-0.489243	1	3.28938	0.065052
ENSMUSG00000033444	Specc1l	227.788	968.674	446.303	546.486	262.612	13.5383	40.5458	12.552	652.189	564.014	169.534	157.315	90.9854	429.537	-3.37577	0.0144407	-4.06907	0.0145361	0.121279	1	0.814575	0.823084
ENSMUSG00000110127	RP23-322E23.7	4.90921	88.4758	0	0	0	1.23076	0	0	0.949329	0	0	0.767392	0.751946	0.780977	-0.679088	0.924439	-6.18434	0.0146407	0.699091	1	6.20434	0.00729789
ENSMUSG00000046714	Foxc2	0	548.185	113.713	3.49751	0.776959	177.229	0	1.2552	236.383	58.5676	33.0374	41.4392	72.9387	28.8961	-4.56315	0.0371182	-5.9445	0.0147455	0.111438	1	1.49279	0.759012
ENSMUSG00000041220	Elovl6	171.822	415.928	51.2992	612.939	178.701	6.15378	1.09583	10.0416	205.055	86.6479	134.758	137.363	103.017	3.12391	-3.65613	0.0354895	-4.85447	0.0147991	-0.857425	1	0.340915	0.960839
ENSMUSG00000038740	Mvb12b	41.2374	13.6818	24.7946	14.8644	181.031	23.3844	0	0	26.5812	28.8826	26.9516	96.6914	154.149	24.2103	-6.4601	0.000490342	-5.32551	0.0149172	-0.0038913	1	-1.13848	0.732464
ENSMUSG00000024566	Atp9b	4.90921	295.528	453.998	547.36	243.188	934.144	0	6.27601	1518.93	435.647	406.882	178.802	178.963	148.386	-6.30068	1.70497e-05	-4.67192	0.0151055	-0.14141	1	-1.77018	0.527315
ENSMUSG00000035595	1600002K03Rik	263.134	0.912122	112.858	109.297	111.105	45.538	0	3.7656	87.3383	71.4043	137.366	159.618	5.26362	29.6771	-4.4977	0.0100635	-5.0264	0.0151744	-0.176436	1	0.352259	0.959424
ENSMUSG00000059436	Max	3.92737	191.546	267.611	219.469	125.09	18.4613	2.19167	3.7656	229.738	167.68	128.672	181.872	30.0778	108.556	-4.94029	0.00056984	-4.37793	0.0152551	-0.132276	1	-0.694632	0.866138
ENSMUSG00000025221	Kcnip2	338.736	2.73637	124.828	270.183	3.10784	1.23076	0	0	0	0.802296	0.869405	0	0	0	0.931614	0.888499	-6.47976	0.0154332	-7.06791	0.00206079	0.343458	0.975318
ENSMUSG00000028329	Xpa	291.607	11.8576	241.961	157.388	149.953	1.23076	0	3.7656	150.943	181.319	66.9442	84.4132	43.6128	10.1527	-4.52315	0.0112159	-5.11186	0.0154332	-0.556016	1	0.0326889	1
ENSMUSG00000046010	Zfp830	4.90921	387.652	175.272	271.057	253.289	7.38454	0	7.53121	181.322	139.599	466.001	184.942	219.568	128.08	-5.05305	0.00150682	-4.79937	0.0154332	0.32438	1	0.0706954	0.99852
ENSMUSG00000057469	E2f6	1.96369	212.524	160.737	202.856	120.429	564.917	0	5.02081	468.969	214.213	193.877	317.7	264.685	56.2303	-5.81429	7.17374e-05	-4.58514	0.0154332	-0.0194997	1	-1.24865	0.70747
ENSMUSG00000039901	9130011E15Rik	249.388	2.73637	107.728	214.223	156.169	51.6918	2.19167	5.02081	35.1252	135.588	146.06	84.4132	115.8	10.1527	-4.0425	0.00842967	-4.46312	0.0154332	-0.549016	1	-0.128388	0.990618
ENSMUSG00000047141	Zfp654	4.90921	99.4213	74.3838	98.8047	275.821	271.997	2.19167	2.5104	315.177	260.746	208.657	154.246	217.312	47.6396	-5.85277	2.83172e-06	-3.95196	0.0154332	0.171876	1	-1.72893	0.351368
ENSMUSG00000057561	Eif1a	2044.2	1960.15	707.073	1188.28	543.871	1231.99	425.183	798.308	642.696	870.491	1118.92	613.146	737.659	827.835	-0.382374	0.737578	-1.68656	0.0154332	-0.193723	1	1.11046	0.11659
ENSMUSG00000021466	Ptch1	108.003	183.337	199.212	148.644	29.5244	36.9227	23.0125	10.0416	516.435	283.21	180.836	336.118	297.019	226.483	-4.05395	9.29685e-06	-2.97843	0.0154983	1.54254	0.289567	0.467014	0.870742
ENSMUSG00000026989	Dapl1	64.8016	77.5304	0	3.49751	0.776959	1.23076	0	0	0	0	0	0	0	0	0	1	-6.42223	0.0155166	-2.70961	0.892926	4.69663	0.0706629
ENSMUSG00000031596	Slc7a2	25.5279	551.834	95.7584	107.548	6.21567	466.457	3.2875	1.2552	5.69598	281.606	3.47762	127.387	7.51946	105.432	-4.02752	0.0443633	-5.42685	0.0155166	-0.835972	1	0.563357	0.93453
ENSMUSG00000001657	Hoxc8	568.487	190.634	85.4986	236.956	20.9779	49.2302	49.3125	23.8488	141.45	112.321	82.5935	110.504	130.839	267.094	-1.84212	0.137334	-3.19164	0.0155166	0.507913	1	1.85743	0.195595
ENSMUSG00000024528	Srfbp1	39.2737	221.646	111.148	54.2114	67.5954	4.92302	1.09583	5.02081	267.711	52.1492	139.974	10.7435	151.141	12.4956	-4.46432	0.00489714	-4.6484	0.0157566	0.804051	1	0.988125	0.801327
ENSMUSG00000017057	Il13ra1	41.2374	1089.07	152.188	983.675	597.482	487.379	6.575	6.27601	315.177	4.01148	419.923	194.15	6.01557	6.24781	-3.64416	0.0601925	-5.20955	0.0158537	-1.66614	1	-0.100753	0.995453
ENSMUSG00000037134	Prmt9	438.884	8.2091	137.653	72.5733	151.507	44.3072	3.2875	20.0832	203.156	126.763	86.0711	86.7153	142.87	190.558	-3.30083	0.0136495	-3.89142	0.0158821	0.448054	1	1.03864	0.72821
ENSMUSG00000040139	9430038I01Rik	102.112	6.38486	205.197	398.716	154.615	184.613	0	5.02081	262.015	88.2525	80.8547	75.9718	236.111	251.475	-5.52406	1.12577e-05	-3.94548	0.0159973	-0.472242	1	-2.05082	0.222832
ENSMUSG00000015083	C8g	21.6005	54.7273	96.6134	103.177	23.3088	1.23076	0	1.2552	35.1252	62.5791	19.1269	38.3696	30.0778	10.1527	-4.62991	0.00688859	-4.78244	0.0160975	-0.734885	1	-0.58236	0.898348
ENSMUSG00000038594	Cep85l	6.8729	803.58	89.7735	208.102	249.404	4.92302	0	2.5104	166.133	78.625	196.486	134.294	0	3.90488	-4.21331	0.0566516	-5.84163	0.0161519	-0.438151	1	1.19017	0.827374
ENSMUSG00000032278	Paqr5	426.12	172.391	83.7886	67.3271	2.33088	4.92302	0	7.53121	120.565	141.204	66.9442	39.9044	0.751946	201.492	-3.84715	0.0446421	-5.1921	0.0161562	1.18387	1	2.52882	0.351225
ENSMUSG00000022270	Fam134b	309.28	223.47	6.83989	127.659	96.3429	356.919	0	5.02081	1.89866	11.2321	85.2017	278.563	6.01557	110.118	-3.92019	0.0473356	-5.32339	0.0161773	-0.753448	1	0.649746	0.916744
ENSMUSG00000063146	Clip2	62.8379	84.8274	73.5288	16.6132	0.776959	43.0765	0	1.2552	285.748	43.324	40.862	7.67392	7.51946	75.7548	-5.44748	0.00282147	-5.25526	0.0162002	1.15296	1	0.960754	0.836377
ENSMUSG00000066894	Vsig10	2.94553	346.606	89.7735	104.051	3.8848	1.23076	0	0	6.64531	43.324	6.08584	198.755	86.4738	0.780977	-4.89803	0.0312281	-6.08114	0.0163311	0.212559	1	1.39567	0.790361
ENSMUSG00000061374	Fiz1	253.315	342.958	324.895	31.4776	210.556	223.998	0	13.8072	4.74665	317.709	629.449	208.731	408.306	99.965	-4.66425	0.00289846	-4.65652	0.0164297	0.488652	1	0.480926	0.934713
ENSMUSG00000086427	Hoxa11os	134.512	149.588	14.5348	20.9851	0	1.23076	0	1.2552	126.261	24.8712	0	23.7892	4.51167	27.3342	-4.15682	0.0609385	-5.76109	0.0165829	1.73575	1	3.34002	0.207293
ENSMUSG00000057092	Fxyd3	40.2556	150.5	45.3143	1.74876	5.43871	4.92302	0	3.7656	105.376	4.81377	47.8173	13.0457	33.8376	35.9249	-3.78049	0.0335583	-4.82141	0.0166734	1.40502	1	2.44594	0.285996
ENSMUSG00000022329	Stk3	411.392	342.046	277.87	427.571	128.975	12.3076	31.7792	11.2968	462.323	194.156	384.277	129.689	209.793	53.1064	-3.2097	0.0136559	-3.78427	0.0166734	0.175835	1	0.750406	0.827473
ENSMUSG00000109015	Gm45010	284.734	5.47273	59.849	0	12.4313	3.69227	1.09583	2.5104	5.69598	5.61607	1.73881	11.5109	2.25584	4.68586	-1.00521	0.816465	-5.25307	0.0167751	-1.73043	0.997504	2.51743	0.350405
ENSMUSG00000020105	Lrig3	322.044	440.555	222.296	417.952	13.9853	12.3076	0	8.78641	620.861	329.743	299.075	40.6718	44.3648	10.1527	-4.63449	0.0107528	-5.18608	0.0167763	0.42297	1	0.974563	0.845897
ENSMUSG00000044317	Gpr4	2.94553	491.634	0.854986	0	1.55392	0	0	0	3.79732	0	0	0	0	0	-0.237095	0.984014	-6.8675	0.0168565	-0.180541	1	6.44987	0.0237253
ENSMUSG00000042570	Mier2	512.522	2.73637	199.212	83.0659	107.22	87.3837	0	3.7656	227.839	64.9859	1.73881	132.759	1.50389	92.1553	-4.18967	0.0379863	-5.44857	0.0168565	-0.39649	1	0.862405	0.879816
ENSMUSG00000029334	Prkg2	24.5461	462.446	235.121	108.423	135.968	6.15378	0	11.2968	165.183	279.199	126.933	135.061	415.074	772.386	-5.1078	0.000905708	-4.64728	0.0168646	1.32827	1	0.867739	0.843869
ENSMUSG00000066892	Fbxl12	2.94553	287.318	76.9487	399.591	46.6175	57.8455	0	5.02081	122.463	97.8801	39.9926	299.283	50.3804	46.0776	-4.57626	0.00664684	-4.85749	0.0168823	-0.361674	1	-0.0804448	0.997374
ENSMUSG00000026510	Trp53bp2	809.038	4.56061	188.952	116.292	105.666	9.84605	2.19167	18.828	339.86	198.969	171.273	75.9718	202.273	427.975	-3.96638	0.0128861	-4.58512	0.0168852	1.11605	1	1.7348	0.553008
ENSMUSG00000033382	Trappc8	6.8729	538.152	159.882	184.494	198.902	61.5378	0	8.78641	15.1893	300.059	374.714	153.478	37.5973	33.582	-4.29358	0.0136495	-4.94669	0.0168996	0.0325289	1	0.685642	0.900766
ENSMUSG00000074243	Gm10651	13.7458	41.9576	10.2598	16.6132	11.6544	23.3844	0	1.2552	10.4426	23.2666	1.73881	15.3478	49.6284	42.9537	-4.42487	0.00860577	-4.5696	0.0172401	0.628645	1	0.773376	0.818951
ENSMUSG00000022637	Cblb	378.009	8.2091	165.867	278.052	400.911	6.15378	1.09583	8.78641	417.705	358.626	356.456	186.476	145.877	551.37	-5.37175	0.000284145	-4.53532	0.0172401	0.654105	1	-0.182329	0.983253
ENSMUSG00000023094	Msrb2	486.994	2.73637	170.997	85.689	108.774	4.92302	0	6.27601	167.082	61.7768	203.441	166.524	159.412	8.59075	-4.39442	0.0158879	-5.11146	0.0172416	0.454552	1	1.17159	0.790361
ENSMUSG00000025050	Pcgf6	139.422	0.912122	168.432	219.469	30.3014	12.3076	0	0	43.6692	13.639	13.9105	122.015	414.322	131.204	-6.51634	0.00080268	-5.63273	0.0172673	0.231352	1	-0.652258	0.91765
ENSMUSG00000000532	Acvr1b	415.32	218.909	205.197	338.384	22.5318	2.46151	0	5.02081	1.89866	163.668	112.153	51.4153	14.287	3.12391	-3.36805	0.125229	-5.43419	0.0172673	-1.17711	1	0.889037	0.873025
ENSMUSG00000042429	Adora1	0	296.44	0.854986	0	0.776959	1.23076	0	0	1.89866	0	0	1.53478	0	0	-0.417358	0.966914	-6.73245	0.0173586	-0.370131	1	5.94497	0.0335923
ENSMUSG00000026648	Dclre1c	455.575	352.079	229.136	182.745	289.029	23.3844	36.1625	13.8072	28.4799	40.1148	177.359	30.6957	73.6907	247.57	-1.81601	0.260799	-3.7016	0.0174395	-0.832333	1	1.05326	0.70747
ENSMUSG00000049690	Nckap5	763.874	6.38486	78.6587	287.67	45.0636	1.23076	0	5.02081	110.122	3.20918	26.0822	14.5805	103.769	6.24781	-2.94725	0.23144	-5.57677	0.0175041	-1.10986	1	1.51967	0.736956
ENSMUSG00000022195	6030458C11Rik	46.1466	458.797	66.6889	191.489	126.644	300.304	8.76667	8.78641	11.392	20.8597	129.541	29.9283	219.568	331.134	-3.38977	0.0279294	-4.28691	0.0178002	-0.434725	1	0.462417	0.929007
ENSMUSG00000068245	Phf11d	2.94553	612.946	209.472	90.9353	10.8774	269.536	0	8.78641	618.013	280.803	213.874	118.178	72.1868	603.695	-5.19025	0.00239163	-5.0075	0.0179271	1.08582	1	0.903067	0.854396
ENSMUSG00000087658	Hotairm1	124.694	41.9576	22.2296	51.5883	6.99263	0	2.19167	2.5104	60.7571	38.5102	11.3023	9.20871	16.5428	49.2015	-3.2281	0.0590863	-4.48342	0.0179461	0.586648	1	1.84197	0.459412
ENSMUSG00000027087	Itgav	404.519	484.337	424.928	145.147	219.102	379.073	37.2583	23.8488	833.511	369.056	146.929	151.176	35.3414	78.8787	-2.92444	0.0197114	-3.5756	0.0179768	-0.107509	1	0.543651	0.885199
ENSMUSG00000066366	Serpina1a	16163.1	2179.06	3007.84	11636.2	501.139	991.989	390.117	145.603	1372.73	1209.06	205.18	100.528	230.847	103.089	-0.741539	0.84418	-4.49055	0.0180828	-2.75841	0.191871	0.990605	0.806015
ENSMUSG00000030469	Zfp719	653.907	527.207	315.49	202.856	102.559	2.46151	0	7.53121	4.74665	1.60459	139.105	92.0871	2.25584	295.99	-3.31809	0.152626	-5.57025	0.0181201	-0.715916	1	1.53624	0.735904
ENSMUSG00000032579	Hemk1	345.609	4.56061	78.6587	93.5584	55.1641	6.15378	0	2.5104	262.015	89.0548	4.34703	65.2283	1.50389	34.363	-4.5037	0.0239971	-5.42146	0.0181314	0.375849	1	1.29361	0.780142
ENSMUSG00000036995	Asap3	6.8729	1127.38	232.556	4.37189	70.7033	118.153	4.38333	7.53121	59.8078	77.8227	5.21643	180.337	0.751946	121.832	-2.81471	0.225615	-5.30603	0.0181342	-0.471147	1	2.02017	0.564388
ENSMUSG00000004317	Clcn5	0.981843	263.603	0.854986	12.2413	52.8332	1.23076	0	0	18.0373	30.4872	6.95524	0.767392	5.26362	0	-3.20218	0.274387	-6.1772	0.0183259	-0.624463	1	2.35056	0.558594
ENSMUSG00000033105	Lss	256.261	250.834	118.843	146.895	163.938	3.69227	0	6.27601	18.0373	0	85.2017	74.4371	165.428	76.5357	-3.57388	0.0707522	-5.13682	0.0183497	-0.570467	1	0.992474	0.840909
ENSMUSG00000037652	Phc3	302.408	368.497	1186.72	853.392	709.364	225.228	3.2875	47.6977	968.316	883.327	440.788	303.12	356.422	126.518	-4.07233	0.000259786	-3.45402	0.0183497	-0.507223	1	-1.12553	0.63963
ENSMUSG00000051978	Erich1	231.715	41.0455	154.752	98.8047	97.8969	23.3844	5.47917	12.552	259.167	115.531	233.001	68.2979	21.8064	133.547	-3.68124	0.00260367	-3.61285	0.0183634	0.554906	1	0.486523	0.901904
ENSMUSG00000001227	Sema6b	1.96369	642.134	58.139	2.62313	70.7033	2.46151	0	1.2552	0.949329	4.81377	55.6419	31.4631	0.751946	0	-2.51629	0.435751	-6.07183	0.0184971	-0.97214	1	2.5834	0.492056
ENSMUSG00000075376	Rc3h2	413.356	291.879	20.5197	349.751	205.117	39.3842	0	20.0832	204.106	142.006	55.6419	40.6718	54.892	420.166	-3.44752	0.0354895	-4.4809	0.0184971	0.00455445	1	1.03793	0.79004
ENSMUSG00000030423	Pop4	895.441	996.95	378.759	674.145	212.11	163.691	178.621	13.8072	557.256	292.838	231.262	141.968	427.857	355.344	-1.69703	0.183574	-3.1188	0.0184971	-0.0924076	1	1.32936	0.467019
ENSMUSG00000050288	Fzd2	162.004	81.1789	1.70997	88.3121	0.776959	38.1534	0	1.2552	38.9225	74.6135	0.869405	59.0892	34.5895	0.780977	-4.11315	0.0563512	-5.56097	0.0185444	0.12378	1	1.57159	0.711496
ENSMUSG00000021009	Ptpn21	373.1	96.6849	150.478	57.7089	57.495	262.151	0	3.7656	282.9	5.61607	119.108	4.60435	4.51167	2.34293	-3.9305	0.0550173	-5.36585	0.0185444	-0.822509	1	0.612832	0.924143
ENSMUSG00000079469	Pigb	439.866	11.8576	252.221	85.689	310.007	792.607	4.38333	15.0624	280.052	124.356	406.882	103.598	427.857	99.1841	-4.19322	0.00221827	-4.05616	0.0185727	-0.542041	1	-0.679108	0.866727
ENSMUSG00000063458	1700112E06Rik	162.986	305.561	53.0091	248.323	84.6885	2.46151	4.38333	2.5104	62.6557	135.588	64.336	43.7414	0	11.7147	-3.16891	0.115828	-5.01524	0.0185936	-0.803826	1	1.0425	0.821106
ENSMUSG00000023927	Satb1	205.205	311.946	139.363	0	92.4581	1.23076	3.2875	2.5104	94.9329	59.3699	53.0337	84.4132	1.50389	42.1727	-3.36388	0.107737	-5.21931	0.0187413	-0.0455231	1	1.80991	0.615866
ENSMUSG00000039018	Mtg1	4.90921	385.828	97.4684	122.413	55.9411	866.452	0	7.53121	117.717	206.992	73.8994	108.97	345.143	285.057	-4.79731	0.00339458	-4.74793	0.0187413	-0.527893	1	-0.577274	0.917461
ENSMUSG00000038256	Bcl9	4.90921	677.707	256.496	230.836	37.294	6.15378	0	6.27601	175.626	298.454	178.228	207.963	201.521	2.34293	-4.60071	0.0162405	-5.29163	0.0187591	0.412969	1	1.10389	0.823403
ENSMUSG00000085793	Lin52	509.576	2.73637	129.103	177.499	205.117	238.767	0	7.53121	178.474	96.2755	75.6382	233.287	282.732	2.34293	-4.33864	0.0151503	-4.97575	0.0188691	-0.324443	1	0.312671	0.968931
ENSMUSG00000033016	Nfatc1	3456.09	900.265	447.158	1046.63	1281.98	930.452	530.383	120.499	937.937	1352.67	1141.53	1096.6	695.55	462.338	-1.48403	0.1621	-2.63767	0.019255	0.0325638	1	1.1862	0.42533
ENSMUSG00000032305	Fam219b	60.8743	431.434	88.9185	201.107	29.5244	237.536	20.8208	22.5936	224.991	122.751	211.265	69.0653	61.6595	122.613	-2.48649	0.0374584	-3.28553	0.0193245	-0.0344305	1	0.76461	0.784217
ENSMUSG00000030657	Xylt1	548.85	6.38486	50.4442	341.882	280.482	12.3076	0	7.53121	75.9464	6.41836	69.5524	156.548	88.7296	227.264	-3.87223	0.040668	-5.04339	0.0193808	-0.648777	1	0.522383	0.937033
ENSMUSG00000091040	Gm9359	54.0014	40.1334	1.70997	25.3569	2.33088	15.9998	0	0	0	3.20918	0	3.06957	6.76751	0	-2.06998	0.577733	-5.89277	0.0194649	-2.15374	0.892331	1.66904	0.68244
ENSMUSG00000040033	Stat2	69.7108	711.455	578.826	585.833	249.404	568.609	26.3	23.8488	602.824	393.125	232.131	95.1566	68.4271	939.515	-3.67275	0.00282147	-3.63973	0.0194681	-0.327726	1	-0.360748	0.939842
ENSMUSG00000048997	Atxn7l2	0.981843	320.155	49.5892	75.1965	82.3577	3.69227	0	2.5104	11.392	115.531	1.73881	40.6718	38.3492	145.262	-4.21677	0.038235	-5.36331	0.0195038	0.167602	1	1.31415	0.77259
ENSMUSG00000026608	Kctd3	1362.8	1106.4	206.907	375.982	205.117	449.226	369.296	111.713	243.028	450.89	259.952	240.194	386.5	695.85	-0.634284	0.654031	-2.29222	0.0195853	0.290621	1	1.94856	0.0309364
ENSMUSG00000045917	Tmem268	1.96369	291.879	35.0544	31.4776	487.153	28.3074	0	2.5104	155.69	174.098	48.6867	28.3935	40.6051	7.02879	-4.50393	0.0200594	-5.24612	0.0198176	-0.844262	1	-0.102071	0.995453
ENSMUSG00000072966	Gprasp2	823.766	142.291	3.41994	98.8047	69.9263	3.69227	0	8.78641	79.7437	26.4758	1.73881	8.44132	2.25584	0.780977	-1.4908	0.689359	-5.44304	0.0198492	-1.05556	1	2.89668	0.310731
ENSMUSG00000018841	Rad51d	1.96369	409.543	106.018	1.74876	130.529	3.69227	0	1.2552	126.261	204.585	12.1717	136.596	168.436	0.780977	-5.07561	0.0156232	-5.68569	0.0199055	0.793707	1	1.40378	0.775479
ENSMUSG00000039652	Cpeb3	32.4008	353.903	0.854986	74.3221	0	3.69227	0	1.2552	18.9866	36.9056	2.60822	8.44132	72.9387	0.780977	-3.36816	0.189654	-5.82541	0.0199386	0.230356	1	2.6876	0.421807
ENSMUSG00000039428	Tmem135	724.6	3.64849	184.677	111.92	438.205	255.997	0	21.3384	175.626	249.514	245.172	176.5	231.599	217.893	-3.8145	0.0162128	-4.43211	0.0199493	-0.170765	1	0.446842	0.939494
ENSMUSG00000053730	Tmem39b	273.934	123.136	156.462	262.313	125.09	287.997	16.4375	7.53121	857.244	293.64	178.228	224.079	122.567	16.4005	-4.228	0.000573092	-3.69556	0.020055	0.439371	1	-0.0930652	0.992389
ENSMUSG00000027896	Slc16a4	1504.18	248.097	144.493	564.848	3.8848	12.3076	0	22.5936	37.0238	190.144	19.1269	81.3436	97.001	13.2766	-2.04861	0.450444	-5.15737	0.0201056	-1.21114	1	1.89762	0.595932
ENSMUSG00000032598	Nckipsd	0.981843	407.719	128.248	153.016	102.559	2.46151	0	5.02081	247.775	204.585	248.65	20.7196	187.986	163.224	-5.03405	0.00496591	-5.06342	0.0205578	0.856112	1	0.885489	0.861829
ENSMUSG00000101856	1700096K18Rik	0.981843	123.136	18.8097	71.699	97.8969	103.384	0	2.5104	38.9225	34.4987	49.5561	34.5327	45.1167	205.397	-4.85576	0.00330623	-4.65037	0.0205578	-0.0712117	1	-0.276604	0.968807
ENSMUSG00000018363	Smurf2	11.7821	272.725	93.1935	286.796	155.392	303.997	3.2875	11.2968	223.092	81.0319	122.586	163.455	34.5895	24.9913	-3.53889	0.00982492	-3.87174	0.0205578	-0.907131	1	-0.574282	0.889404
ENSMUSG00000082491	Gm5909	52.0377	139.555	90.6285	27.9801	52.8332	86.1529	7.67083	23.8488	44.6185	56.1607	49.5561	77.5066	57.8998	111.68	-2.01221	0.0284003	-2.51961	0.0205578	0.0455657	1	0.552963	0.794277
ENSMUSG00000028648	Ndufs5	1489.46	1975.66	520.686	392.596	543.094	850.452	679.417	738.058	843.954	546.363	813.763	649.214	630.882	676.326	0.0329904	0.987294	-1.27845	0.0205578	0.265492	1	1.57693	0.000398634
ENSMUSG00000034525	Ice1	52.0377	291.879	76.0938	368.113	114.99	2.46151	0	3.7656	644.595	86.6479	53.0337	200.289	45.8687	10.9337	-5.24208	0.00352279	-5.09576	0.0205638	0.318506	1	0.17218	0.987644
ENSMUSG00000033430	Terf2ip	392.737	218.909	264.191	401.339	162.384	55.384	33.9708	45.1873	419.604	169.284	191.269	185.709	73.6907	145.262	-2.22209	0.0283526	-2.81658	0.0205856	-0.156689	1	0.437792	0.883039
ENSMUSG00000020671	Rab10	919.987	1667.36	1251.7	1139.31	769.967	507.071	466.825	402.92	1076.54	776.622	879.838	942.358	1024.15	691.164	-1.03386	0.0753085	-1.55216	0.0206973	-0.0296307	1	0.488666	0.665794
ENSMUSG00000022471	Xrcc6	297.498	34.6606	767.777	195.861	250.181	518.148	0	10.0416	25.6319	479.773	209.527	295.446	1088.82	194.463	-5.53466	0.000113374	-4.34223	0.0207732	-0.140505	1	-1.33294	0.677604
ENSMUSG00000033065	Pfkm	248.406	249.921	239.396	395.219	113.436	118.153	0	16.3176	60.7571	409.973	39.9926	169.594	1003.85	763.014	-5.0567	0.000457095	-4.30418	0.0207732	0.894102	1	0.141587	0.989046
ENSMUSG00000022035	Ccdc25	5.89106	418.664	539.496	315.65	336.423	44.3072	6.575	8.78641	59.8078	245.502	174.75	524.896	518.091	152.29	-4.64021	0.00111282	-4.20301	0.0207732	-0.117735	1	-0.554937	0.907475
ENSMUSG00000003228	Grk5	1.96369	259.043	0.854986	2.62313	65.2646	2.46151	0	0	103.477	55.3584	8.69405	51.4153	0.751946	1.56195	-4.65135	0.0502859	-5.98924	0.0208678	0.957919	1	2.29581	0.564388
ENSMUSG00000073771	Btbd19	94.2569	258.131	21.3747	64.7039	87.0194	14.7691	21.9167	10.0416	74.0477	140.402	139.974	103.598	61.6595	16.4005	-2.34291	0.0547238	-3.24751	0.0209562	0.901402	1	1.806	0.253402
ENSMUSG00000072762	4930522L14Rik	264.116	11.8576	194.937	139.9	69.1494	7.38454	0	5.02081	64.5544	20.0574	171.273	13.0457	20.3025	158.538	-4.07362	0.0214734	-4.79061	0.0211339	-0.41532	1	0.301673	0.968756
ENSMUSG00000027641	Rbl1	366.227	27.3637	195.792	51.5883	169.377	115.691	0	10.0416	2.84799	264.758	228.654	165.757	155.653	57.7923	-4.22472	0.00895222	-4.53174	0.0211827	0.14516	1	0.452176	0.939842
ENSMUSG00000063450	Syne2	460.484	224.382	307.795	21.8594	431.989	393.842	0	26.3592	536.371	309.686	235.609	287.005	93.9932	64.8211	-3.83304	0.00917206	-4.16604	0.0211827	-0.158516	1	0.174485	0.983253
ENSMUSG00000028378	Ptgr1	345.609	188.809	155.607	404.837	841.447	18.4613	0	7.53121	133.855	1.60459	289.512	13.0457	49.6284	82.0026	-3.70355	0.0525845	-4.97038	0.0214226	-1.75174	0.964796	-0.484911	0.942492
ENSMUSG00000070287	Slc35g2	139.422	402.246	50.4442	1.74876	51.2793	2.46151	0	1.2552	58.8584	0	0.869405	32.2305	1.50389	0	-2.60257	0.410692	-5.94902	0.0215387	-0.679037	1	2.66741	0.465775
ENSMUSG00000046982	Tshz1	0.981843	66.5849	202.632	34.1007	60.6028	129.229	0	0	123.413	164.471	7.82465	75.9718	20.3025	224.921	-6.8166	0.000236369	-5.23597	0.0217292	-0.00486013	1	-1.58549	0.630406
ENSMUSG00000082678	Gm12818	44.1829	43.7819	29.9245	10.4925	10.1005	78.7684	0	3.7656	27.5306	37.7079	19.9963	48.3457	128.583	125.737	-4.61855	0.0010771	-4.02611	0.0217989	0.99191	1	0.399469	0.931137
ENSMUSG00000030772	Dkk3	208.151	2667.05	695.104	285.921	47.3945	263.382	0	57.7393	998.695	949.116	312.986	594.729	142.87	37.4869	-3.51869	0.0529909	-4.76907	0.0218541	0.616886	1	1.86727	0.560803
ENSMUSG00000029406	Pitpnm2	2.94553	628.452	66.6889	226.464	4.66175	430.765	0	3.7656	15.1893	6.41836	17.3881	84.4132	171.444	360.811	-4.23977	0.043954	-5.43973	0.0221361	-0.641629	1	0.558328	0.939851
ENSMUSG00000032044	Rpusd4	1.96369	604.737	179.547	74.3221	153.061	3.69227	12.0542	3.7656	130.058	138.797	225.176	125.852	270.7	103.87	-3.82096	0.0214734	-4.52225	0.0222963	0.665936	1	1.36722	0.69676
ENSMUSG00000043384	Gprasp1	1613.17	311.946	138.508	667.15	177.147	284.305	0	70.2913	452.83	163.668	99.9816	42.2066	123.319	228.045	-2.08759	0.284758	-4.23841	0.0224699	-0.735544	1	1.41528	0.649431
ENSMUSG00000090386	Mir99ahg	398.628	420.488	129.103	458.174	22.5318	827.068	15.3417	22.5936	45.5678	105.903	213.004	80.5762	13.535	270.999	-2.37907	0.149859	-3.98476	0.0224717	-1.48981	0.892331	0.115875	0.991578
ENSMUSG00000045598	Zfp553	250.37	386.74	147.058	3.49751	37.294	11.0768	2.19167	11.2968	243.028	42.5217	9.56346	242.496	9.77529	320.2	-3.80754	0.0314803	-4.7177	0.0226004	1.45247	1	2.36263	0.362176
ENSMUSG00000010025	Aldh3a2	10.8003	388.564	262.481	830.659	832.123	31.9997	0	10.0416	1356.59	337.766	761.599	548.686	297.019	373.307	-6.0571	4.37533e-05	-4.47283	0.0229045	0.343938	1	-1.24033	0.733736
ENSMUSG00000075703	Ept1	730.491	61.1122	143.638	121.538	7.76959	3.69227	1.09583	11.2968	3.79732	10.4298	177.359	38.3696	218.064	82.0026	-3.13632	0.129508	-4.9612	0.0230504	0.334334	1	2.15922	0.482226
ENSMUSG00000039801	2410089E03Rik	11.7821	107.63	56.4291	396.093	130.529	315.074	2.19167	0	251.572	46.5331	62.5972	93.6219	48.1245	2.34293	-5.12998	0.00180079	-4.6114	0.0230504	-1.31731	1	-1.8359	0.49482
ENSMUSG00000056260	Lrif1	987.734	336.573	208.617	387.349	236.196	68.9223	41.6417	16.3176	12.3413	225.445	296.467	118.946	71.4348	5.46684	-1.81599	0.361449	-4.05222	0.023136	-0.848432	1	1.3878	0.636308
ENSMUSG00000052331	Ankrd44	317.135	1062.62	402.698	412.706	797.937	132.922	4.38333	56.4841	94.9329	801.493	475.565	346.094	196.258	18.7434	-3.06168	0.0437635	-4.03202	0.0231488	-0.409431	1	0.560912	0.90549
ENSMUSG00000084350	Znf41-ps	90.3295	41.9576	49.5892	86.5634	118.098	1.23076	2.19167	3.7656	53.1624	45.7308	17.3881	85.9479	74.4426	133.547	-4.07204	0.00415115	-3.97037	0.0232533	0.106636	1	0.00496023	1
ENSMUSG00000075027	4631405J19Rik	0.981843	129.521	0.854986	0.874378	0.776959	0	0	0	0	0	0	0	0	1.56195	-0.0316081	1	-6.3481	0.0233329	-1.04083	1	5.27566	0.0589651
ENSMUSG00000021392	Nol8	303.389	290.055	284.71	47.2164	76.919	7.38454	0	16.3176	180.373	28.0803	73.8994	21.487	232.351	254.598	-3.49413	0.0398783	-4.47923	0.0233566	0.333431	1	1.31853	0.712167
ENSMUSG00000025499	Hras	465.394	3.64849	194.937	226.464	299.129	647.378	14.2458	10.0416	145.247	420.403	200.833	273.959	612.084	413.918	-4.42022	0.000706808	-3.84182	0.0233566	0.0285249	1	-0.549876	0.900213
ENSMUSG00000024414	Mrpl27	934.714	799.931	419.798	316.525	250.958	873.837	261.904	35.1456	333.215	403.555	290.381	355.303	297.019	374.088	-1.15664	0.310477	-2.45621	0.0233802	-0.435222	1	0.86435	0.61538
ENSMUSG00000024395	Lims2	1075.12	107.63	5.9849	588.456	3.8848	6.15378	3.2875	3.7656	6.64531	1.60459	74.7688	243.263	16.5428	212.426	-3.32861	0.165135	-5.50922	0.0234459	-0.6231	1	1.55752	0.742164
ENSMUSG00000027091	Zc3h15	334.808	1156.57	693.394	173.127	421.889	643.685	78.9	180.749	505.043	483.784	419.053	672.236	483.501	1009.8	-2.13473	0.013113	-2.4366	0.0234459	0.300445	1	0.602311	0.774845
ENSMUSG00000027384	Ndufaf5	233.679	1.82424	1.70997	102.302	33.4092	2.46151	0	1.2552	94.9329	65.7882	6.95524	50.6479	20.3025	1.56195	-4.23014	0.0503825	-5.44706	0.0235487	0.200356	1	1.41728	0.759012
ENSMUSG00000003585	Sec14l2	91.3114	116.752	66.6889	74.3221	1.55392	204.305	0	1.2552	0	2.40689	83.4629	70.6001	66.9232	116.366	-4.65912	0.0213648	-5.30866	0.0237564	-0.532781	1	0.116755	0.994552
ENSMUSG00000032558	Nphp3	234.66	250.834	235.121	142.524	52.0563	7.38454	3.2875	6.27601	4.74665	196.562	3.47762	16.8826	269.197	77.3167	-3.60211	0.0494206	-4.73808	0.0237713	-0.177877	1	0.958088	0.83692
ENSMUSG00000022142	Nup155	1.96369	320.155	171.852	117.167	233.088	617.84	0	5.02081	3.79732	146.018	81.7241	118.178	304.538	66.383	-4.53818	0.0104721	-4.835	0.0238192	-1.13713	1	-0.840311	0.866453
ENSMUSG00000025815	Dhtkd1	192.441	9.12122	4.27493	7.8694	10.1005	12.3076	5.47917	10.0416	8.54396	8.02296	10.4329	15.3478	28.5739	14.0576	-0.789832	0.767699	-3.45445	0.0238908	0.692315	1	3.35693	0.0114898
ENSMUSG00000029433	Diablo	1478.66	732.434	312.07	374.234	460.737	695.377	345.188	197.067	701.554	771.006	346.893	376.79	580.502	973.878	-1.18038	0.143099	-1.98186	0.0241716	0.437136	1	1.23861	0.183881
ENSMUSG00000035266	Helq	245.461	0.912122	19.6647	110.172	22.5318	2.46151	0	2.5104	1.89866	56.1607	73.8994	43.7414	45.8687	103.87	-4.22939	0.0341591	-5.14826	0.0241934	0.471012	1	1.38988	0.745806
ENSMUSG00000104973	A530041M06Rik	2.94553	186.985	0	0	1.55392	2.46151	0	0	0.949329	0	0	0	0	0	0.61846	0.943052	-6.46235	0.0242512	-1.97295	1	5.10785	0.0848424
ENSMUSG00000039117	Taf4	1.96369	305.561	45.3143	67.3271	55.9411	7.38454	0	0	0	43.324	2.60822	35.3	1.50389	0	-3.17873	0.276578	-5.96636	0.0242512	-1.45715	1	1.33048	0.814577
ENSMUSG00000042302	Ehbp1	430.047	1.82424	33.3445	59.4577	9.32351	6.15378	0	1.2552	0	160.459	63.4666	6.13914	81.2101	0.780977	-4.15841	0.0761592	-5.72006	0.0242512	0.860169	1	2.42182	0.515646
ENSMUSG00000033126	Ybey	7.85474	450.588	35.0544	6.99502	5.43871	11.0768	13.15	10.0416	17.0879	12.8367	26.0822	23.7892	12.0311	4.68586	-0.36686	0.937284	-3.92091	0.0243685	0.11298	1	3.66703	0.0187991
ENSMUSG00000087338	Scpep1os	101.13	27.3637	5.12992	45.4676	5.43871	31.9997	6.575	1.2552	2.84799	3.20918	4.34703	2.30218	4.51167	7.02879	0.082832	0.992655	-3.69293	0.0245058	-2.35359	0.150101	1.42218	0.528354
ENSMUSG00000040782	Rfwd2	5.89106	683.179	59.849	260.565	370.61	375.381	4.38333	28.8696	194.613	152.436	139.974	214.87	188.738	95.2792	-2.97772	0.0474201	-3.93071	0.0248764	-0.659196	1	0.293787	0.960839
ENSMUSG00000040410	Fbxl4	856.167	60.2001	291.55	240.454	247.073	3.69227	0	6.27601	117.717	512.667	135.627	76.7392	0.751946	3.90488	-4.02969	0.0591581	-5.36751	0.0249601	-0.402013	1	0.935807	0.872152
ENSMUSG00000023079	Gtf2ird1	1.96369	556.395	292.405	227.338	112.659	9.84605	5.47917	7.53121	1001.54	460.518	169.534	157.315	117.304	219.454	-5.00021	0.00189505	-4.56655	0.0250786	1.1011	1	0.667438	0.900384
ENSMUSG00000042606	Hirip3	349.536	208.876	35.0544	279.801	95.566	4.92302	0	7.53121	3.79732	6.41836	60.8584	1.53478	76.6985	121.832	-2.77331	0.227578	-5.02637	0.025192	-1.09973	1	1.15333	0.805766
ENSMUSG00000033054	Npat	261.17	240.8	183.822	6.99502	134.414	537.84	0	13.8072	105.376	234.27	56.5113	217.939	772.248	527.159	-4.84432	0.00189389	-4.42736	0.0252432	0.559856	1	0.142887	0.989858
ENSMUSG00000024095	Hnrnpll	923.914	667.673	369.354	830.659	1442.81	1202.45	187.388	30.1248	452.83	572.037	654.662	427.438	928.653	183.53	-2.20155	0.0287579	-2.73968	0.025248	-0.821156	1	-0.283027	0.939106
ENSMUSG00000044700	Tmem201	7.85474	674.058	371.919	26.2313	56.718	51.6918	4.38333	10.0416	943.633	118.74	119.108	257.844	18.7986	329.572	-4.61111	0.00617868	-4.6604	0.0252716	1.17945	1	1.22873	0.762915
ENSMUSG00000028128	F3	272.952	374.882	78.6587	346.254	123.537	6.15378	0	8.78641	13.2906	261.548	732.039	284.703	3.75973	242.103	-4.80775	0.00826473	-4.96386	0.0254039	0.849789	1	1.00591	0.841229
ENSMUSG00000070802	Pnmal2	335.79	3.64849	2.56496	97.9303	24.0857	3.69227	0	1.2552	0	0	0	0	0	0	2.4312	0.520279	-5.94257	0.025568	-6.58546	0.00458225	1.78832	0.713972
ENSMUSG00000032078	Zpr1	1368.69	297.352	665.179	685.512	584.273	932.913	241.083	62.7601	489.854	620.977	314.725	283.168	597.797	558.398	-1.59641	0.0841303	-2.37201	0.0256078	-0.576218	1	0.199379	0.952106
ENSMUSG00000075273	Ttc30b	638.198	705.983	141.073	183.619	128.975	204.305	0	87.8641	390.174	362.638	110.414	196.452	99.2568	154.633	-2.13561	0.163904	-3.6183	0.0259528	0.399094	1	1.88178	0.340697
ENSMUSG00000066571	4931406P16Rik	0.981843	333.837	404.408	44.5933	48.1715	92.3067	0	6.27601	270.559	330.546	133.888	39.137	154.901	127.299	-4.88227	0.00415115	-4.70486	0.0261258	0.269688	1	0.0922787	0.995946
ENSMUSG00000020359	Phykpl	84.4385	694.125	314.635	543.863	299.906	641.224	77.8042	57.7393	118.666	213.411	231.262	171.896	153.397	159.319	-1.30841	0.22164	-2.43244	0.0261754	-1.34268	0.316858	-0.218646	0.948219
ENSMUSG00000028631	Kcnq4	1.96369	470.655	2.56496	0	1.55392	0	0	0	3.79732	0	0	0	0	0	-0.0665709	0.998234	-6.53136	0.0261754	-0.68261	1	5.78218	0.0541352
ENSMUSG00000026578	Ccdc181	3.92737	350.255	76.9487	454.676	51.2793	0	0	0	3.79732	43.324	76.5076	0.767392	31.5817	131.985	-4.31331	0.0699968	-5.76104	0.0261754	-1.39131	1	0.0564129	1
ENSMUSG00000032077	Bud13	156.113	262.691	132.523	6.99502	170.154	11.0768	0	8.78641	86.389	220.631	5.21643	91.3197	219.568	449.843	-4.57332	0.00722528	-4.65532	0.0262234	1.10687	1	1.18886	0.77259
ENSMUSG00000021678	F2rl1	624.452	0.912122	4.27493	1.74876	0	2.46151	0	2.5104	0	0	0	0	0	0	3.43762	0.287737	-6.15527	0.0265843	-3.83986	0.504283	5.75303	0.0318613
ENSMUSG00000021036	Sptlc2	18.655	1251.43	656.629	1186.53	1557.03	275.689	0	38.9112	462.323	955.534	724.214	495.735	254.91	267.875	-4.15493	0.00830627	-4.33232	0.0265843	-0.737537	1	-0.560146	0.917461
ENSMUSG00000038187	Btbd10	1060.39	7.29698	255.641	291.168	428.881	18.4613	0	22.5936	215.498	278.397	67.8136	574.009	292.507	309.267	-3.96774	0.0246141	-4.65888	0.026746	0.225506	1	0.916643	0.848937
ENSMUSG00000036561	Ppp6r2	280.807	2.73637	108.583	78.694	31.0784	350.765	0	3.7656	0.949329	47.3354	17.3881	83.6458	60.1557	7.02879	-3.25723	0.124033	-4.95137	0.027008	-1.81897	0.94786	-0.124829	0.993259
ENSMUSG00000057963	Itpk1	361.318	636.661	95.7584	281.55	412.565	6.15378	0	35.1456	439.54	503.039	163.448	180.337	139.862	320.2	-3.59693	0.0237154	-4.23009	0.02708	0.532618	1	1.16578	0.750324
ENSMUSG00000090891	D6Ertd527e	0.981843	181.512	2.56496	0.874378	1.55392	1.23076	0	0	1.89866	0.802296	55.6419	1.53478	66.9232	0	-4.47986	0.0802696	-5.98397	0.0272006	3.22964	0.563412	4.73375	0.074378
ENSMUSG00000033249	Hsf4	107.021	83.9152	5.12992	27.9801	13.9853	0	0	1.2552	64.5544	75.4158	24.3433	56.787	1.50389	0	-4.31987	0.0454183	-5.34384	0.0272006	1.52517	1	2.54914	0.406485
ENSMUSG00000036206	Sh3bp4	4.90921	751.589	536.931	69.0758	75.365	3.69227	0	10.0416	399.668	174.098	318.202	156.548	205.281	39.0488	-4.37915	0.0207971	-4.96683	0.0273756	0.331901	1	0.919579	0.860779
ENSMUSG00000087165	2010001A14Rik	91.3114	117.664	0	0	11.6544	0	1.09583	0	31.3279	30.4872	0.869405	28.3935	56.3959	1.56195	-3.93753	0.0950724	-5.52882	0.0274244	2.73832	0.639423	4.32961	0.0734767
ENSMUSG00000041153	Osgin2	272.952	273.637	101.743	404.837	458.406	12.3076	0	3.7656	2.84799	180.517	157.362	8.44132	0	64.8211	-3.66247	0.0995197	-5.29126	0.0274244	-1.63755	1	-0.00875744	1
ENSMUSG00000029122	Evc	452.63	794.458	179.547	507.139	4.66175	3.69227	1.09583	12.552	430.046	478.168	22.6045	4.60435	32.3337	242.103	-3.82556	0.0636979	-5.12027	0.0274244	0.215754	1	1.51047	0.730461
ENSMUSG00000032898	Fbxo21	3.92737	342.046	172.707	167.88	159.277	401.226	0	6.27601	432.894	155.645	81.7241	79.0414	222.576	3.12391	-4.72311	0.00640992	-4.70616	0.0274244	-0.41125	1	-0.428194	0.948415
ENSMUSG00000020275	Rel	126.658	140.467	17.9547	413.581	956.437	551.379	0	5.02081	177.525	453.297	960.693	309.259	83.466	8.59075	-5.90351	0.000243638	-4.6139	0.0274249	-0.472859	1	-1.76246	0.576002
ENSMUSG00000028476	Reck	4.90921	403.158	336.864	301.66	273.49	514.456	0	13.8072	854.396	564.816	226.915	316.166	172.948	110.899	-5.10603	0.000518488	-4.21578	0.0276208	0.0945555	1	-0.795691	0.854109
ENSMUSG00000024118	1600002H07Rik	417.283	8.2091	111.148	118.041	230.757	7.38454	8.76667	3.7656	187.018	64.1836	97.3734	5.37175	117.304	153.071	-3.50119	0.0395199	-4.37014	0.0277212	-0.144982	1	0.723972	0.880733
ENSMUSG00000033857	Engase	0.981843	277.285	68.3989	113.669	36.5171	20.9229	5.47917	6.27601	394.921	93.0663	214.743	136.596	240.623	121.051	-4.61193	0.00121057	-4.02998	0.0277884	1.68091	0.789116	1.09896	0.747331
ENSMUSG00000030505	Prmt3	126.658	54.7273	170.997	211.599	430.435	9.84605	1.09583	5.02081	6.64531	193.353	369.497	204.126	318.073	302.238	-5.52395	0.000135954	-4.18415	0.0277916	0.196171	1	-1.14362	0.74041
ENSMUSG00000041625	Ggact	225.824	5.47273	79.5137	189.74	85.4655	184.613	0	3.7656	1.89866	154.041	2.60822	61.3914	51.8843	43.7347	-3.83786	0.0436767	-4.7846	0.0278847	-1.24721	1	-0.300466	0.97014
ENSMUSG00000048351	Coa7	84.4385	315.594	78.6587	3.49751	32.6323	283.074	3.2875	6.27601	5.69598	17.6505	203.441	131.224	327.848	77.3167	-4.04306	0.0189452	-4.53698	0.0281596	0.355045	1	0.848971	0.856474
ENSMUSG00000059301	Gm5434	8.83659	31.0122	23.9396	18.3619	22.5318	24.6151	4.38333	0	15.1893	11.2321	29.5598	14.5805	20.3025	21.0864	-2.83329	0.0140663	-2.91774	0.0282324	-0.252743	1	-0.168298	0.962614
ENSMUSG00000039741	Bahcc1	100.148	528.119	341.139	321.771	126.644	238.767	1.09583	32.6352	769.906	480.575	53.9031	106.668	173.699	164.786	-3.75929	0.00635215	-3.80162	0.0282885	0.188165	1	0.230495	0.973042
ENSMUSG00000024827	Gldc	763.874	2.73637	1.70997	6.12064	14.7622	2.46151	0	7.53121	0	0	0	0	0.751946	0	3.63322	0.173704	-5.50827	0.0285571	-4.18888	0.209848	4.95261	0.0388065
ENSMUSG00000036672	Cenpt	8.83659	288.231	264.191	431.943	293.691	11.0768	1.09583	11.2968	353.151	146.82	329.505	256.309	296.267	308.486	-4.95298	0.000426561	-4.02104	0.0286368	0.187401	1	-0.744538	0.856109
ENSMUSG00000035329	Fbxo33	0.981843	342.046	96.6134	369.862	118.875	7.38454	0	5.02081	211.7	164.471	146.06	72.1349	200.018	15.6195	-4.65208	0.0108816	-4.84529	0.0287586	-0.0954713	1	0.0977352	0.995904
ENSMUSG00000070738	Dgkd	299.462	61.1122	528.381	639.17	754.427	102.153	0	16.3176	131.957	98.6824	565.983	235.589	38.3492	238.198	-4.2502	0.00274972	-3.94767	0.0287586	-1.14215	1	-1.44468	0.607257
ENSMUSG00000026558	Uck2	222.878	389.476	555.741	670.648	472.391	1268.91	0	43.932	212.65	370.661	491.214	281.633	1161.76	645.868	-4.2667	0.000375004	-3.48377	0.0287586	-0.459601	1	-1.24253	0.624235
ENSMUSG00000021003	Galc	0.981843	312.858	39.3294	43.7189	163.161	3.69227	0	2.5104	35.1252	155.645	163.448	134.294	42.8609	0.780977	-4.62292	0.0224216	-5.19075	0.0288207	0.492204	1	1.06003	0.841229
ENSMUSG00000021180	Rps6ka5	94.2569	5.47273	123.118	0.874378	67.5954	4.92302	0	0	0.949329	128.367	106.067	73.6697	70.6829	40.6108	-5.97524	0.00343949	-5.37388	0.0290365	0.518166	1	-0.0831986	0.99852
ENSMUSG00000015652	Steap1	365.246	1.82424	3.41994	0.874378	0	1.23076	0	6.27601	294.292	107.508	146.929	34.5327	57.8998	18.7434	-4.47007	0.0176036	-4.89655	0.0291331	5.70572	0.00107884	6.1322	0.00143485
ENSMUSG00000025858	Get4	2501.74	2308.58	1266.23	1931.5	843.001	3199.97	602.708	568.606	1477.16	1219.49	920.7	923.94	2223.5	2045.38	-1.29545	0.10667	-1.98944	0.0291331	-0.297667	1	0.396328	0.844739
ENSMUSG00000087519	AV039307	114.876	43.7819	0	6.99502	0.776959	0	0	0	0.949329	0	0	0	0	0	0.671174	0.937113	-6.25013	0.0291569	-2.76731	0.95252	4.15399	0.193446
ENSMUSG00000053600	Zfp472	11.7821	786.249	64.124	153.89	209.779	982.143	1.09583	7.53121	318.025	272.78	207.788	3.83696	12.7831	3.90488	-3.79451	0.0652293	-5.05642	0.0291582	-1.23179	1	0.0301227	1
ENSMUSG00000040599	Mis12	257.243	814.525	228.281	192.363	294.468	540.302	0	65.2705	206.004	299.256	261.691	107.435	80.4582	408.451	-2.55345	0.0853694	-3.67662	0.0293101	-0.441544	1	0.681631	0.860018
ENSMUSG00000032952	Ap4b1	0	32.8364	17.9547	11.3669	13.2083	33.2304	0	0	35.1252	9.62755	24.3433	13.0457	16.5428	14.0576	-5.14734	0.00887818	-4.89414	0.0294565	0.0146262	1	-0.238566	0.971906
ENSMUSG00000032563	Mrpl3	738.346	901.177	502.732	393.47	268.051	237.536	226.838	17.5728	491.753	354.615	318.202	329.979	624.867	215.55	-1.60156	0.149366	-2.62726	0.0295688	0.148942	1	1.17464	0.473888
ENSMUSG00000037990	Sh3rf3	1.96369	702.334	116.278	3.49751	48.1715	3.69227	0	3.7656	8.54396	117.937	93.8957	105.133	66.9232	0	-3.57175	0.142592	-5.48137	0.029608	0.555121	1	2.46475	0.49567
ENSMUSG00000024896	Minpp1	751.11	531.767	514.702	236.956	167.046	1358.75	0	53.9737	521.182	631.407	352.109	665.329	2394.95	2112.54	-4.85407	0.000572759	-4.02801	0.029642	0.945085	1	0.119025	0.99194
ENSMUSG00000054619	Mettl7a1	1.96369	295.528	199.212	104.925	199.679	29.5381	1.09583	11.2968	196.511	563.211	432.094	312.329	349.655	217.893	-5.24625	0.00017512	-4.02312	0.0297803	1.33515	1	0.112016	0.992363
ENSMUSG00000028847	Trappc3	611.688	179.688	236.831	437.189	341.085	441.841	118.35	20.0832	280.052	562.409	204.31	340.722	313.561	323.324	-2.20899	0.0123303	-2.41971	0.0297803	-0.105293	1	0.10542	0.983114
ENSMUSG00000097750	Gm4673	162.986	3.64849	2.56496	0	2.33088	1.23076	0	0	1.89866	8.82525	0	34.5327	0	1.56195	-3.35332	0.273676	-5.9922	0.0297934	1.97282	1	4.6117	0.0945868
ENSMUSG00000064602	Snora41	42.2192	17.3303	8.54986	1.74876	12.4313	0	0	0	14.2399	12.0344	11.3023	0.767392	24.0623	89.0314	-5.32306	0.0133579	-5.36501	0.0298297	2.0117	0.852	2.05365	0.519629
ENSMUSG00000043929	Klhl15	4.90921	118.576	21.3747	122.413	136.745	2.46151	0	0	1.89866	72.2066	2.60822	56.0196	18.0467	0.780977	-4.49031	0.0489674	-5.49011	0.0298947	-1.32011	1	-0.320313	0.974342
ENSMUSG00000086119	Gm2415	111.93	66.5849	34.1994	49.8395	5.43871	104.614	0	3.7656	0	23.2666	1.73881	9.20871	4.51167	28.8961	-1.98512	0.448564	-4.65088	0.0300959	-1.96616	0.797564	0.6996	0.895551
ENSMUSG00000027340	Slc23a2	373.1	520.822	208.617	109.297	204.34	2.46151	3.2875	8.78641	5.69598	373.067	22.6045	35.3	2.25584	508.416	-3.76025	0.0624904	-4.95943	0.0301167	0.264041	1	1.46322	0.733736
ENSMUSG00000089812	Gm15867	168.877	27.3637	6.83989	28.8545	3.8848	12.3076	0	0	0	0	3.47762	16.8826	0	0	-1.99942	0.62586	-5.93421	0.0301512	-1.67948	1	2.25531	0.603046
ENSMUSG00000096929	A330023F24Rik	1.96369	107.63	71.8188	8.74378	1.55392	119.383	0	0	0	0	0	0.767392	0.751946	0	0.49712	0.951314	-5.8174	0.030351	-6.47114	0.00295449	-0.156622	0.992363
ENSMUSG00000032565	Nudt16	568.487	4.56061	268.466	244.826	335.646	9.84605	0	8.78641	250.623	90.6594	133.888	139.665	181.971	3.12391	-3.95377	0.0396132	-4.83566	0.0303542	-0.613875	1	0.268015	0.976816
ENSMUSG00000020183	Cpm	276.88	5.47273	106.018	346.254	0.776959	148.921	1.09583	2.5104	2.84799	89.8571	79.9853	195.685	252.654	158.538	-4.8928	0.00810975	-4.87869	0.0307441	-0.162264	1	-0.17638	0.98737
ENSMUSG00000024420	Zfp521	471.285	7.29698	159.027	1.74876	7.76959	22.1536	0	3.7656	122.463	167.68	191.269	353.768	2.25584	12.4956	-4.74976	0.0201197	-5.21876	0.0308477	1.45692	1	1.92592	0.624136
ENSMUSG00000052353	Cemip	543.941	230.767	127.393	321.771	6.99263	7.38454	0	7.53121	407.262	486.191	45.2091	115.109	10.5272	2.34293	-4.29743	0.0354323	-5.12375	0.0308517	0.589037	1	1.41536	0.760824
ENSMUSG00000048040	Arxes2	347.572	161.446	2.56496	39.347	27.9705	1.23076	0	5.02081	112.97	36.1033	22.6045	39.137	0.751946	0	-2.87541	0.258203	-5.2198	0.03088	0.887777	1	3.23217	0.238699
ENSMUSG00000027330	Cdc25b	1.96369	103.07	155.607	7.8694	431.212	446.764	0	2.5104	297.14	298.454	280.818	237.124	307.546	217.893	-6.62923	1.17454e-05	-4.34342	0.03088	0.105972	1	-2.17984	0.341466
ENSMUSG00000035572	Dcaf10	66.7653	337.485	303.52	72.5733	181.031	127.999	35.0667	20.0832	287.647	544.759	374.714	131.224	291.003	154.633	-3.29742	0.000520496	-2.73141	0.0308902	0.785899	1	0.219885	0.956782
ENSMUSG00000025903	Lypla1	296.517	724.225	248.801	489.651	387.703	324.92	37.2583	140.583	131.957	308.082	576.416	336.885	269.948	150.729	-1.67412	0.0863453	-2.43017	0.0308902	-0.288827	1	0.467226	0.852628
ENSMUSG00000020817	Rabep1	999.516	155.061	142.783	146.021	282.813	270.766	117.254	17.5728	159.487	544.759	160.84	224.846	377.477	190.558	-1.93097	0.11057	-2.92702	0.0313307	0.384599	1	1.38065	0.440086
ENSMUSG00000071537	Klrg2	308.299	223.47	1.70997	270.183	27.9705	19.6921	0	3.7656	0.949329	0.802296	40.862	0.767392	78.2023	64.8211	-2.74846	0.3121	-5.31962	0.0313516	-1.21935	1	1.3518	0.788175
ENSMUSG00000037375	Hhat	37.31	426.873	266.756	358.495	55.9411	14.7691	3.2875	21.3384	561.054	137.193	282.557	171.896	206.785	263.97	-4.07371	0.00316176	-3.79925	0.0313516	0.625852	1	0.351392	0.948372
ENSMUSG00000030380	Mzf1	411.392	11.8576	13.6798	16.6132	15.5392	13.5383	16.4375	12.552	18.9866	8.02296	68.683	63.6936	19.5506	21.0864	-1.08931	0.644301	-3.56043	0.0313783	1.11281	1	3.58394	0.0137013
ENSMUSG00000058019	Ces5a	13.7458	378.531	1.70997	6.99502	4.66175	17.2306	5.47917	11.2968	22.7839	12.0344	0.869405	3.06957	5.26362	14.8386	-0.123813	0.986297	-4.08332	0.0314729	0.330627	1	4.29013	0.00984208
ENSMUSG00000070348	Ccnd1	316.153	172.391	301.81	234.333	53.6102	8.61529	0	2.5104	2.84799	208.597	27.821	109.737	1.50389	0	-3.6994	0.113745	-5.35354	0.0317468	-1.19821	1	0.455927	0.956645
ENSMUSG00000016087	Fli1	263.134	281.846	169.287	224.715	889.618	97.2297	0	6.27601	238.282	57.7653	559.897	184.174	21.0545	0	-4.51	0.0193284	-4.94993	0.0317807	-0.856629	1	-0.416694	0.956782
ENSMUSG00000054792	Klhl18	4.90921	858.307	212.037	256.193	141.407	275.689	0	5.02081	10.4426	249.514	711.173	74.4371	134.598	0	-4.48232	0.0359014	-5.2997	0.0318815	-0.118999	1	0.69839	0.919215
ENSMUSG00000060427	Zfp868	129.603	363.025	483.067	229.961	163.161	46.7687	40.5458	11.2968	937.937	542.352	349.501	325.374	191.746	284.276	-3.87874	0.00023034	-3.04091	0.0318815	0.912265	1	0.0744406	0.993914
ENSMUSG00000078160	Gm16503	1.96369	101.246	0	0	0.776959	2.46151	0	0	0.949329	0	0	0.767392	0	0	-0.0933342	0.998003	-6.072	0.032111	-1.18398	1	4.79468	0.0982209
ENSMUSG00000010362	Rdm1	303.389	45.6061	117.133	171.378	307.676	3.69227	0	12.552	204.106	251.921	345.154	158.85	84.2179	480.301	-4.74391	0.00168739	-4.15145	0.0323842	0.745326	1	0.152865	0.987284
ENSMUSG00000034362	Csta1	42.2192	3.64849	8.54986	27.1057	27.1936	8.61529	0	0	0.949329	0	0	0	0	0	0.618464	0.933138	-5.30639	0.03256	-5.77967	0.00240542	0.145188	0.991533
ENSMUSG00000050108	Bpifc	265.098	1.82424	2.56496	1.74876	1.55392	3.69227	0	3.7656	0.949329	1.60459	2.60822	30.6957	2.25584	0.780977	-1.32616	0.744929	-5.06907	0.0325895	1.26954	1	5.01245	0.0193385
ENSMUSG00000038564	Ift172	151.204	319.243	206.907	217.72	34.1862	8.61529	0	11.2968	426.249	53.7538	4.34703	81.3436	139.11	117.928	-3.90584	0.0274933	-4.51092	0.0325895	0.234459	1	0.839534	0.86255
ENSMUSG00000024474	Ik	438.884	1389.16	590.795	1010.78	656.53	537.84	121.638	193.301	120.565	564.014	895.487	579.381	582.006	298.333	-1.62383	0.106527	-2.44183	0.0325895	-0.455068	1	0.362924	0.901904
ENSMUSG00000047554	Tmem41b	474.23	5.47273	490.762	505.39	276.597	20.9229	1.09583	17.5728	224.991	344.185	215.612	300.05	233.103	317.858	-4.3209	0.00407849	-4.07922	0.0327914	-0.212869	1	-0.454549	0.936365
ENSMUSG00000039620	6430573F11Rik	220.915	420.488	54.7191	95.3072	32.6323	2.46151	0	2.5104	1.89866	172.494	1.73881	2.30218	0	1.56195	-2.81811	0.340593	-5.56547	0.032807	-0.546704	1	2.20065	0.59848
ENSMUSG00000087291	Gm11946	5.89106	353.903	37.6194	23.6082	2.33088	3.69227	0	1.2552	14.2399	101.089	78.2465	25.3239	0	0	-3.78652	0.131449	-5.54862	0.0331429	1.00195	1	2.76404	0.423225
ENSMUSG00000089661	Mia	644.089	92.1243	207.762	299.912	50.5023	88.6144	20.8208	71.5465	105.376	142.809	78.2465	85.9479	133.094	132.766	-1.21549	0.424843	-2.84172	0.0331977	-0.505287	1	1.12094	0.572977
ENSMUSG00000101162	Gm26728	148.258	0.912122	3.41994	0.874378	0	2.46151	0	0	0	0	0	3.06957	0.751946	0	-0.560714	0.944851	-6.0471	0.0334126	-1.16591	1	4.32047	0.148815
ENSMUSG00000059970	Hspa2	891.513	434.17	264.191	1225.88	472.391	299.074	35.0667	11.2968	406.313	23.2666	4.34703	113.574	82.714	7.02879	-1.81393	0.431468	-4.20827	0.0334533	-2.27597	0.475787	0.118374	0.992363
ENSMUSG00000036613	Tssc1	377.028	7.29698	204.342	310.404	289.029	177.229	0	10.0416	278.154	445.274	153.885	221.776	677.503	7.02879	-5.06777	0.00169336	-4.3917	0.0337932	0.292394	1	-0.38368	0.953027
ENSMUSG00000034518	Hmgxb4	1.96369	348.431	397.568	109.297	88.5733	237.536	5.47917	0	8.54396	179.714	67.8136	146.572	22.5584	510.759	-4.69575	0.00995945	-4.73567	0.0339833	-0.355026	1	-0.315108	0.969754
ENSMUSG00000057093	Zfp607b	5.89106	173.303	33.3445	7.8694	13.2083	8.61529	4.38333	6.27601	8.54396	17.6505	6.95524	40.6718	10.5272	26.5532	-1.60128	0.440119	-3.7005	0.0341838	0.216264	1	2.31548	0.204798
ENSMUSG00000032583	Mon1a	207.169	1.82424	200.067	63.8296	281.259	76.3069	0	7.53121	140.501	319.314	314.725	62.9262	136.102	157.757	-4.98818	0.000899834	-4.11798	0.0342156	0.291541	1	-0.578657	0.906879
ENSMUSG00000027865	Gdap2	13.7458	165.094	547.191	194.112	342.639	6.15378	0	5.02081	210.751	228.654	29.5598	245.566	223.328	363.935	-5.53979	0.000348223	-4.28278	0.0344292	-0.278313	1	-1.53532	0.625292
ENSMUSG00000067714	Lpar5	197.35	1.82424	1.70997	51.5883	49.7254	2.46151	0	0	0	0	2.60822	0	0	0	0.310308	0.975018	-5.9592	0.0345757	-4.94343	0.108226	1.32608	0.830289
ENSMUSG00000044795	Cyb5d1	254.297	1.82424	5.12992	105.8	96.3429	142.768	0	2.5104	0	55.3584	60.8584	18.4174	15.0389	84.3455	-3.62559	0.09756	-5.03219	0.0347388	-1.04716	1	0.359443	0.96673
ENSMUSG00000109780	RP23-480D17.3	120.767	1.82424	0	0.874378	0.776959	2.46151	0	0	0	0	0	0	0	0	0	1	-6.17894	0.0348916	-3.19438	0.85439	4.55944	0.153346
ENSMUSG00000028282	Casp8ap2	3.92737	256.306	197.502	571.843	271.936	166.152	0	11.2968	169.93	215.015	189.53	108.202	496.284	389.707	-4.95227	0.000511749	-3.94985	0.0348916	-0.172526	1	-1.17495	0.724766
ENSMUSG00000030110	Ret	74.6201	300.088	218.021	77.8196	0.776959	6.15378	0	1.2552	81.6423	435.647	0.869405	42.2066	149.637	0.780977	-4.99693	0.0209097	-5.36728	0.0350602	0.621848	1	0.992197	0.870321
ENSMUSG00000056487	Mettl7a2	0	29.1879	32.4895	27.9801	13.9853	8.61529	0	0	23.7332	64.9859	50.4255	36.0674	41.357	21.0864	-6.15843	0.000943882	-4.72013	0.0350602	0.920079	1	-0.518218	0.908565
ENSMUSG00000051351	Zfp46	3.92737	549.098	76.9487	226.464	57.495	55.384	0	17.5728	284.799	296.047	54.7725	378.324	119.559	242.884	-4.13097	0.0114838	-4.27109	0.0350602	1.09331	1	1.23343	0.745594
ENSMUSG00000049904	Tmem17	0	135.906	126.538	133.78	8.54655	156.306	0	0	127.21	5.61607	77.3771	22.2544	62.4115	0.780977	-5.09227	0.0193233	-5.35562	0.0351001	-0.96436	1	-0.701012	0.91765
ENSMUSG00000025049	Taf5	345.609	2.73637	16.2447	12.2413	53.6102	52.9225	1.09583	2.5104	0	155.645	121.717	1.53478	54.1401	145.262	-4.22157	0.0423497	-5.04523	0.0352044	1.15523	1	1.9789	0.596409
ENSMUSG00000024727	Trpm6	385.864	1.82424	2.56496	1.74876	0.776959	0	0	2.5104	0	0	0	0	0	0	3.47936	0.262865	-5.78323	0.0352518	-3.40577	0.663974	5.85683	0.022943
ENSMUSG00000030530	Furin	892.495	1450.27	343.704	650.537	369.833	475.072	324.367	561.075	298.089	319.314	296.467	316.933	434.625	235.855	0.481607	0.568326	-1.38775	0.0352518	-0.534752	0.892331	1.3346	0.0214205
ENSMUSG00000097121	D130020L05Rik	92.2932	10.9455	58.994	50.7139	6.21567	60.307	2.19167	5.02081	13.2906	20.8597	19.9963	13.8131	3.75973	8.59075	-1.67015	0.382128	-3.50519	0.0353609	-1.66075	0.567804	0.174283	0.979528
ENSMUSG00000036523	Greb1	356.409	147.764	93.1935	113.669	2.33088	33.2304	0	3.7656	132.906	74.6135	2.60822	2.30218	0	6.24781	-2.96094	0.257877	-5.24693	0.0353707	-0.650961	1	1.63503	0.722147
ENSMUSG00000026944	Abca2	455.575	5.47273	49.5892	420.576	598.259	9.84605	1.09583	7.53121	110.122	101.892	259.952	120.481	194.002	4.68586	-4.00659	0.031658	-4.64042	0.03549	-0.935558	1	-0.301728	0.970851
ENSMUSG00000039968	Rsbn1l	453.611	253.57	18.8097	127.659	128.198	3.69227	1.09583	17.5728	195.562	146.82	57.3807	102.063	5.26362	3.90488	-2.69009	0.191991	-4.45754	0.0356695	0.275175	1	2.04263	0.488462
ENSMUSG00000058446	Znrf2	117.821	1.82424	58.139	41.0957	142.184	135.383	0	2.5104	42.7198	62.5791	9.56346	42.974	33.8376	0.780977	-3.75571	0.0456444	-4.51375	0.0358443	-1.44469	1	-0.686655	0.895378
ENSMUSG00000049164	Zfp518a	2.94553	396.773	3.41994	118.041	120.429	0	0	1.2552	75.9464	18.4528	224.307	20.7196	0.751946	27.3342	-4.15945	0.0777877	-5.4351	0.0359423	0.0451679	1	1.32082	0.807455
ENSMUSG00000048279	Sacs	2.94553	425.961	1.70997	13.99	157.723	262.151	0	1.2552	3.79732	211.004	1.73881	47.5783	69.9309	0.780977	-3.92716	0.103341	-5.42823	0.036001	-0.829298	1	0.671771	0.927823
ENSMUSG00000050846	Zfp623	395.683	730.61	300.1	148.644	34.9632	7.38454	0	5.02081	306.633	206.19	225.176	3.06957	0	0.780977	-3.7328	0.128126	-5.41582	0.0361287	0.0306918	1	1.71371	0.723415
ENSMUSG00000071645	Tut1	446.738	108.543	223.151	5.24627	362.84	253.536	0	18.828	435.742	81.8341	39.1232	128.922	227.088	278.028	-3.83568	0.0197098	-4.19937	0.0363015	-0.066356	1	0.297335	0.967761
ENSMUSG00000006517	Mvd	2.94553	323.803	107.728	118.915	273.49	3.69227	1.09583	5.02081	8.54396	55.3584	209.527	31.4631	38.3492	11.7147	-3.42157	0.0859407	-4.65347	0.0364253	-0.997134	1	0.234766	0.980606
ENSMUSG00000043872	Zmym1	2.94553	200.667	70.9638	135.529	13.9853	1.23076	0	1.2552	117.717	178.912	14.7799	21.487	20.3025	0.780977	-4.61296	0.0289996	-5.14849	0.0365241	0.114882	1	0.650408	0.922337
ENSMUSG00000038990	Cables2	1.96369	157.797	328.315	229.087	82.3577	4.92302	0	1.2552	6.64531	17.6505	39.9926	310.026	68.4271	258.503	-5.54608	0.0035504	-4.93222	0.0365488	-0.384363	1	-0.998222	0.847388
ENSMUSG00000050821	Fam131a	1.96369	320.155	0.854986	11.3669	12.4313	6.15378	12.0542	1.2552	127.21	54.5561	124.325	75.2044	53.3881	128.08	-3.4535	0.0341433	-4.052	0.0366916	3.40802	0.0357216	4.00651	0.0199624
ENSMUSG00000053886	Sh2d4a	1.96369	250.834	118.843	2.62313	1.55392	7.38454	0	3.7656	225.94	313.698	144.321	205.661	339.879	174.158	-5.74912	0.00130765	-4.76375	0.0366916	2.66918	0.451426	1.6838	0.64998
ENSMUSG00000078249	Hmga1-rs1	304.371	384.003	242.816	382.103	401.688	786.453	97.5292	15.0624	194.613	100.287	326.027	125.085	336.12	206.178	-1.84614	0.0694263	-2.4992	0.0366916	-1.05539	0.798085	-0.402327	0.890495
ENSMUSG00000073079	Srp54a	579.287	609.298	370.209	340.133	290.583	259.69	410.938	283.676	416.756	359.428	380.799	387.533	380.485	396.736	-0.153226	0.81783	-0.770359	0.0366916	0.293333	0.902142	0.910467	0.00244193
ENSMUSG00000045374	Wdr81	576.342	6.38486	93.1935	154.765	145.291	59.0763	0	6.27601	4.74665	104.298	14.7799	91.3197	378.981	0.780977	-3.77904	0.0781522	-5.00715	0.0366916	-0.150574	1	1.07754	0.841229
ENSMUSG00000085795	Zfp703	0.981843	188.809	158.172	108.423	48.9484	241.228	0	3.7656	97.7809	239.886	90.4181	257.076	4.51167	60.9162	-5.00061	0.00395491	-4.53752	0.0366916	-0.111135	1	-0.574224	0.920956
ENSMUSG00000026176	Ctdsp1	991.661	882.022	766.922	580.587	1278.87	951.374	369.296	289.952	763.261	624.988	1382.35	1154.93	694.798	808.311	-1.43905	0.00889923	-1.48537	0.0366916	0.0171848	1	0.063503	0.98473
ENSMUSG00000035168	Tanc1	31.419	665.849	228.281	209.851	24.8627	182.152	26.3	16.3176	337.961	37.7079	146.06	301.585	60.9076	353.002	-2.98937	0.0406634	-3.64433	0.0367673	0.348615	1	1.00357	0.763377
ENSMUSG00000103168	Gm30948	19.6369	13.6818	16.2447	11.3669	9.32351	2.46151	1.09583	0	12.3413	1.60459	4.34703	7.67392	3.00778	2.34293	-2.50845	0.244159	-4.08994	0.0370587	-0.91219	1	0.669302	0.838838
ENSMUSG00000039611	Tmem246	190.478	950.431	91.4835	238.705	103.336	785.222	0	28.8696	173.727	286.42	19.1269	6.13914	27.07	78.0977	-2.24083	0.337191	-4.47036	0.0371525	-1.51484	1	0.714683	0.897154
ENSMUSG00000078630	Tomt	59.8924	70.2334	0	4.37189	5.43871	1.23076	0	0	0.949329	0	0	0	6.76751	0	-1.30639	0.817834	-5.87191	0.0372181	-0.95919	1	3.60632	0.263284
ENSMUSG00000048416	Mlf1	454.593	3.64849	68.3989	281.55	69.1494	43.0765	0	7.53121	35.1252	52.1492	292.12	39.9044	173.699	2.34293	-3.78169	0.0561475	-4.74397	0.0372328	-0.18221	1	0.780064	0.891614
ENSMUSG00000040028	Elavl1	702.999	913.946	803.687	436.314	771.52	847.991	290.396	47.6977	847.751	658.685	1070.24	798.088	1767.82	746.614	-2.47253	0.00172563	-2.18488	0.0374246	0.454553	1	0.166901	0.962865
ENSMUSG00000102140	Gm38058	0.981843	210.7	0.854986	0	0	2.46151	0	0	1.89866	0	0	0	0	0	0.181859	0.989447	-6.17844	0.0374811	-1.09912	1	5.26117	0.0880209
ENSMUSG00000038859	Baiap2l1	383.901	472.479	42.7493	102.302	0	3.69227	0	8.78641	172.778	15.2436	12.1717	48.3457	0.751946	118.708	-2.84068	0.27363	-5.1245	0.0374811	0.649086	1	2.93291	0.327335
ENSMUSG00000009739	Pou6f1	2.94553	513.525	41.0393	100.553	0.776959	4.92302	0	2.5104	165.183	158.855	108.676	49.1131	0	8.59075	-4.14004	0.075336	-5.35613	0.0376822	1.04632	1	2.26241	0.567848
ENSMUSG00000046480	Scn4b	0.981843	314.682	0	1.74876	1.55392	15.9998	0	0	2.84799	0	0	0	0	0	0.284643	0.978687	-6.11784	0.0378403	-2.62923	1	3.77326	0.296855
ENSMUSG00000055188	Rbm3os	5.89106	91.2122	1.70997	20.9851	0.776959	2.46151	0	0	0	3.20918	0	4.60435	0	5.46684	-1.97484	0.631274	-5.65718	0.0381075	-1.36681	1	2.31553	0.557679
ENSMUSG00000006576	Slc4a3	280.807	140.467	76.9487	594.577	3.8848	1.23076	0	3.7656	321.823	426.019	294.728	199.522	3.75973	71.0689	-5.1974	0.00784795	-4.98476	0.0382171	0.385852	1	0.173216	0.989858
ENSMUSG00000047250	Ptgs1	1483.56	10.9455	387.309	626.929	902.827	29.5381	0	27.6144	138.602	89.0548	246.911	271.657	31.5817	14.0576	-2.53171	0.284607	-4.68881	0.0383816	-1.72871	1	0.428392	0.95296
ENSMUSG00000024592	C330018D20Rik	205.205	1.82424	55.5741	43.7189	2.33088	6.15378	0	5.02081	50.3145	140.402	74.7688	135.061	115.048	328.791	-4.99555	0.00334584	-4.44557	0.0386538	2.26006	0.586461	1.71008	0.602984
ENSMUSG00000055067	Smyd3	247.424	6.38486	276.16	107.548	241.634	248.613	1.09583	10.0416	6.64531	151.634	141.713	187.244	158.661	331.134	-4.32929	0.00368557	-3.93241	0.0387678	-0.382586	1	-0.779464	0.852198
ENSMUSG00000095620	2010005H15Rik	330.881	17.3303	8.54986	162.634	101.005	66.4608	5.47917	2.5104	0.949329	50.5446	57.3807	73.6697	0.751946	19.5244	-2.45642	0.284316	-4.52161	0.0388962	-1.22749	1	0.837694	0.869012
ENSMUSG00000030107	Usp18	0.981843	56.5516	93.1935	62.9552	17.0931	12.3076	0	1.2552	177.525	138.797	112.153	146.572	181.219	17.1815	-6.4304	6.31638e-05	-4.31525	0.0389464	1.44119	0.95687	-0.673953	0.8807
ENSMUSG00000087201	Gm15261	0	346.606	3.41994	1.74876	0	4.92302	0	0	0.949329	0	1.73881	0	0.751946	24.2103	-2.01487	0.656005	-6.0039	0.0389794	0.650466	1	4.63949	0.133593
ENSMUSG00000092417	Gpank1	113.894	198.843	245.381	73.4477	169.377	2.46151	0	5.02081	274.356	8.82525	399.926	134.294	31.5817	6.24781	-4.70395	0.0111142	-4.69724	0.0389794	0.231783	1	0.225065	0.98206
ENSMUSG00000040258	Nxph4	193.423	35.5728	76.9487	38.4726	18.647	265.843	0	2.5104	0	1.60459	111.284	33.7653	134.598	73.4118	-4.16809	0.0423497	-4.89655	0.0391871	-0.667426	1	0.0610314	1
ENSMUSG00000058183	Mmel1	291.607	2.73637	0	4.37189	1.55392	6.15378	1.09583	6.27601	3.79732	2.40689	1.73881	3.83696	0.751946	0	0.872807	0.846941	-4.59953	0.039248	-0.513964	1	4.95837	0.0116834
ENSMUSG00000032842	Abcc10	365.246	1.82424	118.843	42.8445	19.424	12.3076	5.47917	5.02081	247.775	380.288	27.821	18.4174	122.567	93.7172	-4.17692	0.0144407	-4.33306	0.0392656	1.53598	1	1.69212	0.603046
ENSMUSG00000039275	Foxk2	203.241	58.3758	30.7795	61.2064	141.407	30.7689	0	7.53121	3.79732	64.1836	60.8584	1.53478	78.9543	151.51	-3.39062	0.0639493	-4.32837	0.0393643	-0.113262	1	0.824492	0.860779
ENSMUSG00000002812	Flii	287.68	1187.58	1808.3	731.854	1025.59	823.376	36.1625	183.259	843.005	1034.96	1150.22	639.238	239.119	616.972	-2.66653	0.0065757	-2.6202	0.0393643	-0.524969	1	-0.571303	0.834352
ENSMUSG00000110332	RP24-160I20.1	252.334	37.397	29.0695	1.74876	1.55392	1.23076	0	3.7656	0.949329	0	0	0	0	0	2.87158	0.342079	-5.15578	0.0396329	-4.61297	0.0896663	3.4144	0.207276
ENSMUSG00000099624	Gm7889	30.4371	12.7697	0.854986	5.24627	13.2083	17.2306	0	0	23.7332	4.81377	0	7.67392	1.50389	6.24781	-3.7782	0.116415	-5.0944	0.0396329	-0.278419	1	1.03778	0.819948
ENSMUSG00000053289	Ddx10	734.418	8.2091	346.269	41.9701	196.571	70.1531	0	23.8488	553.459	385.904	179.097	110.504	209.793	547.465	-4.19191	0.0109872	-4.23511	0.0396329	0.975583	1	1.01878	0.810719
ENSMUSG00000031360	Ctps2	825.73	1020.66	725.883	896.237	741.219	23.3844	0	76.5673	773.703	567.223	829.412	276.261	250.398	199.149	-3.22196	0.0509394	-4.01598	0.039778	-0.276984	1	0.517039	0.923038
ENSMUSG00000016179	Camk1g	1.96369	440.555	0.854986	0.874378	1.55392	1.23076	3.2875	0	6.64531	0	0	0	0	5.46684	0.109032	0.995724	-5.50828	0.0399273	0.566216	1	6.18352	0.0112784
ENSMUSG00000063245	Zfp993	20.6187	24.6273	38.4744	67.3271	62.9337	35.6919	6.575	0	54.1118	24.0689	26.0822	35.3	43.6128	71.8499	-3.46777	0.000369284	-2.56462	0.0400747	-0.261202	1	-1.16435	0.336812
ENSMUSG00000027238	Frmd5	335.79	219.821	39.3294	83.9402	0.776959	4.92302	0	3.7656	0.949329	137.193	0.869405	2.30218	48.8765	0.780977	-2.75874	0.336622	-5.2832	0.0402831	-0.014246	1	2.51022	0.488462
ENSMUSG00000040370	Lyrm5	231.715	4.56061	283	378.605	198.125	7.38454	2.19167	2.5104	394.921	333.755	133.019	6.90653	81.2101	30.4581	-5.02602	0.00390559	-4.50374	0.0404256	-0.347469	1	-0.869753	0.859742
ENSMUSG00000032264	Zw10	0.981843	446.028	224.861	186.242	86.2425	2.46151	1.09583	10.0416	115.818	456.506	203.441	300.818	174.451	320.981	-4.74345	0.00542093	-4.41108	0.040608	1.02671	1	0.694335	0.900213
ENSMUSG00000022498	Txndc11	419.247	1845.22	622.43	679.391	672.07	615.378	24.1083	298.738	594.28	186.935	394.71	544.081	434.625	495.92	-1.37701	0.303817	-2.6744	0.0406757	-0.538648	1	0.75875	0.758006
ENSMUSG00000040856	Dlk1	134.512	0	0.854986	0.874378	0.776959	1.23076	0	0	0	0	0	0	0	0	0	1	-6.10225	0.0406877	-3.03889	0.938469	4.65544	0.155923
ENSMUSG00000084071	Gm13378	25.5279	16.4182	5.12992	0	3.8848	0	0	0	0	3.20918	6.08584	5.37175	8.2714	12.4956	-3.61381	0.148322	-5.12414	0.0406877	1.26215	1	2.77248	0.28795
ENSMUSG00000033373	Fntb	3.92737	302.825	422.363	520.255	85.4655	143.998	0	10.0416	98.7303	223.84	86.9405	471.179	394.02	65.6021	-4.74438	0.00282147	-4.16825	0.0406877	-0.341674	1	-0.917803	0.833001
ENSMUSG00000024127	Prepl	342.663	371.234	146.203	70.8246	35.7401	30.7689	0	26.3592	5.69598	78.625	134.758	62.1588	29.3259	3.12391	-1.67534	0.505392	-4.15226	0.0406877	-0.417228	1	2.0597	0.441137
ENSMUSG00000040891	Foxa3	410.41	2.73637	119.698	71.699	1.55392	2.46151	0	3.7656	12.3413	1.60459	9.56346	5.37175	74.4426	75.7548	-2.80128	0.294324	-5.10034	0.0407641	-0.632857	1	1.66621	0.709461
ENSMUSG00000106570	C230071H17Rik	1.96369	187.897	0	0.874378	0	1.23076	0	0	14.2399	0	0	7.67392	0	2.34293	-2.49481	0.53594	-5.95363	0.0409218	2.21927	1	5.67809	0.0448533
ENSMUSG00000021943	Gdf10	908.205	1038.91	791.717	925.966	315.445	249.843	220.263	15.0624	935.089	914.617	449.482	382.161	303.786	366.278	-2.12655	0.0753085	-2.87188	0.0409218	-0.0272725	1	0.718057	0.799269
ENSMUSG00000040888	Gfer	495.831	331.1	168.432	97.9303	24.0857	228.921	67.9417	5.02081	22.7839	128.367	161.709	85.9479	79.7062	38.2679	-1.11833	0.596569	-3.24228	0.0413152	-0.573234	1	1.55072	0.464481
ENSMUSG00000109484	Gm44870	100.148	76.6183	44.4593	59.4577	50.5023	19.6921	16.4375	35.1456	33.2265	18.4528	26.9516	36.0674	30.8298	35.9249	-0.22572	0.910041	-1.74932	0.0413152	-0.531158	1	0.992441	0.288958
ENSMUSG00000089889	0610040B10Rik	80.5111	114.927	31.6345	87.4378	3.8848	2.46151	3.2875	1.2552	4.74665	66.5905	22.6045	23.0218	0.751946	92.9362	-3.23769	0.105644	-4.47775	0.0413551	0.163277	1	1.40334	0.713593
ENSMUSG00000023353	Agap3	16.6913	361.2	220.586	72.5733	52.0563	4.92302	0	8.78641	808.829	252.723	105.198	44.5088	60.1557	120.27	-4.8595	0.00496591	-4.45653	0.0413571	1.3402	1	0.93723	0.847407
ENSMUSG00000040848	Sft2d2	548.85	211.612	35.0544	362.867	720.241	1278.76	0	21.3384	6.64531	219.829	373.844	412.857	121.815	62.4781	-3.5367	0.0494401	-4.31693	0.0416427	-1.46646	1	-0.686232	0.900213
ENSMUSG00000026259	Ngef	1270.5	463.358	142.783	655.783	52.0563	6.15378	83.2834	25.104	268.66	275.187	511.21	703.699	394.771	323.324	-2.67811	0.0803655	-3.61563	0.0416968	0.910796	1	1.84832	0.416773
ENSMUSG00000058230	Arhgap35	4.90921	377.619	469.387	317.399	97.1199	25.8459	0	3.7656	63.6051	600.117	39.1232	123.55	3.00778	10.9337	-4.63968	0.0209097	-4.90626	0.0417692	-0.603061	1	-0.336476	0.97014
ENSMUSG00000025656	Arhgef9	3.92737	549.098	37.6194	141.649	3.8848	3.69227	0	2.5104	114.869	306.477	98.2428	2.30218	1.50389	1.56195	-4.1053	0.0825069	-5.31597	0.0418577	0.827828	1	2.03849	0.636279
ENSMUSG00000037254	Itih2	211.096	306.473	36.7644	253.569	51.2793	6.15378	0	5.02081	151.893	0.802296	75.6382	81.3436	11.2792	0	-3.17999	0.190699	-5.03193	0.0420181	-0.619474	1	1.23246	0.811963
ENSMUSG00000040339	Fam102b	217.969	133.17	99.1784	238.705	36.5171	3.69227	0	13.8072	351.252	76.2181	106.067	75.2044	36.0934	199.93	-3.83865	0.0176195	-4.04631	0.0420181	0.560103	1	0.767767	0.865864
ENSMUSG00000039501	Znfx1	8.83659	808.14	247.091	367.239	219.879	4.92302	0	8.78641	398.718	284.013	382.538	139.665	5.26362	4.68586	-4.19375	0.0443367	-4.93287	0.0421885	-0.0171066	1	0.722013	0.913858
ENSMUSG00000037419	Endod1	5.89106	428.697	64.9789	221.218	135.191	7.38454	1.09583	5.02081	45.5678	4.01148	3.47762	250.937	453.423	173.377	-4.48966	0.0213648	-4.77509	0.0421885	0.520255	1	0.805684	0.890605
ENSMUSG00000024970	AI846148	244.479	6.38486	166.722	206.353	54.3871	2.46151	0	3.7656	188.917	240.689	90.4181	53.7175	1.50389	99.1841	-4.68238	0.0133416	-4.69761	0.0422045	0.0918591	1	0.107088	0.99503
ENSMUSG00000097793	Gm17259	5.89106	217.085	3.41994	3.49751	27.9705	7.38454	1.09583	5.02081	19.9359	0.802296	3.47762	1.53478	4.51167	0.780977	-0.471911	0.935544	-4.444	0.0422229	-0.991736	1	2.98035	0.193017
ENSMUSG00000038059	Smim3	865.985	1069.01	434.333	579.712	574.95	505.841	157.8	389.112	460.425	205.388	430.356	547.918	181.971	488.891	-0.482125	0.723558	-1.78519	0.0422334	-0.437425	1	0.865635	0.451633
ENSMUSG00000005774	Rfx5	232.697	115.84	129.958	0.874378	92.4581	2.46151	0	2.5104	130.058	14.4413	56.5113	2.30218	0.751946	1.56195	-3.24803	0.197523	-5.14121	0.0426807	-0.633078	1	1.2601	0.811844
ENSMUSG00000036552	Ermard	199.314	349.343	579.681	518.506	253.289	54.1533	1.09583	33.8904	340.809	456.506	530.337	334.583	42.109	108.556	-3.75566	0.0063364	-3.57431	0.0426807	-0.194136	1	-0.375483	0.943254
ENSMUSG00000028851	Nudc	2366.24	1434.77	854.986	1048.38	776.182	739.684	466.825	741.824	420.553	596.908	817.241	798.088	1467.8	850.484	-0.439523	0.722169	-1.62422	0.0426807	-0.0509282	1	1.13377	0.165
ENSMUSG00000072437	Nanos1	346.591	2.73637	113.713	44.5933	204.34	6.15378	0	3.7656	94.9329	72.2066	66.0748	5.37175	3.75973	0.780977	-3.20402	0.175663	-4.94172	0.0428111	-1.06456	1	0.673138	0.919215
ENSMUSG00000037406	Htra4	9.81843	146.852	84.6436	350.625	3.8848	743.377	0	0	0	36.1033	95.6346	93.6219	4.51167	7.02879	-4.46439	0.0495173	-5.22294	0.0428883	-2.58872	0.719759	-1.83017	0.670513
ENSMUSG00000023923	Tbc1d5	458.521	5.47273	82.9336	288.545	114.213	109.537	0	5.02081	325.62	164.471	5.21643	11.5109	454.175	2.34293	-4.56983	0.0235125	-4.88742	0.0430786	0.134682	1	0.452268	0.953027
ENSMUSG00000064090	Vrk2	472.266	2.73637	63.269	191.489	198.902	3.69227	0	8.78641	39.8718	29.6849	424.27	263.983	121.815	143.7	-4.31764	0.0221296	-4.61186	0.0432073	0.559729	1	0.853942	0.873283
ENSMUSG00000023169	Slc38a1	72.6564	310.122	4.27493	268.434	613.798	166.152	0	8.78641	10.4426	115.531	472.087	182.639	572.983	526.378	-5.16979	0.00240735	-4.41455	0.0434544	0.271209	1	-0.484026	0.941239
ENSMUSG00000022094	Slc39a14	624.452	928.54	321.475	129.408	45.8406	271.997	139.171	5.02081	185.119	380.288	69.5524	162.687	247.39	206.959	-1.41272	0.42872	-3.18153	0.0434544	0.114241	1	1.88305	0.298243
ENSMUSG00000072964	Bhlhb9	241.533	5.47273	24.7946	244.826	45.8406	29.5381	0	3.7656	385.428	357.022	6.95524	46.0435	187.234	11.7147	-5.19618	0.00486568	-4.6699	0.0436251	0.909176	1	0.382896	0.960284
ENSMUSG00000037885	Stk35	127.64	88.4758	341.139	14.8644	80.0268	375.381	0	5.02081	14.2399	201.376	70.4218	116.644	225.584	1.56195	-4.44165	0.0118677	-4.39738	0.0437638	-0.861146	1	-0.90541	0.849454
ENSMUSG00000024777	Ppp2r5b	380.955	2.73637	455.708	7.8694	38.071	376.611	2.19167	8.78641	117.717	726.88	266.907	389.835	418.834	425.632	-5.30687	0.000997497	-4.25813	0.0437653	0.817014	1	-0.231724	0.979806
ENSMUSG00000021714	Cenpk	178.695	172.391	58.139	2.62313	78.4729	359.381	0	8.78641	7.59464	74.6135	188.661	159.618	518.091	157.757	-4.55828	0.00885924	-4.37938	0.044421	0.557427	1	0.378529	0.956782
ENSMUSG00000027774	Gfm1	24.5461	213.437	161.592	104.925	247.073	31.9997	2.19167	8.78641	4.74665	233.468	143.452	194.918	521.098	424.07	-4.95995	0.000628849	-3.86149	0.0445196	0.877558	1	-0.220906	0.976816
ENSMUSG00000030259	Rassf8	0.981843	330.188	22.2296	1.74876	22.5318	1.23076	0	0	80.693	1.60459	0	2.30218	10.5272	0	-3.13405	0.328383	-5.69499	0.0445336	0.346334	1	2.90727	0.458641
ENSMUSG00000041258	Zfp236	3.92737	207.052	24.7946	57.7089	27.1936	337.227	0	3.7656	172.778	11.2321	28.6904	19.1848	55.644	4.68586	-3.68212	0.0662121	-4.59603	0.0446238	-1.0896	1	-0.17569	0.98737
ENSMUSG00000003153	Slc2a3	774.674	216.173	448.013	375.982	555.526	109.537	90.9542	67.7809	228.788	350.603	841.584	1046.72	366.949	588.076	-2.74207	0.0040272	-2.52157	0.0446516	0.608107	1	0.387612	0.902834
ENSMUSG00000031266	Gla	2.94553	272.725	140.218	307.781	254.066	24.6151	3.2875	10.0416	192.714	122.751	137.366	293.911	33.8376	99.1841	-3.97194	0.00853146	-3.82819	0.0447411	-0.27675	1	-0.420498	0.940085
ENSMUSG00000071451	Psmg4	270.007	502.579	259.061	102.302	173.262	152.614	78.9	92.8849	124.362	162.866	344.284	118.946	330.856	90.5933	-1.15053	0.268092	-2.10363	0.0450562	0.182338	1	1.13544	0.367197
ENSMUSG00000021066	Atl1	386.846	2.73637	154.752	207.227	31.0784	2.46151	0	6.27601	160.437	111.519	2.60822	67.5305	74.4426	113.242	-3.80043	0.0619131	-4.69324	0.045057	-0.128381	1	0.764429	0.898748
ENSMUSG00000032477	Cdc25a	409.428	3.64849	175.272	30.6032	227.649	7.38454	0	7.53121	7.59464	169.284	482.52	103.598	184.227	120.27	-4.54212	0.0150857	-4.59762	0.045057	0.667813	1	0.723306	0.902718
ENSMUSG00000020381	3010026O09Rik	86.4022	0	28.2145	34.9751	13.9853	0	0	0	18.0373	16.8482	6.95524	16.8826	2.25584	58.5733	-4.46003	0.0595068	-5.26831	0.0450754	0.0725321	1	0.880817	0.886617
ENSMUSG00000028073	Pear1	0.981843	488.897	219.731	2.62313	57.495	1.23076	0	1.2552	1.89866	162.866	2.60822	110.504	4.51167	3.12391	-3.57016	0.176526	-5.38334	0.0454761	-0.470134	1	1.34305	0.813291
ENSMUSG00000098050	Gm5345	11.7821	85.7395	46.1692	6.12064	8.54655	1.23076	1.09583	3.7656	126.261	18.4528	45.2091	41.4392	55.644	64.8211	-4.13662	0.00655652	-3.8029	0.0455488	1.84282	0.614507	1.5091	0.571721
ENSMUSG00000027985	Lef1	419.247	12.7697	74.3838	13.1157	42.7328	9.84605	7.67083	22.5936	261.066	81.8341	70.4218	168.826	63.1634	101.527	-2.81233	0.0553712	-3.48986	0.0455488	1.75672	0.634995	2.43425	0.176182
ENSMUSG00000053604	Rpia	162.004	5.47273	29.9245	26.2313	107.22	41.8457	5.47917	7.53121	71.1997	105.903	65.2054	72.1349	279.724	168.691	-3.98488	0.00194982	-3.35336	0.0455488	1.277	0.938506	0.645482	0.858636
ENSMUSG00000020635	Fkbp1b	355.427	3.64849	35.0544	243.077	296.798	4.92302	0	2.5104	0.949329	166.075	129.541	37.6022	44.3648	0.780977	-3.86886	0.0886281	-5.04443	0.0455488	-1.05301	1	0.122558	0.99503
ENSMUSG00000053819	Camk2d	901.332	1882.62	257.351	936.458	410.234	319.997	313.408	125.52	877.18	361.835	289.512	141.968	300.778	186.653	-0.665977	0.742124	-2.54446	0.0455488	-0.413413	1	1.46507	0.322335
ENSMUSG00000085741	5430405H02Rik	102.112	46.5182	37.6194	39.347	56.718	142.768	6.575	10.0416	7.59464	38.5102	33.0374	12.2783	67.6751	64.8211	-2.02081	0.135614	-2.95505	0.0457188	-0.85692	1	0.0773138	0.993259
ENSMUSG00000018548	Trim37	437.902	113.103	1.70997	82.1915	195.794	503.379	0	13.8072	60.7571	64.9859	363.411	165.757	444.4	706.784	-4.60811	0.00811004	-4.3739	0.0458649	0.608924	1	0.374713	0.958374
ENSMUSG00000048616	Nog	1.96369	170.567	111.148	61.2064	44.2867	3.69227	0	0	18.0373	0	77.3771	29.1609	32.3337	0	-4.06247	0.105528	-5.36636	0.0459128	-0.922163	1	0.381727	0.969684
ENSMUSG00000093930	Hmgcs1	356.409	773.48	785.732	417.952	478.607	299.074	146.842	17.5728	425.3	631.407	112.153	343.024	675.247	515.445	-2.34253	0.0272019	-2.6384	0.0461859	-0.129936	1	0.165942	0.974443
ENSMUSG00000068036	Mllt4	485.03	221.646	154.752	404.837	162.384	31.9997	4.38333	32.6352	113.92	332.15	58.2501	236.357	30.8298	7.02879	-2.48831	0.155633	-3.77767	0.0462395	-0.50648	1	0.78287	0.852628
ENSMUSG00000085457	1110046J04Rik	3.92737	293.703	47.0242	59.4577	1.55392	232.613	1.09583	1.2552	0	63.3814	0.869405	13.0457	2.25584	35.144	-2.58822	0.367914	-5.05537	0.0463467	-1.92934	1	0.537801	0.944189
ENSMUSG00000033059	Pygb	3.92737	602.913	345.414	110.172	149.953	39.3842	0	11.2968	613.267	213.411	221.698	420.531	30.8298	7.80977	-4.47597	0.017015	-4.58185	0.0463467	0.620235	1	0.72611	0.902834
ENSMUSG00000013973	Dedd	0.981843	25.5394	70.1089	41.0957	20.2009	57.8455	0	0	18.9866	91.4617	23.4739	54.4849	12.7831	14.8386	-5.9562	0.00157147	-4.53968	0.0463685	-0.350057	1	-1.76658	0.444579
ENSMUSG00000092564	BC051226	8.83659	158.709	23.9396	2.62313	11.6544	38.1534	0	1.2552	27.5306	17.6505	0.869405	1.53478	3.00778	225.702	-4.44394	0.0422003	-5.01632	0.0467038	1.18424	1	1.75661	0.675634
ENSMUSG00000052520	Cyp2j5	345.609	0.912122	0.854986	0.874378	0	1.23076	0	2.5104	0	0	0	0	0	0	3.44976	0.281385	-5.62421	0.046905	-2.77971	0.94786	6.29426	0.0162351
ENSMUSG00000048402	Gli2	355.427	275.461	41.0393	174.001	40.4019	4.92302	7.67083	21.3384	513.587	72.2066	179.097	203.359	84.9699	4.68586	-3.22267	0.0513434	-3.90474	0.046905	1.36892	1	2.05099	0.408461
ENSMUSG00000037845	Fdxacb1	253.315	370.322	48.7342	85.689	64.4876	233.844	18.6292	10.0416	47.4665	20.0574	2.60822	220.242	4.51167	121.832	-1.96214	0.359805	-3.90725	0.046982	-0.602031	1	1.34307	0.689285
ENSMUSG00000028600	Podn	10.8003	1442.07	613.025	10.4925	7.76959	420.919	2.19167	18.828	856.295	466.134	825.065	273.192	101.513	8.59075	-4.21821	0.0364008	-4.75347	0.0469864	0.649789	1	1.18505	0.8131
ENSMUSG00000023886	Smoc2	2956.33	4237.72	674.584	3455.54	211.333	2119.36	197.25	495.805	419.604	822.353	1288.46	2569.23	339.127	666.954	-1.42642	0.418254	-3.13296	0.0469943	-0.644679	1	1.06186	0.695852
ENSMUSG00000024044	Epb41l3	0.981843	323.803	53.8641	1.74876	31.0784	481.226	0	3.7656	244.927	76.2181	13.0411	106.668	72.1868	82.7835	-4.30609	0.0360208	-4.80263	0.0473775	-0.438512	1	0.0580294	1
ENSMUSG00000048371	Pdp2	4.90921	354.816	23.9396	122.413	181.808	49.2302	0	6.27601	123.413	174.9	106.067	121.248	2.25584	2.34293	-3.83078	0.0566295	-4.62404	0.0473944	-0.0648283	1	0.728433	0.903299
ENSMUSG00000069255	Dusp22	552.778	118.576	80.3687	268.434	310.007	172.306	55.8875	7.53121	323.721	22.4643	137.366	131.991	263.181	100.746	-2.18842	0.12074	-3.14667	0.0476336	-0.333069	1	0.625177	0.859742
ENSMUSG00000029127	Zbtb49	0	380.355	278.725	0.874378	37.294	193.229	0	0	4.74665	174.9	33.9068	3.06957	124.071	2.34293	-4.11951	0.103096	-5.39538	0.0479025	-0.976461	1	0.299412	0.980347
ENSMUSG00000063108	Zfp26	34.3645	339.309	82.0787	71.699	116.544	6.15378	0	6.27601	91.1356	7.22066	338.199	211.8	5.26362	4.68586	-4.10761	0.0389473	-4.64956	0.0479025	0.636818	1	1.17877	0.805155
ENSMUSG00000034845	Plvap	250.37	0.912122	20.5197	0.874378	14.7622	1.23076	0	3.7656	47.4665	8.82525	15.6493	26.8587	133.846	224.921	-4.32248	0.0343421	-4.76082	0.0482793	2.77402	0.492428	3.21236	0.216362
ENSMUSG00000003198	Zfp959	514.486	16.4182	77.8037	373.359	306.122	46.7687	0	16.3176	4.74665	117.135	240.825	174.965	115.048	270.999	-3.59491	0.0459682	-4.2232	0.0482826	-0.341982	1	0.286308	0.971552
ENSMUSG00000037827	Gm5884	128.621	239.888	115.423	12.2413	137.522	120.614	17.5333	1.2552	67.4024	113.124	165.187	85.1805	12.0311	3.90488	-2.62841	0.131534	-3.78633	0.0483273	-0.347618	1	0.810301	0.847057
ENSMUSG00000020212	Mdm1	16.6913	417.752	53.8641	214.223	219.102	3.69227	0	5.02081	3.79732	1.60459	229.523	210.265	23.3103	30.4581	-3.75793	0.0853694	-4.84121	0.0485305	-0.48637	1	0.596911	0.933896
ENSMUSG00000024579	Pcyox1l	0	225.294	216.311	6.12064	107.22	331.073	1.09583	0	1.89866	5.61607	76.5076	0.767392	54.1401	29.6771	-3.43526	0.16747	-5.0689	0.0485347	-2.27967	0.892331	-0.646025	0.928311
ENSMUSG00000037890	Wdr19	6.8729	318.331	239.396	315.65	58.2719	9.84605	0	2.5104	9.49329	3.20918	43.4703	196.452	1.50389	340.506	-4.45814	0.036714	-4.93883	0.0488136	-0.554826	1	-0.0741391	1
ENSMUSG00000044522	A730020M07Rik	237.606	0.912122	0	1.74876	0.776959	4.92302	0	1.2552	0	0	0	0	0	0	2.86871	0.436037	-5.67734	0.0488885	-3.78233	0.53913	4.76371	0.101994
ENSMUSG00000025184	R3hcc1l	237.606	2.73637	87.2086	203.73	167.046	108.307	0	6.27601	93.0343	127.565	298.206	221.009	184.227	1.56195	-4.72737	0.00615491	-4.2978	0.0488885	0.146472	1	-0.283105	0.973042
ENSMUSG00000034557	Zfyve9	6.8729	255.394	91.4835	139.026	56.718	0	0	1.2552	0.949329	0.802296	1.73881	5.37175	57.1479	68.726	-3.10742	0.255012	-5.16229	0.0491052	-1.47823	1	0.576632	0.942492
ENSMUSG00000097248	Gm2694	5.89106	466.094	16.2447	4.37189	10.1005	28.3074	5.47917	8.78641	148.095	152.436	6.95524	69.0653	4.51167	7.02879	-2.73305	0.192312	-4.29581	0.0493388	1.98511	0.822521	3.54787	0.0938637
ENSMUSG00000024055	Cyp4f13	584.196	354.816	323.185	765.08	312.338	12.3076	52.6	10.0416	383.529	393.927	383.408	44.5088	92.4893	181.187	-2.69129	0.079265	-3.51802	0.0494601	-0.489352	1	0.337379	0.950541
ENSMUSG00000078747	Gm20878	36.3282	9.12122	1.70997	12.2413	12.4313	19.6921	1.09583	1.2552	19.9359	22.4643	15.6493	3.06957	7.51946	4.68586	-2.91806	0.0958292	-3.72494	0.0494683	0.0958081	1	0.902687	0.77289
ENSMUSG00000109335	Gm44845	10.8003	13.6818	5.12992	2.62313	3.10784	9.84605	0	1.2552	17.0879	5.61607	8.69405	5.37175	20.3025	10.9337	-3.645	0.032236	-3.71501	0.0494928	1.15407	0.892331	1.22408	0.533869
ENSMUSG00000030231	Plekha5	4.90921	799.931	153.042	183.619	38.071	20.9229	5.47917	23.8488	654.088	109.112	108.676	43.7414	99.2568	72.6308	-3.15389	0.0819723	-4.10521	0.0495189	0.82947	1	1.78079	0.567537
ENSMUSG00000063296	Tmem117	254.297	1.82424	66.6889	83.0659	40.4019	2.46151	0	2.5104	7.59464	107.508	2.60822	107.435	97.001	604.476	-5.28058	0.00808797	-4.85019	0.0495637	1.5727	1	1.14231	0.827313
ENSMUSG00000038175	Mylip	1.96369	219.821	142.783	387.349	397.803	242.459	0	6.27601	421.502	169.284	306.031	355.303	24.8142	21.0864	-5.16756	0.00173834	-4.20429	0.049672	-0.3749	1	-1.33817	0.723855
ENSMUSG00000034593	Myo5a	756.019	370.322	310.36	223.841	615.352	265.843	2.19167	104.182	899.015	330.546	225.176	422.833	145.126	591.199	-2.83562	0.0279622	-3.1468	0.0496963	0.297276	1	0.608461	0.868269
ENSMUSG00000061455	Stx17	339.718	204.315	160.737	334.012	435.874	17.2306	38.3542	13.8072	802.183	462.925	229.523	167.292	226.336	151.51	-3.46953	0.00426831	-3.12047	0.0497042	0.513855	1	0.164788	0.980606
ENSMUSG00000087497	2810001G20Rik	1652.44	211.612	95.7584	306.032	110.328	100.922	31.7792	182.004	393.972	146.018	126.064	66.7631	215.808	147.605	-0.709671	0.774615	-2.93144	0.0498584	0.240965	1	2.46273	0.081179
ENSMUSG00000030649	Anapc15	99.1661	293.703	40.1843	105.8	104.889	157.537	39.45	3.7656	107.274	16.8482	50.4255	49.1131	87.2257	153.071	-1.70514	0.25401	-2.96779	0.0498917	-0.386716	1	0.87594	0.752211

## Sheet: Downregulated genes
ensemblID	geneID	L2	L3	L4	L5	L6	L7	N2	N3	N4	N5	N6	N7	N8	N9	normal.Nestin.hi_vs_normal.Nestin.lo_log2fc	normal.Nestin.hi_vs_normal.Nestin.lo_padj	normal.Nestin.hi_vs_leukaemic.Nestin.hi_log2fc	normal.Nestin.hi_vs_leukaemic.Nestin.hi_padj	normal.Nestin.lo_vs_leukaemic.Nestin.lo_log2fc	normal.Nestin.lo_vs_leukaemic.Nestin.lo_padj	leukaemic.Nestin.hi_vs_leukaemic.Nestin.lo_log2fc	leukaemic.Nestin.hi_vs_leukaemic.Nestin.lo_padj
ENSMUSG00000025224	Gbf1	24.5461	43.7819	723.318	909.353	396.249	377.842	1145.15	2121.29	804.082	1493.87	668.573	836.458	1284.32	818.464	0.69983	0.490689	5.4512	1.69858e-14	0.706611	0.881975	-4.04476	1.95862e-10
ENSMUSG00000069631	Strada	5.89106	4.56061	436.043	190.614	233.865	335.996	226.838	460.659	402.516	212.608	233.87	254.774	266.189	388.145	0.210655	0.904061	5.85249	2.41703e-14	-0.0254419	1	-5.66728	5.44144e-16
ENSMUSG00000036442	Thap11	3.92737	3.64849	420.653	295.54	106.443	455.38	414.225	522.164	438.59	348.999	218.221	218.707	454.927	259.284	0.498931	0.739176	6.64656	1.38941e-13	0.0229534	1	-6.12468	1.03803e-13
ENSMUSG00000030061	Uba3	10.8003	3.64849	112.003	176.624	322.438	283.074	684.896	1341.81	156.639	186.133	93.0263	175.733	271.452	412.356	2.14766	0.00992112	6.84694	1.38941e-13	-0.0451984	1	-4.74448	5.69731e-08
ENSMUSG00000028252	Ccnc	3.92737	5.47273	153.897	228.213	241.634	110.768	690.375	495.805	202.207	175.703	252.997	138.898	116.552	41.3918	1.87317	0.0203747	6.68093	5.06916e-13	-0.243037	1	-5.05079	6.90635e-09
ENSMUSG00000017837	Nkiras2	6.8729	3.64849	102.598	795.684	494.923	601.84	563.258	429.279	381.63	295.245	434.703	383.696	339.127	435.004	0.356305	0.85609	6.27935	8.50913e-12	-0.386812	1	-6.30985	1.81497e-14
ENSMUSG00000001729	Akt1	5.89106	26.4515	280.435	486.154	491.815	318.766	1210.9	475.721	295.241	389.916	289.512	468.109	175.955	506.073	1.2047	0.195887	5.51581	5.41108e-11	-0.149592	1	-4.4607	5.71297e-09
ENSMUSG00000021252	0610007P14Rik	7.85474	7.29698	346.269	101.428	229.98	297.843	322.175	308.78	439.54	252.723	409.49	378.324	372.213	788.006	-0.495657	0.72184	5.20375	1.98462e-10	0.849225	0.697307	-4.85018	5.28282e-11
ENSMUSG00000001380	Hars	17.6732	13.6818	484.777	399.591	346.524	543.994	973.1	1457.29	786.994	480.575	206.049	464.272	1756.55	1279.24	0.495985	0.804478	6.00902	5.85527e-10	0.894284	0.940478	-4.61875	2.20348e-07
ENSMUSG00000022848	Dirc2	6.8729	7.29698	372.774	344.505	397.803	366.765	304.642	660.236	1067.05	160.459	366.02	374.487	263.181	319.42	0.145813	0.962612	5.8192	1.57137e-09	0.202665	1	-5.47072	1.95862e-10
ENSMUSG00000037461	Ints7	12.764	11.8576	284.71	445.058	198.125	711.377	321.079	508.357	885.724	412.38	326.896	421.298	495.532	299.114	-0.210089	0.928025	4.90802	8.32559e-09	0.212651	1	-4.90545	5.28282e-11
ENSMUSG00000031816	Mthfsd	6.8729	4.56061	210.327	168.755	169.377	36.9227	1073.92	184.515	328.468	85.0433	323.419	285.47	166.932	235.074	1.30939	0.333504	6.38395	2.42978e-08	0.688309	1	-4.38626	5.30058e-05
ENSMUSG00000022503	Nubp1	2.94553	10.0333	231.701	388.224	215.995	84.9222	271.767	279.91	155.69	284.013	353.848	126.62	192.498	292.866	0.205565	0.937318	5.17739	4.93084e-08	0.0294136	1	-4.94241	5.3538e-09
ENSMUSG00000005442	Cic	2.94553	1.82424	46.1692	254.444	199.679	247.382	154.513	318.821	149.045	46.5331	97.3734	141.968	58.6518	136.671	1.10859	0.381398	6.19872	6.30286e-08	-0.810176	1	-5.90031	1.53564e-08
ENSMUSG00000021811	Dnajc9	10.8003	6.38486	674.584	443.309	856.986	594.455	465.729	572.372	274.356	151.634	819.849	703.699	1444.49	607.6	-0.389674	0.869274	5.62142	7.29842e-08	0.06389	1	-5.9472	5.28282e-11
ENSMUSG00000018401	Mtmr4	4.90921	0.912122	182.112	37.5982	149.176	8.61529	396.692	2494.09	457.577	622.581	59.1195	353	344.391	662.268	1.56335	0.422829	7.97088	1.11425e-07	2.06899	0.379011	-4.33855	0.00528792
ENSMUSG00000070327	Rnf213	5.89106	0	70.9638	54.2114	116.544	193.229	375.871	1310.43	187.967	332.953	93.8957	145.037	55.644	613.848	1.64202	0.319583	7.39953	1.44054e-07	1.10683	1	-4.65068	0.000815059
ENSMUSG00000030207	Fam234b	2.94553	0.912122	131.668	499.27	90.1273	44.3072	283.821	1933.01	160.437	534.329	113.892	719.047	1376.06	327.229	0.853173	0.768332	8.0223	1.6592e-07	1.45428	0.892331	-5.71485	9.59336e-05
ENSMUSG00000062031	Athl1	4.90921	3.64849	377.049	60.3321	72.2572	14.7691	817.492	1381.98	1154.38	554.386	646.837	460.435	260.925	146.043	0.876015	0.730406	7.2649	2.04492e-07	1.9791	0.33228	-4.40979	0.00158248
ENSMUSG00000040548	Tex2	1.96369	0.912122	107.728	173.127	261.058	54.1533	136.979	1371.94	14.2399	382.695	339.068	307.724	601.557	285.057	1.04814	0.663721	7.89734	2.18046e-07	1.08699	1	-5.76221	7.78662e-05
ENSMUSG00000030982	9030624J02Rik	7.85474	9.12122	471.097	366.364	421.112	191.998	1455.27	149.369	316.127	874.502	233.87	154.246	412.066	807.53	0.69753	0.758262	6.1377	3.25979e-07	0.364452	1	-5.07572	3.44036e-06
ENSMUSG00000052727	Map1b	2.94553	3.64849	214.601	118.041	41.1788	327.381	276.15	156.9	202.207	166.877	237.348	82.8784	106.776	151.51	0.409612	0.85609	5.67278	3.6168e-07	-0.138227	1	-5.40139	8.97221e-08
ENSMUSG00000041264	Uspl1	6.8729	10.0333	661.759	270.183	153.838	72.6146	237.796	1048.09	340.809	767.797	455.568	188.011	555.688	256.16	0.511382	0.844745	5.8434	1.68064e-06	0.557669	1	-4.77435	1.70259e-05
ENSMUSG00000025178	Pi4k2a	3.92737	3.64849	427.493	306.032	359.732	148.921	153.417	305.014	402.516	136.39	260.822	204.894	291.755	36.7059	0.0073323	1	5.53957	1.96535e-06	-0.464581	1	-5.99682	4.52896e-09
ENSMUSG00000028053	Ash1l	25.5279	16.4182	329.17	425.822	319.33	518.148	74.5167	2598.27	712.946	515.876	561.636	465.04	363.19	509.197	1.25686	0.413994	5.64121	2.35306e-06	0.386477	1	-3.99787	0.0003462
ENSMUSG00000033111	3830406C13Rik	9.81843	4.56061	371.919	76.0708	257.173	228.921	169.854	874.875	559.155	332.15	246.911	175.733	113.544	94.4982	0.953068	0.602	5.78232	2.55389e-06	0.124807	1	-4.70445	2.51641e-05
ENSMUSG00000026502	Desi2	17.6732	31.0122	283.855	321.771	195.794	276.92	433.95	380.326	639.848	350.603	746.819	392.137	216.56	179.625	-0.0661774	0.984218	3.9454	3.1884e-06	0.639487	1	-3.37209	8.94109e-06
ENSMUSG00000074024	4632427E13Rik	4.90921	7.29698	200.067	167.006	64.4876	7.38454	232.317	1457.29	33.2265	51.3469	115.631	146.572	132.342	92.9362	2.92593	0.0220416	6.5194	3.49541e-06	-0.194527	1	-3.788	0.00830909
ENSMUSG00000030979	Uros	1.96369	2.73637	50.4442	252.695	35.7401	198.152	644.35	200.832	144.298	129.17	96.504	201.057	863.234	136.671	0.566072	0.85609	6.70394	5.27278e-06	0.948949	1	-5.18892	0.000188838
ENSMUSG00000063810	Alms1	6.8729	6.38486	7.69487	24.4826	4.66175	9.84605	179.717	456.893	9.49329	10.4298	9.56346	4.60435	6.01557	27.3342	4.63666	3.37975e-07	5.30802	5.43867e-06	-0.0608912	1	-0.732246	0.797724
ENSMUSG00000046861	Hectd3	5.89106	7.29698	274.451	298.163	229.98	9.84605	211.496	1109.6	476.563	151.634	223.437	429.74	337.624	204.616	0.998096	0.634099	6.11251	7.08662e-06	0.573923	1	-4.54049	0.000361828
ENSMUSG00000033014	Trim33	0	1.82424	47.8792	54.2114	66.0415	19.6921	96.4334	165.687	343.657	117.937	80.8547	65.2283	409.058	200.711	-0.67873	0.75028	6.33397	7.34924e-06	2.0757	0.0686219	-4.93699	0.000346238
ENSMUSG00000037750	Fam222b	5.89106	0.912122	82.9336	35.8495	232.311	4.92302	715.579	771.949	183.221	297.652	248.65	277.796	226.336	21.8674	1.61289	0.409513	6.92174	9.26778e-06	1.19258	1	-4.11628	0.0100882
ENSMUSG00000020522	Mfap3	17.6732	18.2424	244.526	755.462	610.69	1185.22	348.475	2163.97	1675.57	483.784	754.644	432.809	491.772	115.585	0.834501	0.715737	5.69757	1.11385e-05	-0.0715152	1	-4.93458	1.95205e-05
ENSMUSG00000020876	Snx11	4.90921	1.82424	190.662	126.785	319.33	182.152	127.117	864.834	188.917	158.855	300.814	167.292	164.676	4.68586	1.43743	0.444677	6.48486	1.16936e-05	-0.294941	1	-5.34236	8.98493e-05
ENSMUSG00000043702	Pde12	5.89106	6.38486	306.94	350.625	172.485	13.5383	569.833	495.805	112.021	212.608	127.803	62.1588	438.384	251.475	1.28472	0.46976	5.92966	1.24339e-05	-0.0600941	1	-4.70504	0.00018632
ENSMUSG00000005882	Uqcc1	7.85474	1.82424	375.339	138.152	255.62	459.072	1019.13	337.649	110.122	432.437	123.456	230.218	251.902	6.24781	1.64931	0.35435	6.43747	1.33479e-05	-0.637689	1	-5.42585	5.64436e-05
ENSMUSG00000026544	Dusp23	1.96369	0.912122	226.571	37.5982	22.5318	17.2306	126.021	308.78	52.2131	113.124	146.06	63.6936	81.9621	40.6108	1.25651	0.497027	6.457	1.51492e-05	0.132179	1	-5.06831	0.000370514
ENSMUSG00000067567	Hdac8	0	0.912122	109.438	115.418	90.1273	289.228	399.979	6.27601	90.1863	128.367	146.929	90.5523	148.133	281.152	0.346682	0.934208	7.18202	1.62283e-05	-0.00948936	1	-6.84483	9.76039e-06
ENSMUSG00000032265	Fam46a	27.4916	26.4515	442.028	243.077	638.66	56.6148	1420.2	1417.12	570.547	762.181	301.684	666.097	130.087	119.489	1.61837	0.25183	5.35958	1.94328e-05	0.296747	1	-3.44446	0.00508312
ENSMUSG00000022353	Mtss1	1.96369	1.82424	189.807	8.74378	43.5097	339.689	278.342	244.764	180.373	167.68	79.1159	141.2	327.096	246.008	0.359611	0.923908	6.33853	1.98411e-05	0.393861	1	-5.58506	4.08751e-05
ENSMUSG00000021451	Sema4d	11.7821	10.9455	215.456	287.67	989.069	1111.37	569.833	774.459	275.306	440.46	474.695	903.221	287.995	46.0776	0.654839	0.793512	5.47225	2.24714e-05	-0.655568	1	-5.47298	1.18867e-06
ENSMUSG00000040234	Tm7sf3	7.85474	7.29698	711.348	407.46	650.315	417.226	584.079	640.153	25.6319	266.362	397.318	700.629	1540.74	833.302	-0.101375	0.985292	5.80871	2.31377e-05	0.209882	1	-5.70021	2.29884e-06
ENSMUSG00000031931	Ankrd49	8.83659	3.64849	189.807	179.247	267.274	1695.98	204.921	1050.6	452.83	231.061	252.997	91.3197	497.788	584.171	0.729515	0.791183	6.04368	2.53855e-05	-0.688787	1	-6.00295	1.86665e-06
ENSMUSG00000031774	Fam192a	8.83659	3.64849	466.822	509.762	419.558	12.3076	390.117	594.965	292.393	158.052	399.926	530.268	677.503	592.761	0.0820772	0.989439	5.77827	2.7144e-05	0.33272	1	-5.36347	1.32639e-05
ENSMUSG00000066735	Vkorc1l1	6.8729	0	127.393	200.232	134.414	316.304	695.854	338.904	5.69598	146.82	132.15	39.137	274.46	113.242	1.92753	0.260021	6.45986	3.13351e-05	-0.674591	1	-5.20692	0.000320343
ENSMUSG00000110206	Flt3l	0.981843	0	29.9245	48.9651	43.5097	31.9997	13.15	205.853	62.6557	93.0663	48.6867	52.1827	32.3337	15.6195	0.996437	0.607213	6.6262	3.9639e-05	0.394512	1	-5.23525	0.0011066
ENSMUSG00000078622	Ccdc47	75.6019	19.1546	323.185	849.021	355.847	328.612	950.088	1643.06	914.204	552.782	989.383	435.111	882.032	120.27	0.929569	0.573302	4.54238	6.07423e-05	0.478059	1	-3.13475	0.00379003
ENSMUSG00000024556	Me2	22.5824	31.0122	611.315	1312.44	1133.58	284.305	787.904	691.616	246.826	284.815	1607.53	620.82	1050.47	1165.22	-0.194588	0.954778	4.54205	6.51305e-05	-0.00103874	1	-4.73767	1.18867e-06
ENSMUSG00000022682	Rrn3	4.90921	11.8576	246.236	178.373	69.9263	813.53	484.358	671.533	92.085	323.325	199.094	168.826	891.808	703.66	0.449963	0.896092	5.59296	7.7412e-05	0.284041	1	-4.85896	0.000141444
ENSMUSG00000024477	Pggt1b	1.96369	0.912122	141.928	41.9701	35.7401	204.305	6.575	650.194	291.444	73.8112	114.761	122.015	375.973	139.014	0.651172	0.853939	6.70775	8.16891e-05	0.799411	1	-5.25717	0.00119032
ENSMUSG00000034203	Chchd4	1.96369	2.73637	129.103	200.232	157.723	164.921	55.8875	404.175	7.59464	93.0663	200.833	167.292	287.243	321.762	0.265697	0.949171	5.90963	9.4102e-05	0.152692	1	-5.49124	5.30058e-05
ENSMUSG00000051346	Spryd4	2.94553	0.912122	70.9638	63.8296	59.0489	198.152	60.2708	907.511	108.224	64.9859	3.47762	46.8109	251.15	311.61	1.63379	0.466385	6.82916	9.63607e-05	0.415971	1	-4.7794	0.00560163
ENSMUSG00000074505	Fat3	1.96369	0	7.69487	0.874378	0.776959	0	330.942	637.642	149.045	190.144	60.8584	135.061	4.51167	556.836	1.05169	0.76061	7.4312	0.000116109	5.81459	7.59148e-05	-0.564925	0.932003
ENSMUSG00000001700	Gramd3	5.89106	7.29698	311.215	326.143	90.1273	406.149	819.684	204.598	624.659	98.6824	207.788	326.909	12.7831	200.711	0.938643	0.709656	5.69387	0.000139126	-0.188072	1	-4.9433	0.000250633
ENSMUSG00000025266	Gnl3l	5.89106	20.9788	318.055	510.636	222.21	157.537	190.675	699.147	56.0104	271.978	410.359	357.605	500.044	140.576	0.556549	0.822339	4.74044	0.000143629	-0.0522095	1	-4.2361	0.000135164
ENSMUSG00000014355	Anapc1	10.8003	12.7697	539.496	172.252	397.026	1148.3	684.896	180.749	274.356	275.187	98.2428	349.931	929.405	405.327	0.108813	0.981564	4.85758	0.000143629	-0.51191	1	-5.26068	1.37433e-06
ENSMUSG00000078941	Ak6	8.83659	7.29698	194.082	91.8096	290.583	162.46	536.958	43.932	107.274	214.213	356.456	118.946	455.679	300.676	0.112979	0.979472	4.83551	0.000147333	0.484943	1	-4.23759	0.000220327
ENSMUSG00000041852	Tcf20	2.94553	0.912122	68.3989	23.6082	91.6812	248.613	421.896	213.384	5.69598	208.597	44.3397	357.605	84.2179	79.6596	1.10704	0.674058	6.39424	0.000153813	0.274131	1	-5.01307	0.00181385
ENSMUSG00000022974	Paxbp1	2.94553	31.0122	229.136	143.398	105.666	307.689	484.358	610.028	251.572	202.178	273.863	280.098	36.8453	98.4031	1.42716	0.317831	4.71258	0.000158527	-0.0385147	1	-3.32394	0.00547413
ENSMUSG00000103922	Gm6123	15.7095	6.38486	119.698	181.871	186.47	87.3837	184.1	76.5673	287.647	167.68	88.6793	145.805	197.762	125.737	-0.381427	0.826855	3.45035	0.000179559	0.231015	1	-3.60076	6.01394e-06
ENSMUSG00000030499	Kctd15	3.92737	0.912122	20.5197	57.7089	0	2.46151	135.883	1828.83	137.653	140.402	78.2465	20.7196	133.094	386.584	2.28746	0.305169	7.24259	0.000179559	2.69478	0.356297	-2.26035	0.44228
ENSMUSG00000006574	Slc4a1	0	0.912122	0.854986	0.874378	0.776959	0	476.688	8.78641	219.295	26.4758	272.993	150.409	58.6518	614.629	-0.152914	0.981907	7.29784	0.000205891	7.67127	1.0593e-07	0.220518	0.985138
ENSMUSG00000021339	Mrs2	2.94553	1.82424	164.157	66.4527	168.6	4.92302	215.879	371.54	21.8346	177.307	37.3844	68.2979	248.142	33.582	1.40496	0.51855	6.11223	0.000211638	-0.033483	1	-4.74075	0.00257279
ENSMUSG00000053801	Grwd1	7.85474	0.912122	159.882	2.62313	77.6959	556.302	294.779	923.828	145.247	226.247	441.658	177.268	346.647	238.979	1.02752	0.726338	6.23633	0.000218458	0.400002	1	-4.80881	0.00260059
ENSMUSG00000028906	Epb41	4.90921	6.38486	229.136	168.755	282.813	611.686	446.004	47.6977	337.012	53.7538	261.691	271.657	539.145	156.195	-0.171472	0.971251	5.02483	0.000224936	-0.237673	1	-5.43398	3.42631e-06
ENSMUSG00000037110	Ralgapa2	13.7458	3.64849	53.8641	55.9602	149.176	17.2306	383.542	192.046	58.8584	46.5331	123.456	43.7414	207.537	126.518	1.40628	0.341582	4.73576	0.000254259	0.536816	1	-2.79266	0.0364667
ENSMUSG00000022769	Sdf2l1	41.2374	9.12122	493.327	268.434	491.815	567.379	260.808	625.09	494.601	555.189	545.986	588.59	263.933	108.556	0.0285379	0.998091	3.95842	0.000255805	-0.0869323	1	-4.01681	1.57214e-05
ENSMUSG00000017830	Dhx58	15.7095	4.56061	50.4442	52.4627	176.37	259.69	324.367	296.228	716.744	176.505	127.803	259.379	145.877	275.685	0.0748291	0.989439	4.63293	0.00026035	1.05858	0.952962	-3.49952	0.00348408
ENSMUSG00000098789	Jmjd7	0	0	2.56496	0	10.8774	23.3844	21.9167	238.488	14.2399	4.81377	15.6493	9.9761	8.2714	6.24781	3.33716	0.0383513	7.67721	0.000268065	0.114187	1	-4.22586	0.0823837
ENSMUSG00000038855	Itpkb	4.90921	0.912122	129.103	56.8345	111.105	3.69227	223.55	746.845	135.754	288.826	100.851	203.359	18.0467	10.1527	1.68767	0.446825	6.39154	0.000288914	0.719998	1	-3.98387	0.0280039
ENSMUSG00000024312	Wdr46	1.96369	4.56061	123.973	228.213	333.315	294.151	288.204	13.8072	253.471	492.609	294.728	229.45	837.667	667.735	-1.60941	0.267869	5.03377	0.000341767	0.913268	1	-5.72991	1.86665e-06
ENSMUSG00000028256	Odf2l	3.92737	0	51.2992	209.851	66.0415	52.9225	456.963	129.286	1.89866	60.1722	58.2501	65.9957	207.537	146.824	1.49095	0.513335	6.24675	0.000341767	-0.0582252	1	-4.81402	0.0039567
ENSMUSG00000042298	Ttc19	8.83659	0.912122	165.012	177.499	114.99	130.46	314.504	410.451	34.1759	151.634	83.4629	320.003	153.397	4.68586	1.38479	0.497314	5.60044	0.000353528	-0.218851	1	-4.4345	0.00254799
ENSMUSG00000032252	Glce	6.8729	2.73637	248.801	428.445	51.2793	6.15378	94.2417	2157.69	374.036	132.379	73.8994	129.689	175.955	7.02879	2.55244	0.198598	6.66599	0.000394845	-0.27542	1	-4.38897	0.0201504
ENSMUSG00000027650	Tti1	3.92737	3.64849	512.137	364.615	184.916	136.614	78.9	495.805	312.329	182.923	281.687	502.642	6.76751	339.725	0.00536406	1	5.56562	0.000422147	-0.1197	1	-5.67996	3.41264e-05
ENSMUSG00000028737	Aldh4a1	3.92737	2.73637	107.728	130.282	33.4092	182.152	37.2583	789.522	369.289	158.855	66.9442	145.037	415.826	7.80977	0.909055	0.770473	6.06477	0.000430475	0.756307	1	-4.39941	0.00891906
ENSMUSG00000002748	Baz1b	53.0195	87.5637	348.834	415.329	365.948	271.997	252.042	660.236	335.113	236.677	445.135	351.466	657.952	422.508	0.148658	0.943894	2.64353	0.000430873	0.219152	1	-2.27572	0.000635072
ENSMUSG00000011877	Git1	3.92737	0	65.8339	0.874378	22.5318	1.23076	208.208	1201.23	10.4426	221.434	20.8657	64.461	90.9854	46.0776	2.75227	0.181053	7.01993	0.000430998	1.61884	1	-2.64883	0.326773
ENSMUSG00000074918	Inafm2	0	0	22.2296	12.2413	30.3014	0	88.7625	454.383	189.866	87.4502	5.21643	48.3457	26.3181	1.56195	1.74401	0.55741	7.70355	0.000502395	1.75393	1	-4.20561	0.0938637
ENSMUSG00000002017	Fam98a	2.94553	2.73637	132.523	62.0808	49.7254	305.227	421.896	12.552	111.072	280.803	143.452	191.081	564.711	454.529	-0.487544	0.894739	5.55177	0.000503404	1.06563	1	-4.97368	0.00059764
ENSMUSG00000027185	Nat10	0.981843	0	47.0242	0	59.0489	270.766	340.804	520.909	137.653	236.677	42.6008	138.131	1381.32	425.632	-0.0972865	0.993894	7.14886	0.000591987	1.96107	0.892331	-5.28507	0.0101342
ENSMUSG00000019261	Map1s	13.7458	49.2546	598.49	624.306	353.516	1329.22	335.325	666.512	342.708	731.694	333.852	387.533	114.296	462.338	0.311368	0.909222	3.81024	0.000612294	-0.854726	1	-4.3536	2.54146e-06
ENSMUSG00000025140	Pycr1	4.90921	13.6818	421.508	28.8545	42.7328	8.61529	1619.64	537.226	746.173	57.7653	992.861	752.044	190.242	314.734	0.868945	0.796907	5.99044	0.00069306	1.93085	0.687919	-3.19065	0.0977073
ENSMUSG00000056698	Elmod3	2.94553	1.82424	259.061	83.9402	87.7964	365.535	269.575	86.6089	89.237	147.622	4.34703	197.22	245.886	50.7635	0.443868	0.907742	5.49661	0.000724989	-0.655767	1	-5.70851	5.68515e-05
ENSMUSG00000045826	Ptprcap	0	0	2.56496	12.2413	36.5171	2.46151	384.638	6.27601	2.84799	39.3125	167.795	155.013	75.1946	224.921	0.509261	0.925368	7.40861	0.000737675	2.84822	0.350426	-4.05112	0.105885
ENSMUSG00000053286	Trmt1l	35.3463	28.2758	494.182	543.863	209.779	268.305	327.654	335.139	197.461	544.759	226.915	627.727	163.924	499.825	-0.198239	0.941568	3.26883	0.000740572	-0.00383263	1	-3.4709	2.05159e-05
ENSMUSG00000036188	Ankmy2	1.96369	1.82424	274.451	250.946	146.845	7.38454	306.833	25.104	102.528	326.534	82.5935	145.037	354.166	243.665	-0.39835	0.92329	5.61697	0.000751467	0.310289	1	-5.70503	0.000106773
ENSMUSG00000028799	Zfp362	3.92737	3.64849	157.317	137.277	187.247	130.46	5.47917	922.573	271.508	266.362	54.7725	78.274	151.141	9.37172	1.51639	0.53234	5.99855	0.000787876	-0.121903	1	-4.60406	0.00728037
ENSMUSG00000020604	Arsg	1.96369	0.912122	41.0393	61.2064	81.5807	0	81.0917	753.121	75.9464	112.321	93.0263	84.4132	5.26362	3.90488	2.35086	0.283646	6.69386	0.000802789	0.422363	1	-3.92064	0.0667228
ENSMUSG00000060771	Tsga10	0	0	32.4895	10.4925	55.1641	1.23076	144.65	337.649	1.89866	55.3584	79.9853	47.5783	55.644	0	2.12362	0.427019	7.51483	0.000802789	0.653723	1	-4.73749	0.0478272
ENSMUSG00000033502	Cdc14a	2.94553	4.56061	166.722	318.273	175.593	231.382	69.0375	337.649	92.085	194.156	236.478	19.1848	8.2714	93.7172	0.821068	0.761945	5.17828	0.000888069	-1.00543	1	-5.36264	7.49192e-05
ENSMUSG00000020196	Cabin1	2.94553	5.47273	365.934	260.565	364.394	66.4608	0	1707.07	723.389	391.52	175.62	258.611	266.189	195.244	1.09422	0.751758	6.38121	0.000888069	0.344356	1	-4.94264	0.00729789
ENSMUSG00000042605	Atxn2	18.655	8.2091	171.852	123.287	173.262	51.6918	469.017	230.957	29.4292	129.972	68.683	239.426	336.872	55.4494	1.19517	0.476974	4.40586	0.000893192	0.140961	1	-3.06973	0.0176871
ENSMUSG00000032119	Hinfp	1.96369	0	46.1692	167.006	134.414	3.69227	1121.04	455.638	2.84799	215.015	372.105	6.13914	274.46	3.12391	1.96857	0.500532	7.19261	0.000941806	0.690162	1	-4.53388	0.0460015
ENSMUSG00000020375	Rufy1	2.94553	2.73637	169.287	149.519	421.112	44.3072	259.713	10.0416	284.799	246.305	346.023	346.094	198.514	128.08	-0.95583	0.671242	5.00532	0.000973604	0.404224	1	-5.55693	1.95205e-05
ENSMUSG00000042901	Aida	20.6187	6.38486	358.239	230.836	135.191	13.5383	162.183	625.09	116.768	206.19	288.642	217.939	242.127	339.725	0.661198	0.795994	4.52751	0.00101603	0.348185	1	-3.51812	0.0066983
ENSMUSG00000009073	Nf2	36.3282	2.73637	249.656	412.706	114.99	139.075	96.4334	1316.71	246.826	279.199	414.706	318.468	685.022	171.034	0.892337	0.715035	4.77535	0.00103728	0.60969	1	-3.27332	0.0214205
ENSMUSG00000028899	Taf12	61.8561	13.6818	272.741	570.094	361.286	258.459	105.2	1555.19	525.929	439.658	417.314	197.22	622.611	288.961	0.922828	0.623758	4.19926	0.00105608	0.18422	1	-3.09221	0.0112903
ENSMUSG00000041471	Fam35a	0.981843	0	67.5439	28.8545	80.0268	1.23076	250.946	41.4216	56.0104	81.0319	157.362	57.5544	39.8531	2.34293	0.934732	0.784796	6.47441	0.00109972	0.55343	1	-4.98625	0.0111512
ENSMUSG00000031976	Urb2	0.981843	2.73637	202.632	2.62313	58.2719	81.2299	557.779	469.445	96.8316	1.60459	2.60822	131.991	150.389	14.8386	2.54383	0.239416	6.60265	0.00112844	-0.339333	1	-4.39815	0.0331588
ENSMUSG00000039735	Fnbp1l	0.981843	0	58.994	0	6.99263	59.0763	144.65	401.664	4.74665	0.802296	38.2538	5.37175	17.2948	2.34293	3.99481	0.033712	7.01268	0.00120767	-1.33425	1	-4.35212	0.0592511
ENSMUSG00000031060	Rbm10	5.89106	18.2424	136.798	412.706	186.47	12.3076	585.175	586.179	18.9866	422.81	326.027	332.281	354.918	191.339	0.957856	0.715737	5.07766	0.00124538	0.541485	1	-3.57832	0.0194105
ENSMUSG00000044042	Fmn1	1.96369	0.912122	63.269	0.874378	71.4802	0	530.383	657.726	318.025	255.932	2.60822	47.5783	96.249	227.264	1.51043	0.636653	6.8418	0.00124538	2.0621	0.859321	-3.26927	0.198906
ENSMUSG00000026399	Cd55	0.981843	3.64849	49.5892	80.4427	2.33088	204.305	294.779	109.203	97.7809	34.4987	340.807	430.507	282.732	238.979	-0.329728	0.944092	5.58691	0.00134948	1.45725	0.938506	-4.45938	0.00727748
ENSMUSG00000041241	Mul1	11.7821	4.56061	345.414	203.73	277.374	2.46151	153.417	714.21	266.762	218.224	138.235	168.059	210.545	61.6972	1.14703	0.625912	5.1573	0.00141949	-0.206203	1	-4.21648	0.00508312
ENSMUSG00000102644	Thap6	3.92737	3.64849	60.704	76.0708	52.8332	9.84605	487.646	11.2968	11.392	116.333	176.489	79.0414	106.776	156.195	1.04521	0.69549	5.3723	0.00143316	1.07285	1	-3.25425	0.0648192
ENSMUSG00000097415	AU020206	2.94553	1.82424	79.5137	154.765	232.311	523.071	10.9583	228.447	124.362	105.903	23.4739	116.644	53.3881	141.357	0.281429	0.944851	5.03596	0.00145726	-1.33073	0.892331	-6.08526	5.55172e-06
ENSMUSG00000032571	Pik3r4	3.92737	0.912122	194.937	245.7	337.977	76.3069	0	927.594	118.666	634.616	93.0263	273.959	250.398	204.616	0.612451	0.895108	6.22522	0.00147439	0.306676	1	-5.30609	0.00359679
ENSMUSG00000025270	Alas2	0.981843	2.73637	0.854986	0	0.776959	4.92302	519.425	114.223	183.221	40.9171	16.5187	173.431	198.514	1.56195	1.27533	0.679937	6.29716	0.00147439	5.54538	0.000402741	0.523552	0.939842
ENSMUSG00000043140	Tmem186	0.981843	0.912122	61.559	30.6032	57.495	422.149	1.09583	626.345	251.572	121.949	97.3734	228.683	222.576	7.80977	0.772598	0.857207	6.51746	0.00149671	0.141287	1	-5.60357	0.00359679
ENSMUSG00000029757	Dync1i1	0.981843	2.73637	142.783	50.7139	42.7328	0	145.746	173.218	422.452	59.3699	121.717	199.522	175.955	180.406	-0.370969	0.935867	5.5478	0.00153027	1.65654	0.796702	-4.26222	0.0123502
ENSMUSG00000037275	Gemin5	0.981843	0.912122	129.958	31.4776	76.142	7.38454	0	719.23	40.8212	217.422	94.7652	137.363	491.021	431.88	0.354847	0.952189	6.61942	0.00154548	1.83759	0.938859	-4.42698	0.0390094
ENSMUSG00000033799	Fam208b	1.96369	1.82424	82.9336	285.047	18.647	115.691	1.09583	463.169	107.274	388.311	122.586	221.009	308.298	223.359	-0.100214	0.990632	5.84377	0.00159449	0.847216	1	-5.09677	0.00298124
ENSMUSG00000028069	Gpatch4	1.96369	0	131.668	160.011	90.1273	113.23	3.2875	503.336	3.79732	70.602	35.6456	91.3197	370.709	83.5645	0.971986	0.791667	6.35896	0.00165712	-0.140983	1	-5.52796	0.00348497
ENSMUSG00000102523	Gm37783	0	0	0	6.12064	0	1.23076	56.9833	183.259	1.89866	0.802296	0	0.767392	2.25584	0	6.09094	0.000927035	7.47137	0.00165712	-0.873178	1	-2.25361	0.605298
ENSMUSG00000048264	Dip2c	2.94553	0	87.2086	25.3569	0	38.1534	99.7209	611.283	63.6051	24.0689	60.8584	53.7175	3.75973	6.24781	2.88723	0.154205	6.46721	0.00168855	-0.0799902	1	-3.65997	0.106539
ENSMUSG00000039599	Fam149b	0	0	116.278	30.6032	121.206	6.15378	1.09583	286.186	5.69598	170.087	109.545	135.061	226.336	182.749	-0.135867	0.986859	6.86388	0.00173003	0.985118	1	-6.01463	0.00396852
ENSMUSG00000079055	Slc8a3	9.81843	2.73637	716.478	306.907	55.9411	9.84605	300.258	1545.15	442.388	369.056	26.9516	244.031	132.342	9.37172	1.87255	0.440726	6.06303	0.00178868	-0.375867	1	-4.56634	0.015293
ENSMUSG00000009035	Tmem184b	1.96369	5.47273	583.1	25.3569	351.186	14.7691	288.204	229.702	746.173	583.269	422.531	713.675	615.843	71.8499	-1.05813	0.697906	5.34092	0.00178962	1.0895	1	-5.30956	0.000404643
ENSMUSG00000082264	Gm12799	0	0	11.9698	53.337	16.3161	1.23076	69.0375	37.656	3.79732	54.5561	33.0374	49.1131	39.8531	17.1815	0.544425	0.887018	6.53283	0.0018362	0.657332	1	-5.33107	0.0121561
ENSMUSG00000047804	Akap10	2.94553	0.912122	130.813	64.7039	236.196	145.229	315.6	8.78641	80.693	115.531	169.534	264.75	6.76751	78.8787	0.330187	0.944092	5.50812	0.00185402	-0.240302	1	-5.41824	0.000597423
ENSMUSG00000058444	Map2k5	2.94553	2.73637	712.203	406.586	333.315	7.38454	224.646	69.0361	250.623	702.009	223.437	205.661	302.282	215.55	-1.11392	0.622737	5.02807	0.00187715	-0.17307	1	-6.31506	2.92578e-06
ENSMUSG00000026035	Ppil3	0.981843	10.0333	171.852	34.1007	153.061	24.6151	444.908	33.8904	602.824	259.141	117.37	235.589	225.584	234.293	-0.293325	0.944851	4.90694	0.0018833	1.50003	0.806711	-3.70024	0.01519
ENSMUSG00000030245	Golt1b	252.334	612.034	486.487	372.485	418.004	492.302	1216.38	2515.42	698.706	696.393	503.386	481.922	445.904	446.719	1.7515	0.00103873	2.07923	0.00190232	0.299675	1	-0.0280515	0.99741
ENSMUSG00000052144	Ppp4r2	15.7095	12.7697	128.248	16.6132	124.313	18.4613	269.575	808.35	5.69598	101.089	131.28	151.944	90.2335	178.844	2.10624	0.170929	4.80072	0.0019224	0.587666	1	-2.10682	0.274067
ENSMUSG00000024639	Gnaq	8.83659	6.38486	220.586	548.235	327.1	22.1536	338.613	637.642	7.59464	317.709	48.6867	204.126	366.949	406.889	0.961895	0.747218	5.30795	0.0019224	-0.281923	1	-4.62797	0.00316608
ENSMUSG00000027221	Chst1	3.92737	0	133.378	23.6082	28.7475	2.46151	77.8042	558.565	156.639	222.236	72.1606	138.131	3.00778	79.6596	1.23259	0.697807	6.1041	0.00195365	1.18923	1	-3.68228	0.079607
ENSMUSG00000057788	Ddx49	1.96369	6.38486	244.526	325.268	351.962	603.07	268.479	13.8072	181.322	64.9859	170.403	270.889	130.087	518.569	-0.671378	0.803231	4.60415	0.00208033	-0.733723	1	-6.00925	1.16133e-06
ENSMUSG00000110545	RP24-335A22.6	117.821	150.5	135.943	96.1815	134.414	107.076	595.038	448.107	168.981	135.588	153.885	150.409	103.769	62.4781	1.99395	3.02995e-05	1.93434	0.00209525	0.121286	1	0.180893	0.921383
ENSMUSG00000078949	R3hdml	0	1.82424	533.511	3.49751	103.336	2.46151	199.442	387.857	378.782	203.783	632.927	1339.87	340.631	160.1	-0.905124	0.821534	6.33731	0.0021314	1.59996	1	-5.64248	0.00330282
ENSMUSG00000059659	Gm10069	0	0	17.0997	52.4627	9.32351	8.61529	3.2875	120.499	2.84799	2.40689	6.95524	3.06957	16.5428	11.7147	2.77154	0.112433	6.70668	0.0021314	-1.49629	0.997504	-5.43143	0.0141555
ENSMUSG00000031098	Syt8	39.2737	7.29698	233.411	400.465	69.1494	14.7691	302.45	1279.05	622.76	504.644	1054.59	313.863	1067.01	405.327	0.162659	0.974992	4.65966	0.00218564	1.82588	0.475787	-2.67112	0.098838
ENSMUSG00000013846	St3gal1	4.90921	10.0333	248.801	199.358	170.154	328.612	2.19167	672.788	209.802	357.824	220.829	277.796	168.436	385.803	0.230386	0.963385	4.93657	0.00219405	0.199326	1	-4.50686	0.0019997
ENSMUSG00000038644	Pold1	7.85474	9.12122	327.46	220.343	396.249	1761.21	504.083	298.738	6.64531	253.525	266.038	380.627	603.812	504.511	0.183248	0.973695	4.97385	0.00219405	-0.950592	1	-5.74119	2.51641e-05
ENSMUSG00000021748	Pdhb	180.659	17.3303	813.092	1400.75	1285.09	738.454	1521.02	804.584	2071.44	1193.82	707.696	883.269	1443.74	959.821	-0.0800469	0.985032	3.40438	0.00223052	0.194134	1	-3.2903	0.000651498
ENSMUSG00000082292	Gm12250	0	0	47.0242	0.874378	0	1.23076	227.933	315.056	54.1118	62.5791	31.2986	5.37175	81.2101	426.413	0.866473	0.864096	7.18409	0.00223052	2.88808	0.523397	-3.42953	0.252114
ENSMUSG00000028826	Tmem57	5.89106	0.912122	312.07	213.348	149.953	2.46151	270.671	695.382	7.59464	476.564	190.4	326.909	176.707	20.3054	1.03495	0.768773	5.95427	0.00231542	0.244354	1	-4.67497	0.0134412
ENSMUSG00000025764	Jade1	6.8729	0.912122	188.952	293.791	84.6885	132.922	0	1312.94	39.8718	60.9745	231.262	150.409	33.8376	149.948	2.20726	0.343683	6.11952	0.00231542	-0.599544	1	-4.5118	0.0230963
ENSMUSG00000027555	Car13	0	0	6.83989	25.3569	0.776959	0	373.679	13.8072	4.74665	136.39	42.6008	72.9023	8.2714	5.46684	1.61663	0.636728	7.15625	0.00234982	2.23803	0.864014	-3.30159	0.284804
ENSMUSG00000103593	Gm37352	0.981843	1.82424	57.2841	51.5883	10.8774	0	133.692	519.653	120.565	29.6849	246.042	29.1609	11.2792	3.12391	1.78405	0.518241	6.32728	0.00241662	1.2099	1	-3.33334	0.169386
ENSMUSG00000026189	Pecr	1.96369	3.64849	117.133	280.675	65.2646	513.225	485.454	8.78641	131.007	97.0778	12.1717	148.107	301.53	406.108	0.312087	0.950845	5.50817	0.00258801	-0.372403	1	-5.56848	0.000582925
ENSMUSG00000024942	Capn1	2.94553	2.73637	324.895	143.398	466.952	56.6148	3.2875	387.857	321.823	92.264	565.983	596.264	227.84	186.653	-0.806791	0.801772	5.2683	0.00270476	0.429221	1	-5.64587	0.000220856
ENSMUSG00000016510	Mtif3	1.96369	1.82424	143.638	111.92	161.608	1.23076	83.2834	232.212	10.4426	252.723	93.8957	39.137	103.769	79.6596	0.567452	0.887837	5.45407	0.00274237	-0.0905911	1	-4.97721	0.00305398
ENSMUSG00000096252	Tes3-ps	7.85474	2.73637	131.668	71.699	90.9042	52.9225	136.979	121.755	3.79732	64.9859	79.1159	125.852	54.1401	151.51	0.623844	0.810112	4.26731	0.00275347	-0.108292	1	-3.75175	0.00432953
ENSMUSG00000102976	Zc3h11a	1.96369	0	56.4291	1.74876	9.32351	73.8454	54.7917	126.775	17.0879	30.4872	30.4292	33.7653	12.7831	101.527	1.0975	0.686531	5.53757	0.0027791	0.108106	1	-4.33196	0.0180152
ENSMUSG00000028454	Pigo	2.94553	4.56061	0	120.664	230.757	3.69227	419.704	739.314	168.981	184.528	19.9963	279.331	336.872	221.016	1.22786	0.717885	6.01047	0.00284714	1.12251	1	-3.66011	0.0889887
ENSMUSG00000056204	Pgpep1	0	0	178.692	3.49751	85.4655	46.7687	381.35	7.53121	251.572	306.477	73.8994	131.224	5.26362	3.12391	0.325353	0.963002	6.78993	0.0029348	0.696754	1	-5.76782	0.00933932
ENSMUSG00000028456	Unc13b	0.981843	0	42.7493	49.8395	0.776959	2.46151	115.063	707.934	16.1386	64.9859	2.60822	1.53478	69.9309	0	3.31123	0.158143	6.95455	0.00294507	0.101186	1	-3.54213	0.211916
ENSMUSG00000020708	Psmc5	658.817	703.246	678.859	808.799	585.827	839.376	1963.73	1895.35	1204.7	1180.18	857.233	1615.36	1786.62	1571.33	0.488911	0.411368	1.49041	0.003054	0.908436	0.0292005	-0.0930634	0.956985
ENSMUSG00000031723	Txnl4b	0.981843	0.912122	153.042	2.62313	209.002	4.92302	405.458	92.8849	37.0238	225.445	178.228	206.429	36.0934	2.34293	0.863218	0.835959	6.22992	0.00309487	0.312958	1	-5.05374	0.0135912
ENSMUSG00000029125	Stx18	15.7095	7.29698	261.626	384.726	267.274	6.15378	196.154	332.628	328.468	283.21	374.714	191.081	398.531	224.14	-0.223578	0.956362	4.19045	0.00313985	0.383991	1	-4.03004	0.00134211
ENSMUSG00000035284	Vps13c	0	0.912122	73.5288	111.92	52.0563	57.8455	93.1459	66.5257	64.5544	109.112	26.9516	25.3239	149.637	0	0.225214	0.971991	5.81659	0.00321897	-0.20075	1	-5.79213	0.00138317
ENSMUSG00000022033	Pbk	2.94553	1.82424	20.5197	249.198	496.477	255.997	547.917	16.3176	15.1893	92.264	474.695	401.346	1048.21	442.033	-0.632132	0.885005	5.68177	0.0032221	0.686744	1	-5.62716	0.0011459
ENSMUSG00000031314	Taf1	9.81843	5.47273	209.472	88.3121	268.828	465.226	75.6125	528.44	220.244	300.861	303.422	335.35	477.485	6.24781	0.0637988	0.995765	4.76629	0.00323865	0.100759	1	-4.60173	0.00141584
ENSMUSG00000040502	2009-03-01	0.981843	0	0	0	0	0	0	497.06	0.949329	1.60459	0.869405	1.53478	2.25584	0.780977	6.40193	0.0013852	7.17913	0.00332356	2.85098	0.822521	2.07378	0.681391
ENSMUSG00000052942	Glis3	0.981843	0.912122	58.139	0	3.10784	3.69227	210.4	394.133	3.79732	124.356	56.5113	52.1827	1.50389	135.89	1.83854	0.534589	6.4514	0.0033632	1.7909	1	-2.82196	0.337404
ENSMUSG00000030316	Tamm41	2.94553	10.9455	10.2598	254.444	211.333	350.765	71.2292	657.726	194.613	20.8597	137.366	114.341	363.19	338.944	0.764467	0.818124	5.04982	0.0033877	-0.0652837	1	-4.35063	0.00672005
ENSMUSG00000026637	Traf5	4.90921	4.56061	24.7946	67.3271	178.701	510.764	408.746	26.3592	158.538	160.459	90.4181	137.363	99.2568	19.5244	0.852765	0.772041	4.91078	0.00344371	-0.768327	1	-4.82634	0.00126034
ENSMUSG00000064037	Gpn1	91.3114	82.091	310.36	397.842	89.3503	52.9225	1159.39	992.864	469.918	569.63	249.519	588.59	631.634	1328.44	0.690161	0.730164	3.46452	0.00349388	1.55793	0.316858	-1.21642	0.485859
ENSMUSG00000023143	Nagpa	8.83659	9.12122	1025.13	421.45	344.193	331.073	3.2875	897.469	428.148	564.014	382.538	413.624	78.9543	592.761	0.0512151	0.998091	4.98633	0.00361247	-0.334158	1	-5.26928	0.000370514
ENSMUSG00000097660	Gm26762	1.96369	1.82424	20.5197	133.78	27.9705	11.0768	1.09583	429.279	2.84799	5.61607	5.21643	18.4174	2.25584	7.80977	4.45567	0.00626518	5.78731	0.00361839	-2.61285	0.358343	-3.94449	0.0544139
ENSMUSG00000040482	Dxo	6.8729	0.912122	575.406	239.579	155.392	259.69	170.95	8.78641	351.252	327.337	327.766	174.198	303.034	213.207	-1.6269	0.24925	4.15301	0.00362135	-0.099719	1	-5.87963	4.89032e-07
ENSMUSG00000024613	Tcof1	5.89106	9.12122	358.239	266.685	288.252	625.224	256.425	16.3176	616.115	251.921	215.612	612.379	303.034	775.51	-1.73434	0.174459	3.89036	0.00368206	0.27642	1	-5.34828	9.49838e-07
ENSMUSG00000085007	Gm11549	0	1.82424	0	0.874378	0	2.46151	0	508.357	3.79732	2.40689	1.73881	1.53478	5.26362	2.34293	5.60473	0.00279357	6.63161	0.00375065	1.50759	1	0.480702	0.956022
ENSMUSG00000025498	Irf7	329.899	487.073	435.188	286.796	258.727	296.612	956.663	3533.39	1611.01	1145.68	837.237	992.238	1430.2	689.603	0.976303	0.266307	2.40432	0.0037644	1.78904	0.00399492	0.361029	0.856001
ENSMUSG00000071657	Bscl2	495.831	193.37	895.17	798.307	1059.77	1572.91	1466.23	1801.21	2001.19	1253.19	947.652	1049.03	814.357	1103.52	0.438759	0.731008	2.20386	0.00376896	0.143726	1	-1.62137	0.0253435
ENSMUSG00000031166	Wdr13	9.81843	4.56061	251.366	173.127	264.166	6.15378	330.942	289.952	8.54396	137.193	206.049	225.613	135.35	336.601	0.704609	0.829247	4.8526	0.00376896	0.0224244	1	-4.12557	0.00859079
ENSMUSG00000033033	Calhm2	4.90921	0.912122	82.0787	290.293	72.2572	3.69227	44.9292	887.427	7.59464	154.843	249.519	39.9044	4.51167	77.3167	2.0319	0.41905	5.98019	0.00383457	-0.296549	1	-4.24484	0.0423726
ENSMUSG00000097649	Gm10561	0	0	8.54986	13.99	0.776959	0	325.463	0	67.4024	8.02296	12.1717	44.5088	60.1557	63.2591	1.44641	0.708875	6.94322	0.00383563	2.59971	0.695331	-2.8971	0.400751
ENSMUSG00000087269	D330023K18Rik	0	0	50.4442	18.3619	31.0784	0	86.5709	77.8225	1.89866	28.8826	26.9516	77.5066	61.6595	2.34293	1.02178	0.790313	6.52995	0.00402178	0.408981	1	-5.09919	0.0276051
ENSMUSG00000002870	Mcm2	11.7821	16.4182	507.007	468.666	571.065	1596.29	760.508	37.656	236.383	416.391	1256.29	976.123	2173.12	1918.86	-1.52735	0.391015	4.38773	0.0040555	0.569777	1	-5.3453	2.33946e-05
ENSMUSG00000029703	Lrwd1	3.92737	6.38486	221.441	313.902	317.776	380.304	207.113	18.828	197.461	150.832	850.278	356.837	1169.28	534.969	-2.22251	0.0717856	4.08294	0.00423749	0.816324	1	-5.48912	2.63558e-06
ENSMUSG00000068735	Trp53i11	3.92737	3.64849	83.7886	1.74876	33.4092	4.92302	313.408	1078.22	2.84799	105.903	3.47762	226.381	11.2792	5.46684	3.02573	0.159628	6.14797	0.00423749	0.85314	1	-2.2691	0.48432
ENSMUSG00000031628	Casp3	17.6732	2.73637	118.843	57.7089	150.73	662.147	294.779	864.834	16.1386	130.774	436.441	385.231	1021.14	949.668	0.120333	0.986272	5.10221	0.0042637	0.958929	1	-4.02295	0.0187453
ENSMUSG00000057147	Dph6	4.90921	3.64849	3.41994	181.871	98.6738	162.46	669.554	28.8696	184.17	81.0319	97.3734	85.1805	463.95	969.192	0.0120675	1	5.40831	0.0042637	1.43267	1	-3.96357	0.0346996
ENSMUSG00000080002	Gm5566	26.5098	43.7819	37.6194	25.3569	38.848	45.538	186.292	126.775	57.9091	42.5217	45.2091	42.974	30.0778	19.5244	1.95604	0.000603521	2.11756	0.0043408	0.106395	1	-0.0551209	0.990839
ENSMUSG00000029366	Dck	12.764	10.0333	162.447	522.003	1304.51	836.914	483.263	45.1873	376.884	697.195	1828.36	1864	2541.58	950.449	-2.33077	0.0738918	4.1603	0.00434306	0.957328	1	-5.53374	3.21968e-06
ENSMUSG00000043336	Filip1l	9.81843	23.7152	240.251	118.041	358.178	3.69227	582.983	381.581	94.9329	211.806	357.325	402.114	161.668	381.898	0.737879	0.795994	4.42853	0.00435086	0.56288	1	-3.12777	0.0419576
ENSMUSG00000042992	Borcs5	0	3.64849	182.967	161.76	209.002	2.46151	386.829	8.78641	218.346	206.19	239.956	196.452	75.1946	562.303	-0.437543	0.931676	5.5589	0.00435086	0.828905	1	-5.16753	0.00399848
ENSMUSG00000040146	Rgl3	3.92737	6.38486	320.62	0.874378	13.2083	455.38	169.854	852.282	167.082	29.6849	70.4218	32.9979	148.133	142.138	2.07582	0.361993	5.59704	0.00435549	-0.930931	1	-4.45215	0.0187508
ENSMUSG00000030825	Hsd17b14	0.981843	2.73637	2.56496	2.62313	4.66175	0	2.19167	321.332	1.89866	0.802296	5.21643	3.83696	3.00778	0.780977	5.39779	0.000489664	5.62754	0.00438187	-0.00691078	1	-0.236656	0.980631
ENSMUSG00000006423	C330007P06Rik	5.89106	31.9243	21.3747	34.9751	181.031	23.3844	666.267	276.144	313.279	278.397	84.3323	144.27	84.2179	452.967	0.936613	0.69549	4.27838	0.00440614	1.73601	0.523397	-1.60576	0.460165
ENSMUSG00000032109	Nlrx1	7.85474	5.47273	330.88	90.9353	184.916	380.304	1.09583	790.777	584.787	98.6824	206.918	464.272	218.064	420.947	0.13631	0.984001	5.12211	0.00454084	0.430184	1	-4.55562	0.0064535
ENSMUSG00000034171	Faah	1.96369	0	0	0	0	0	8.76667	692.871	2.84799	0	2.60822	0	3.00778	0.780977	6.63949	0.000955121	6.90742	0.0046495	2.89676	0.815283	2.62883	0.535859
ENSMUSG00000029161	Cgref1	170.841	254.482	573.696	83.9402	56.718	279.382	12113.3	685.34	455.678	515.074	268.646	1002.21	102.265	279.59	3.59021	0.00671242	4.50732	0.00465034	0.770769	1	-0.146341	0.986106
ENSMUSG00000002781	Tmem143	20.6187	5.47273	29.9245	71.699	48.9484	2.46151	104.104	861.068	182.271	14.4413	33.0374	59.8566	90.9854	110.899	2.3246	0.151511	4.7167	0.00468822	1.04422	1	-1.34787	0.647591
ENSMUSG00000034422	Parp14	8.83659	10.0333	271.886	113.669	83.1346	340.919	98.625	976.547	9.49329	73.0089	3.47762	112.807	22.5584	232.731	2.55765	0.147306	5.12307	0.00469559	-1.34172	1	-3.90714	0.0268418
ENSMUSG00000097164	Cep83os	2.94553	0.912122	61.559	217.72	0	1.23076	179.717	530.95	359.796	80.2296	66.9442	136.596	351.911	317.858	0.449554	0.939326	5.96835	0.00481588	1.55107	1	-3.96773	0.071883
ENSMUSG00000058301	Upf1	23.5642	86.6516	372.774	319.148	258.727	397.534	349.571	376.56	327.519	186.133	89.5487	286.237	127.079	274.904	0.731589	0.557915	2.64025	0.00491284	-0.637319	1	-2.54598	0.00198388
ENSMUSG00000021044	Adck1	1.96369	1.82424	330.88	212.474	163.938	1.23076	919.404	286.186	260.116	88.2525	3.47762	36.0674	0	26.5532	2.62535	0.294201	6.31511	0.00494717	-1.22611	1	-4.91587	0.0272797
ENSMUSG00000030513	Pcsk6	0.981843	2.73637	371.064	17.4876	29.5244	233.844	347.379	10.0416	324.671	112.321	20.8657	196.452	51.8843	294.428	-0.0171107	1	5.45062	0.00499345	0.0603283	1	-5.4074	0.00204128
ENSMUSG00000047613	A430005L14Rik	6.8729	6.38486	295.825	303.409	310.007	1387.06	598.325	2.5104	143.349	186.935	339.068	247.1	475.982	425.632	-0.0757356	0.994544	4.84137	0.00501174	-0.85911	1	-5.77622	6.66745e-05
ENSMUSG00000014907	Naf1	1.96369	0.912122	123.973	18.3619	24.8627	111.999	0	597.476	189.866	16.0459	15.6493	80.5762	235.359	34.363	1.32258	0.70751	6.03957	0.00501212	0.439138	1	-4.27786	0.052188
ENSMUSG00000021774	Ube2e1	34.3645	10.9455	71.8188	97.0559	213.664	366.765	152.321	620.069	240.18	214.213	122.586	88.2501	127.831	26.5532	1.40668	0.365879	3.83327	0.00516918	-0.439304	1	-2.86589	0.0306627
ENSMUSG00000021115	Vrk1	12.764	38.3091	401.843	817.543	1032.58	846.76	438.333	765.673	18.9866	485.389	932.872	883.269	1149.72	299.895	-0.106608	0.985058	4.1872	0.0052697	-0.277911	1	-4.57172	0.0003462
ENSMUSG00000005142	Man2b1	60.8743	147.764	2827.44	2948.4	5310.52	935.375	1176.93	2014.6	1718.29	1331.81	1984.85	1811.05	551.176	157.757	0.305077	0.929975	3.69662	0.00531023	-1.21456	0.842667	-4.6061	2.05159e-05
ENSMUSG00000070733	Fryl	3.92737	5.47273	47.0242	281.55	224.541	7.38454	1.09583	1222.57	121.514	191.749	25.2127	406.718	403.043	244.446	1.11601	0.762021	5.75402	0.00533662	0.697706	1	-3.9403	0.0634149
ENSMUSG00000070000	Fcho1	1.96369	9.12122	65.8339	595.451	732.672	856.606	1032.28	18.828	200.309	4.01148	310.378	256.309	408.306	790.349	0.517339	0.916851	5.4637	0.00546224	-0.702991	1	-5.64935	0.00119032
ENSMUSG00000063065	Mapk3	178.695	314.682	584.81	810.548	743.55	495.995	830.642	977.802	507.891	234.27	614.669	588.59	462.447	413.918	0.931366	0.140009	1.84739	0.00553343	-0.48359	1	-1.39962	0.0266457
ENSMUSG00000058567	Gm2531	8.83659	5.47273	33.3445	13.1157	28.7475	31.9997	54.7917	31.38	26.5812	20.0574	39.9926	26.8587	41.357	24.9913	0.510718	0.687246	2.52693	0.00553343	0.165284	1	-1.85093	0.0437694
ENSMUSG00000097352	C920009B18Rik	1.96369	10.0333	8.54986	10.4925	66.8185	25.8459	555.588	8.78641	13.2906	13.639	16.5187	5.37175	2.25584	10.1527	4.41244	0.00215164	4.95882	0.00553343	-1.39616	1	-1.94255	0.453246
ENSMUSG00000041219	Arhgap11a	0	0.912122	136.798	174.001	473.945	71.3838	327.654	3.7656	8.54396	1.60459	212.135	349.164	74.4426	139.014	0.166906	0.983595	6.05149	0.00556037	-0.618626	1	-6.5032	0.000851725
ENSMUSG00000032300	1700017B05Rik	2.94553	3.64849	180.402	250.072	174.039	454.149	0	652.705	5.69598	97.0778	70.4218	87.4827	176.707	61.6972	1.71304	0.508066	5.51006	0.00573417	-1.5492	1	-5.34621	0.00318279
ENSMUSG00000049881	2810025M15Rik	0.981843	0	70.9638	43.7189	89.3503	15.9998	78.9	1.2552	18.9866	54.5561	71.2912	72.9023	28.5739	56.2303	-0.380554	0.925584	5.15037	0.00598945	-0.102258	1	-5.63318	0.000898431
ENSMUSG00000032299	Commd4	458.521	159.621	537.786	480.033	789.391	397.534	1398.28	977.802	640.797	597.71	597.281	422.833	656.449	602.133	1.0041	0.122306	1.91391	0.00600991	0.0874257	1	-0.822388	0.35792
ENSMUSG00000063273	Naa15	1.96369	35.5728	184.677	128.534	314.668	114.46	681.608	60.2497	186.069	463.727	562.505	420.531	551.928	714.594	-0.423445	0.901132	3.98437	0.00601846	1.35042	0.817345	-3.05739	0.0287725
ENSMUSG00000002871	Tpra1	11.7821	100.333	363.369	576.215	554.749	479.995	497.508	453.128	851.549	831.981	768.554	238.659	715.852	426.413	-0.436366	0.835568	2.96328	0.00606193	0.371646	1	-3.028	0.00118916
ENSMUSG00000022387	Brd1	1.96369	0.912122	82.9336	35.8495	80.0268	2.46151	0	352.712	47.4665	56.963	59.989	66.7631	21.8064	17.9625	1.67048	0.537218	5.66262	0.00606193	-0.133079	1	-4.12522	0.0485514
ENSMUSG00000084013	Gm14270	54.0014	20.9788	64.124	76.9452	66.8185	52.9225	116.158	178.239	86.389	161.261	86.0711	92.8545	124.071	133.547	0.355793	0.766322	1.94464	0.00610283	0.799766	0.472043	-0.789085	0.418454
ENSMUSG00000036769	Wdr44	0.981843	4.56061	113.713	96.1815	22.5318	8.61529	2.19167	364.008	136.703	187.737	70.4218	384.464	118.807	286.618	-0.226418	0.972563	5.15521	0.00619437	1.6455	0.901812	-3.73612	0.0485032
ENSMUSG00000036959	Bcorl1	3.92737	0.912122	26.5046	0	36.5171	41.8457	40.5458	617.559	457.577	15.2436	219.959	240.961	132.342	7.80977	0.602248	0.90538	5.76358	0.00619437	2.59087	0.471588	-2.57046	0.362176
ENSMUSG00000039065	Fam173b	24.5461	39.2213	148.768	354.997	106.443	227.69	162.183	387.857	70.2504	263.153	89.5487	133.526	130.839	55.4494	1.10878	0.365272	2.98659	0.00621744	-0.743778	1	-2.62159	0.00876426
ENSMUSG00000025265	Fgd1	1.96369	0.912122	76.9487	130.282	24.8627	3.69227	0	905	59.8078	162.064	46.0785	3.83696	57.8998	3.12391	2.50026	0.345761	6.26648	0.00628411	-0.0688061	1	-3.83503	0.130851
ENSMUSG00000026575	Nme7	3.92737	3.64849	14.5348	55.9602	27.1936	232.613	373.679	392.878	355.999	190.946	46.9479	17.65	2.25584	7.80977	1.59008	0.569911	5.54742	0.00637145	0.320972	1	-3.63637	0.0895034
ENSMUSG00000068328	Aup1	865.004	689.564	1344.89	1228.5	1624.62	2087.36	1425.68	3770.63	1508.48	1641.5	1567.54	1342.94	2050.56	1520.56	0.685184	0.319029	1.71936	0.00639921	0.0310878	1	-1.00309	0.132633
ENSMUSG00000081887	Gm12097	0.981843	0	6.83989	10.4925	9.32351	4.92302	31.7792	33.8904	18.9866	27.278	21.7351	11.5109	18.7986	0	0.881737	0.730121	5.09896	0.00641724	1.017	1	-3.20023	0.136133
ENSMUSG00000032355	Mlip	2.94553	3.64849	27.3596	2.62313	3.8848	1.23076	1187.88	2.5104	4.74665	138.797	99.9816	69.8327	3.00778	6.24781	2.88919	0.211548	6.07915	0.00641724	2.35157	0.768574	-0.83839	0.890435
ENSMUSG00000040455	Usp45	5.89106	7.29698	44.4593	205.479	125.09	393.842	241.083	74.0569	161.386	62.5791	76.5076	41.4392	196.258	482.644	-0.153471	0.975376	4.17673	0.00642535	-0.155034	1	-4.48523	0.00073744
ENSMUSG00000081402	Gm15455	0	0	16.2447	42.8445	13.9853	0	50.4083	33.8904	0.949329	32.8941	23.4739	39.9044	30.0778	14.8386	0.641221	0.878713	6.08981	0.00642535	0.375562	1	-5.07302	0.0253889
ENSMUSG00000022151	Ttc33	1.96369	2.73637	141.073	176.624	118.875	2.46151	394.5	20.0832	322.772	63.3814	161.709	113.574	151.893	3.90488	0.439585	0.932419	5.37635	0.00644052	0.316313	1	-4.62045	0.0140518
ENSMUSG00000030878	Cdr2	0.981843	0	137.653	67.3271	0.776959	6.15378	461.346	6.27601	3.79732	85.8456	66.9442	109.737	426.353	406.108	0.0922579	0.995724	6.21512	0.00658933	1.67762	1	-4.44524	0.0603816
ENSMUSG00000020189	Osbpl8	9.81843	12.7697	34.1994	202.856	224.541	22.1536	527.096	71.5465	244.927	117.937	299.945	202.592	165.428	23.4293	0.664795	0.827094	4.30571	0.00670994	0.527113	1	-3.1138	0.0473382
ENSMUSG00000050229	Pigm	3.92737	2.73637	74.3838	35.8495	247.85	38.1534	0	807.095	166.133	126.763	146.06	97.4588	172.196	5.46684	1.45428	0.637049	5.64784	0.0070114	0.26275	1	-3.9308	0.0675583
ENSMUSG00000036412	Arsi	10.8003	1.82424	117.133	3.49751	0.776959	0	296.971	2310.83	489.854	166.877	337.329	511.851	149.637	7.02879	1.74488	0.592513	6.09019	0.0071062	2.89138	0.462534	-1.45394	0.756822
ENSMUSG00000027463	Slc52a3	0	0.912122	1.70997	0	2.33088	0	424.088	1.2552	157.589	135.588	2.60822	112.039	119.559	1.56195	0.791644	0.883262	6.4427	0.00736489	5.60132	0.00667068	-0.0497408	1
ENSMUSG00000005410	Mcm5	13.7458	15.5061	764.357	356.746	1737.28	1737.83	876.667	51.4633	264.863	208.597	2563.88	1150.32	3040.12	1861.85	-1.67727	0.381019	4.44824	0.00740249	0.411756	1	-5.71375	2.57509e-05
ENSMUSG00000105808	Gm42627	0.981843	0	11.9698	2.62313	3.8848	0	36.1625	15.0624	27.5306	9.62755	13.0411	9.9761	14.287	11.7147	0.743151	0.759903	4.88157	0.00740249	1.55524	0.665667	-2.58317	0.281686
ENSMUSG00000036860	Mrpl55	73.6382	5.47273	240.251	51.5883	280.482	633.839	752.838	744.334	81.6423	230.259	515.557	355.303	453.423	295.99	1.11521	0.579969	3.9351	0.00746285	0.0976686	1	-2.72222	0.0644767
ENSMUSG00000072969	Armcx5	1.96369	4.56061	31.6345	401.339	32.6323	93.5375	0	720.486	153.791	82.6364	76.5076	19.1848	63.9154	101.527	1.80634	0.499728	5.56301	0.00746285	-0.686566	1	-4.44324	0.0288538
ENSMUSG00000049300	Prmt6	9.81843	0.912122	153.042	130.282	114.99	334.766	0	1343.07	6.64531	234.27	113.023	138.898	218.816	189.777	1.81223	0.520279	5.66859	0.00754185	-0.249375	1	-4.10574	0.0556157
ENSMUSG00000031712	Il15	12.764	0	236.831	268.434	179.478	2.46151	570.929	466.935	133.855	416.391	218.221	386.766	9.77529	80.4406	1.08622	0.756707	5.33593	0.00756495	0.273392	1	-3.97632	0.044887
ENSMUSG00000036620	Mgat4b	41.2374	22.8031	369.354	180.122	285.921	38.1534	166.567	714.21	610.419	219.027	98.2428	407.485	384.244	309.267	0.328315	0.920551	3.55831	0.00758876	0.619877	1	-2.61012	0.0445247
ENSMUSG00000021846	Peli2	0.981843	2.73637	71.8188	183.619	23.3088	183.383	399.979	17.5728	315.177	64.9859	299.945	189.546	13.535	1.56195	0.324987	0.956362	5.50112	0.00763241	0.358448	1	-4.81769	0.0140518
ENSMUSG00000078923	Ube2v1	0.981843	0	5.9849	5.24627	6.21567	0	0	159.411	5.69598	12.8367	3.47762	4.60435	5.26362	7.02879	3.16322	0.098851	5.86293	0.00795433	0.505444	1	-2.19427	0.542684
ENSMUSG00000032872	Cyb5r4	22.5824	41.0455	719.043	1277.47	1541.49	370.458	399.979	91.6297	507.891	416.391	950.26	682.979	665.472	481.082	-1.30961	0.214239	2.83528	0.00801885	-0.644583	1	-4.78947	5.3538e-09
ENSMUSG00000032498	Mlh1	0	4.56061	344.559	207.227	114.213	81.2299	396.692	3.7656	475.614	238.282	8.69405	122.015	385.748	271.78	-0.415837	0.938512	5.29249	0.00804318	0.430473	1	-5.27786	0.00347315
ENSMUSG00000050910	Cdr2l	1.96369	3.64849	176.982	19.2363	2.33088	14.7691	255.329	558.565	442.388	535.131	5.21643	335.35	140.614	3.12391	0.47291	0.936054	5.72434	0.0080934	2.04904	0.860988	-3.20239	0.20305
ENSMUSG00000038302	Lace1	0	0	129.958	37.5982	2.33088	1.23076	214.783	438.065	308.532	1.60459	6.08584	71.3675	1.50389	2.34293	1.75541	0.641647	6.61976	0.00811428	0.56813	1	-4.29622	0.119431
ENSMUSG00000041319	Thoc6	63.8198	98.5092	107.728	436.314	288.252	163.691	558.875	533.461	129.109	185.33	346.023	279.331	251.15	534.969	0.890832	0.4668	2.66245	0.00817813	0.205928	1	-1.56569	0.145953
ENSMUSG00000024622	Hmgxb3	15.7095	4.56061	287.275	118.041	153.838	184.613	0	1181.14	219.295	56.963	161.709	139.665	221.072	228.826	1.54678	0.547681	5.05874	0.00833453	-0.100857	1	-3.61282	0.0612837
ENSMUSG00000018160	Med1	76.5837	5.47273	238.541	43.7189	227.649	14.7691	475.592	1286.58	247.775	361.033	216.482	151.176	415.826	341.287	1.46346	0.427307	4.07686	0.00836264	1.0993	1	-1.5141	0.513648
ENSMUSG00000057789	Bak1	0	0	88.0636	7.8694	111.105	281.843	92.05	0	89.237	62.5791	169.534	71.3675	68.4271	96.0601	-1.04194	0.761945	5.79666	0.00836264	-0.330072	1	-7.16868	0.000206362
ENSMUSG00000041827	Oasl1	2.94553	1.82424	1.70997	0.874378	1.55392	690.454	649.829	1290.35	2.84799	311.291	71.2912	219.474	97.7529	280.371	2.04466	0.524879	6.25211	0.00836848	-0.0529552	1	-4.2604	0.0897709
ENSMUSG00000026858	Fam73b	0.981843	0.912122	336.01	167.88	28.7475	54.1533	0	190.791	93.9836	113.124	277.34	280.866	393.268	117.928	-1.18318	0.700574	5.28551	0.00842873	0.545341	1	-5.92335	0.00077534
ENSMUSG00000016477	E2f3	0	0	1.70997	0	31.8553	2.46151	26.3	66.5257	128.159	64.9859	19.9963	13.8131	105.272	54.6684	-0.623244	0.894739	6.0253	0.00856532	2.68204	0.359223	-3.96651	0.122998
ENSMUSG00000029175	Slc35f6	3.92737	16.4182	258.206	1049.25	147.622	4.92302	564.354	755.631	2.84799	145.216	219.959	293.144	228.591	167.91	1.65917	0.516265	5.13252	0.00856859	-0.974504	1	-4.44786	0.0155976
ENSMUSG00000023259	Slc26a6	0.981843	0.912122	101.743	13.99	132.86	89.8452	0	661.491	89.237	24.8712	11.3023	3.06957	3.00778	223.359	2.01685	0.510699	6.13557	0.00856859	-0.447927	1	-4.56664	0.0553093
ENSMUSG00000031767	Nudt7	1.96369	2.73637	0	48.9651	66.8185	0	138.075	610.028	51.2638	45.7308	206.049	83.6458	4.51167	158.538	1.62921	0.607213	5.8171	0.00862351	1.53395	1	-2.65394	0.371958
ENSMUSG00000035547	Capn5	0	1.82424	22.2296	0.874378	37.294	260.92	451.483	6.27601	296.191	308.082	118.239	243.263	5.26362	206.959	0.00666809	1	5.88378	0.00863341	1.22837	1	-4.64874	0.0369398
ENSMUSG00000040811	Eml2	7.85474	3.64849	106.018	542.988	403.242	3.69227	638.871	617.559	5.69598	179.714	456.438	52.1827	3.00778	98.4031	1.91146	0.472576	5.53247	0.00865128	-0.907467	1	-4.52848	0.0266457
ENSMUSG00000025651	Uqcrc1	550.814	1256.9	3557.6	2258.52	4399.92	5484.25	4409.63	4118.32	1624.3	2122.07	3242.01	2848.56	4735.75	4142.3	0.437886	0.760281	2.18953	0.00866376	-0.326985	1	-2.07863	0.00475993
ENSMUSG00000009145	Dqx1	2.94553	2.73637	70.1089	12.2413	61.3798	3.69227	90.9542	133.051	16.1386	172.494	57.3807	52.9501	6.01557	90.5933	0.631773	0.858188	4.66721	0.00866376	0.811159	1	-3.22428	0.0792921
ENSMUSG00000028863	Meaf6	5.89106	2.73637	89.7735	65.5783	211.333	79.9991	155.608	6.27601	202.207	102.694	364.281	224.846	129.335	288.18	-1.42234	0.373677	3.87877	0.00874005	0.957848	1	-4.34325	0.000651498
ENSMUSG00000079481	Nhsl2	5.89106	4.56061	389.019	85.689	591.266	1019.07	216.975	17.5728	273.407	304.07	458.176	899.384	242.127	169.472	-1.69726	0.288693	4.05851	0.00876146	-0.37832	1	-6.13409	7.96058e-07
ENSMUSG00000024665	Fads2	43.2011	6.38486	219.731	101.428	48.9484	120.614	150.129	332.628	537.32	372.265	659.009	314.631	552.68	1048.85	-1.2694	0.324696	3.13011	0.00883142	2.20857	0.019934	-2.19095	0.066025
ENSMUSG00000022828	Gtf2e1	2.94553	0	18.8097	0	65.2646	52.9225	73.4208	411.706	2.84799	113.926	66.0748	14.5805	251.15	201.492	0.857796	0.847331	5.76714	0.00886356	1.55545	1	-3.3539	0.185532
ENSMUSG00000068206	Pick1	1.96369	10.9455	53.0091	119.79	110.328	20.9229	239.988	37.656	31.3279	66.5905	126.064	232.52	106.024	290.523	-0.0913067	0.987783	4.0433	0.00897927	0.884182	1	-3.25043	0.0291477
ENSMUSG00000032384	Csnk1g1	75.6019	17.3303	503.587	374.234	392.364	41.8457	301.354	1241.39	486.057	93.0663	120.847	244.031	294.011	138.233	1.63717	0.287737	3.77514	0.00899053	-0.499074	1	-2.63705	0.0675576
ENSMUSG00000073557	Ppp1r12b	10.8003	7.29698	53.0091	52.4627	54.3871	59.0763	7.67083	568.606	267.711	74.6135	259.083	151.176	207.537	12.4956	0.688629	0.836351	4.47689	0.0089979	1.50778	0.892331	-2.28048	0.273955
ENSMUSG00000021483	Cdk20	0.981843	0	41.0393	99.679	213.664	0	249.85	2.5104	259.167	413.182	242.564	97.4588	237.615	49.9825	-0.877708	0.837043	5.75658	0.00900691	1.24386	1	-5.39043	0.00970683
ENSMUSG00000025950	Idh1	353.463	551.834	1515.04	1134.07	1213.61	867.683	1146.24	3284.86	1004.39	1367.91	1135.44	992.238	693.294	405.327	1.22149	0.12702	2.23882	0.00906027	-0.338672	1	-1.356	0.133399
ENSMUSG00000019889	Ptprk	5.89106	13.6818	50.4442	41.9701	2.33088	375.381	661.883	331.373	31.3279	85.0433	2.60822	56.0196	37.5973	17.1815	3.34637	0.0446089	4.94824	0.0090937	-1.5281	0.990169	-3.12998	0.123809
ENSMUSG00000060510	Zfp266	7.85474	59.2879	371.064	161.76	23.3088	305.227	302.45	1051.86	176.575	199.772	133.019	708.303	396.275	220.235	1.03523	0.642865	3.99081	0.00923802	0.494281	1	-2.4613	0.131681
ENSMUSG00000040592	Cd79b	1.96369	0.912122	51.2992	155.639	144.514	1.23076	429.567	3.7656	1.89866	58.5676	279.079	128.922	125.575	119.489	0.626722	0.902808	5.64576	0.00928823	0.428402	1	-4.59064	0.0311791
ENSMUSG00000049307	Fut4	6.8729	0	34.1994	0	4.66175	0	567.642	840.985	2.84799	8.82525	53.9031	32.9979	3.75973	113.242	3.57387	0.111616	6.09194	0.00932217	1.65463	1	-0.863437	0.893844
ENSMUSG00000018347	Zkscan6	2.94553	2.73637	96.6134	168.755	403.242	4.92302	273.958	5.02081	164.234	205.388	429.486	236.357	281.98	148.386	-0.845303	0.798797	4.80462	0.00945385	0.538776	1	-5.11115	0.0018237
ENSMUSG00000039994	Timeless	101.13	16.4182	84.6436	84.8146	230.757	204.305	575.313	756.886	171.829	366.649	225.176	210.265	725.628	830.178	0.597108	0.795994	3.3197	0.00949705	1.44949	0.515853	-1.2731	0.49482
ENSMUSG00000029392	Rilpl1	4.90921	26.4515	253.076	183.619	48.9484	2.46151	391.213	515.888	309.481	162.064	63.4666	82.8784	84.2179	89.0314	1.60915	0.420559	4.37717	0.00954894	0.110105	1	-2.65791	0.146022
ENSMUSG00000003123	Lipe	2.94553	2.73637	123.118	236.082	226.872	3.69227	69.0375	458.149	9.49329	212.608	141.713	89.0175	368.453	2.34293	0.734212	0.866909	5.34215	0.00977657	-0.0722847	1	-4.68022	0.0172604
ENSMUSG00000030685	Kctd13	2.94553	0.912122	115.423	24.4826	118.098	2.46151	0	379.071	123.413	121.949	56.5113	103.598	66.1712	71.0689	0.836689	0.837342	5.38581	0.00998187	0.463107	1	-4.08602	0.0516755
ENSMUSG00000028619	Tceanc2	5.89106	71.1455	167.577	108.423	312.338	269.536	359.433	479.487	56.9598	129.17	66.0748	141.2	139.862	36.7059	2.05373	0.0648247	3.26647	0.010027	-1.14822	0.82463	-2.36095	0.058841
ENSMUSG00000059588	Calcrl	3.92737	5.47273	147.058	93.5584	51.2793	41.8457	1.09583	862.323	138.602	215.015	39.9926	47.5783	4.51167	7.80977	2.15295	0.375608	5.40392	0.010027	-0.125099	1	-3.37606	0.140584
ENSMUSG00000098176	Ccdc166	2.94553	0	24.7946	0.874378	55.9411	1.23076	131.5	263.592	61.7064	117.937	6.08584	61.3914	133.094	1.56195	1.29772	0.716071	5.63836	0.0101116	1.50577	1	-2.83488	0.308102
ENSMUSG00000024206	Rfx2	2.94553	2.73637	61.559	221.218	55.1641	254.766	385.733	3.7656	87.3383	308.884	37.3844	77.5066	3.75973	173.377	0.601839	0.89404	5.09991	0.0102293	-0.324686	1	-4.82275	0.00876517
ENSMUSG00000038456	Dennd2a	55.965	13.6818	66.6889	21.8594	95.566	102.153	87.6667	815.881	27.5306	64.1836	78.2465	46.8109	35.3414	92.9362	2.83081	0.0107813	3.48546	0.010375	-0.310814	1	-0.965464	0.699142
ENSMUSG00000021958	Pinx1	4.90921	1.82424	101.743	51.5883	96.3429	94.7682	1.09583	209.619	23.7332	68.1951	73.8994	148.874	118.055	71.0689	0.242207	0.961599	4.40928	0.010375	-0.0192046	1	-4.18627	0.00833727
ENSMUSG00000026815	Gfi1b	0.981843	2.73637	1.70997	2.62313	25.6397	430.765	854.75	12.552	528.776	117.135	113.023	509.549	1688.87	714.594	-0.66732	0.902635	5.80983	0.010375	2.25542	0.809818	-4.22173	0.0690071
ENSMUSG00000036381	P2ry14	18.655	3.64849	376.194	4.37189	1.55392	3.69227	515.042	3179.43	1228.43	1503.5	88.6793	82.8784	104.52	375.65	1.29674	0.743309	5.8112	0.010375	2.32887	0.796535	-2.1856	0.539965
ENSMUSG00000022181	C6	0.981843	1.82424	243.671	108.423	0	116.922	426.279	362.753	1146.79	715.648	5.21643	148.874	7.51946	181.968	-0.125524	0.990946	5.89231	0.010375	1.54897	1	-4.46887	0.0547892
ENSMUSG00000049556	Lingo1	0.981843	0.912122	2.56496	0.874378	1.55392	20.9229	0	420.492	3.79732	101.892	59.1195	36.0674	70.6829	3.12391	1.72404	0.597193	5.97155	0.010375	2.57459	0.671288	-1.67292	0.713494
ENSMUSG00000045624	Esf1	7.85474	10.0333	136.798	267.56	243.188	182.152	14.2458	405.43	21.8346	136.39	54.7725	131.991	12.0311	96.0601	1.35746	0.501699	4.1343	0.010382	-1.39688	0.892331	-4.17372	0.00359679
ENSMUSG00000032560	Dnajc13	26.5098	4.56061	620.72	313.902	273.49	43.0765	318.888	458.149	49.3651	373.87	216.482	161.92	171.444	1028.55	0.14623	0.978941	4.20039	0.0104021	0.103242	1	-3.95092	0.00826813
ENSMUSG00000046441	Cmtr2	5.89106	0.912122	155.607	94.4328	212.887	180.921	188.483	5.02081	107.274	73.0089	119.108	313.863	50.3804	42.9537	-0.320791	0.942161	4.30109	0.0104223	-0.415853	1	-5.03774	0.000441216
ENSMUSG00000020641	Rsad2	0	1.82424	0	0.874378	27.9705	1.23076	671.746	3.7656	306.633	4.01148	131.28	546.383	81.2101	214.769	0.268171	0.974726	6.13873	0.0105913	4.33078	0.0713121	-1.53978	0.759012
ENSMUSG00000030016	Zfp638	13.7458	17.3303	349.689	306.032	88.5733	337.227	4.38333	729.272	408.212	370.661	280.818	484.225	608.324	265.532	-0.193144	0.972773	4.13542	0.0106024	0.569545	1	-3.75902	0.0116581
ENSMUSG00000019173	Rab5c	443.793	309.209	766.067	742.347	1198.07	876.298	1159.39	1387	824.018	791.866	1256.29	796.553	401.539	966.068	0.591711	0.475689	1.73315	0.0107588	-0.093	1	-1.23444	0.0634491
ENSMUSG00000026848	Tor1b	163.968	20.0667	522.396	653.16	486.376	1471.98	533.671	1247.67	668.328	515.876	473.826	489.596	182.723	277.247	0.985494	0.536795	3.11877	0.0107588	-0.829274	1	-2.96255	0.0067436
ENSMUSG00000076617	Ighm	12.764	9.12122	578.826	428.445	1091.63	145.229	1632.79	136.817	1964.16	12265.5	2349.13	11269.2	150.389	78.8787	-2.36842	0.277292	5.16911	0.0108654	2.91678	0.237513	-4.62075	0.0153741
ENSMUSG00000028518	Prkaa2	0.981843	0	0.854986	0.874378	0	0	425.183	2.5104	187.018	146.82	103.459	7.67392	1.50389	0.780977	0.968764	0.848858	6.33329	0.0108654	6.15995	0.0047144	0.795423	0.91765
ENSMUSG00000032175	Tyk2	9.81843	8.2091	174.417	83.9402	695.378	721.223	520.521	7.53121	629.405	378.684	302.553	273.192	105.272	257.722	-0.340058	0.941568	4.33879	0.0109103	-0.332487	1	-5.01134	0.000556729
ENSMUSG00000037313	Tacc3	12.764	10.9455	418.943	313.027	2203.46	265.843	608.188	25.104	299.039	280.001	1315.41	689.118	1579.09	1012.15	-1.4244	0.496333	4.23403	0.0112166	0.12961	1	-5.52882	5.30058e-05
ENSMUSG00000028617	Lrrc42	0	1.82424	224.006	139.9	3.10784	9.84605	138.075	8.78641	147.146	205.388	148.668	250.937	384.996	276.466	-1.67455	0.475976	5.05469	0.0112166	1.29175	1	-5.43749	0.00235114
ENSMUSG00000038268	Ovca2	0	0.912122	64.9789	105.8	111.882	2.46151	1.09583	213.384	7.59464	217.422	40.862	100.528	145.126	449.062	-0.692316	0.887018	5.64486	0.0112258	1.12704	1	-5.21014	0.0140518
ENSMUSG00000029005	Draxin	7.85474	0.912122	0	0.874378	0.776959	0	0	807.095	3.79732	2.40689	1.73881	2.30218	3.00778	0.780977	6.52114	0.00021096	5.61605	0.0114446	1.82293	1	2.72801	0.406503
ENSMUSG00000020128	Vps54	0	4.56061	7.69487	198.484	168.6	331.073	0	798.308	153.791	32.0918	26.9516	247.1	158.661	90.5933	1.41352	0.697252	5.70305	0.0114446	-0.504618	1	-4.79415	0.0290598
ENSMUSG00000006021	Kptn	5.89106	0.912122	163.302	209.851	57.495	483.687	230.125	310.035	3.79732	3.20918	86.0711	125.852	209.041	2.34293	1.65305	0.546299	5.20865	0.0116044	-1.54614	1	-5.10173	0.00704849
ENSMUSG00000020308	Tpgs1	221.896	10.9455	384.744	202.856	422.666	223.998	1069.53	1226.33	381.63	477.366	327.766	327.677	175.955	459.214	1.59981	0.188836	3.14204	0.0117356	0.210021	1	-1.3322	0.43345
ENSMUSG00000036686	Cc2d1a	2.94553	7.29698	121.408	317.399	161.608	189.536	241.083	7.53121	561.054	78.625	355.587	240.961	72.9387	137.452	-0.962742	0.704189	4.12695	0.0117935	0.297475	1	-4.79222	0.000600477
ENSMUSG00000025812	Pard3	11.7821	25.5394	190.662	230.836	0.776959	255.997	70.1333	1537.62	41.7705	162.866	39.1232	191.848	129.335	96.0601	2.571	0.1621	4.75696	0.0117935	-0.58714	1	-2.7731	0.19295
ENSMUSG00000090186	Gm7592	1.96369	0	17.0997	5.24627	33.4092	0	5.47917	145.603	45.5678	31.2895	39.1232	22.2544	6.76751	24.2103	1.18874	0.701707	5.18094	0.0117935	0.959549	1	-3.03265	0.208453
ENSMUSG00000038473	Nos1ap	2.94553	7.29698	143.638	0	45.8406	1.23076	105.2	888.683	95.8823	91.4617	11.3023	142.735	35.3414	22.6483	2.46899	0.292404	5.43813	0.0117935	0.444015	1	-2.52512	0.382206
ENSMUSG00000072946	Ptgr2	12.764	154.149	115.423	301.66	153.838	177.229	570.929	1284.07	122.463	194.156	304.292	251.705	169.94	53.8874	2.23269	0.0484457	3.2878	0.0121417	-0.0353944	1	-1.09051	0.611725
ENSMUSG00000014039	Prdm15	0.981843	1.82424	76.0938	19.2363	0.776959	30.7689	170.95	3.7656	36.0745	56.963	22.6045	67.5305	10.5272	69.5069	0.81499	0.82246	4.98927	0.0123015	0.459553	1	-3.71473	0.0672066
ENSMUSG00000030232	Aebp2	0	0.912122	11.1148	153.89	38.071	252.305	0	166.942	246.826	31.2895	101.72	63.6936	275.964	168.691	-0.888751	0.824531	5.4526	0.0124031	0.399077	1	-5.94227	0.00240622
ENSMUSG00000058761	Rnf169	4.90921	1.82424	10.2598	59.4577	70.7033	167.383	0	1119.64	213.599	17.6505	150.407	94.3893	9.02335	3.90488	2.2961	0.401391	5.74631	0.0124135	0.0853983	1	-3.36481	0.206334
ENSMUSG00000030737	Slco2b1	0	0	0	0	0	0	221.358	3.7656	3.79732	53.7538	1.73881	130.457	1.50389	24.9913	1.01305	0.849604	6.57518	0.0131702	6.41148	0.00936596	0	1
ENSMUSG00000109090	Gm45088	18.655	10.9455	8.54986	11.3669	16.3161	33.2304	9.8625	605.007	11.392	15.2436	13.0411	9.20871	6.01557	29.6771	4.16059	0.00098713	4.0276	0.0131793	-0.296313	1	-0.163323	0.983253
ENSMUSG00000050530	Fam171a1	0.981843	3.64849	0	0	0.776959	1.23076	77.8042	94.1401	453.779	235.073	6.95524	174.965	42.109	145.262	-1.16428	0.655299	4.60084	0.0132234	7.77025	4.66531e-08	2.00514	0.540888
ENSMUSG00000041632	Mrps27	1.96369	5.47273	23.9396	21.8594	92.4581	593.224	376.967	13.8072	199.359	587.28	79.1159	99.761	136.102	347.535	-0.385062	0.941859	4.82537	0.0132643	0.409037	1	-4.80139	0.0066983
ENSMUSG00000108591	Particl	0.981843	0	38.4744	13.1157	51.2793	0	252.042	2.5104	1.89866	40.1148	18.2575	2.30218	43.6128	3.12391	2.3314	0.387106	5.85256	0.0132966	-0.442662	1	-3.96383	0.123402
ENSMUSG00000047242	Taf9b	6.8729	4.56061	11.9698	221.218	58.2719	310.151	335.325	512.122	217.396	289.629	4.34703	27.6261	333.112	2.34293	1.27799	0.701349	5.15117	0.0135215	-0.0246335	1	-3.89781	0.061965
ENSMUSG00000079317	Trappc2	10.8003	26.4515	186.387	41.0957	116.544	95.999	261.904	661.491	568.648	147.622	87.8099	62.9262	351.159	7.80977	1.0324	0.697365	4.18349	0.0135284	0.861997	1	-2.28909	0.251003
ENSMUSG00000026192	Atic	5.89106	6.38486	210.327	310.404	268.051	557.532	2.19167	372.795	91.1356	161.261	329.505	361.442	942.94	299.895	-0.969828	0.738636	4.33526	0.0143163	0.135433	1	-5.16966	0.000544217
ENSMUSG00000030532	Hddc3	1.96369	0	7.69487	41.0957	15.5392	0	1.09583	276.144	24.6826	88.2525	43.4703	27.6261	16.5428	4.68586	1.64007	0.59888	5.56938	0.0144774	1.00931	1	-2.92001	0.309112
ENSMUSG00000022897	Dyrk1a	0	1.82424	24.7946	105.8	137.522	3.69227	87.6667	30.1248	126.261	142.809	345.154	48.3457	42.8609	15.6195	-1.05747	0.732717	4.86476	0.0147991	0.810755	1	-5.11147	0.00466341
ENSMUSG00000050545	Fam228b	0	0	0	1.74876	0	0	134.788	1.2552	0.949329	56.963	20.8657	5.37175	6.76751	57.7923	0.957578	0.847331	6.30435	0.0149028	4.91614	0.0580737	-0.430625	0.968626
ENSMUSG00000030041	M1ap	4.90921	1.82424	53.0091	38.4726	17.8701	2.46151	29.5875	209.619	22.7839	2.40689	74.7688	89.0175	88.7296	104.651	0.751851	0.826411	4.51752	0.0149172	1.13963	1	-2.62605	0.220196
ENSMUSG00000048232	Fbxo10	42.2192	3.64849	340.284	9.61815	180.255	4.92302	443.813	1589.08	257.268	35.301	77.3771	344.559	367.701	149.167	2.01868	0.36161	4.7546	0.0150345	0.582174	1	-2.15375	0.413525
ENSMUSG00000039294	BC017643	26.5098	215.261	909.705	1301.07	2129.65	990.759	1048.71	710.444	573.395	544.759	1023.29	517.99	917.374	332.696	0.410636	0.855578	2.7485	0.0150378	-1.01107	0.822521	-3.34893	0.000300457
ENSMUSG00000017764	Zswim1	0	0	176.127	1.74876	39.6249	219.075	835.025	2.5104	327.519	181.319	0.869405	31.4631	12.7831	0.780977	1.62815	0.698062	6.24706	0.0151055	-0.174962	1	-4.79387	0.0698708
ENSMUSG00000041608	Entpd3	0.981843	8.2091	212.892	0	65.2646	41.8457	2600.41	11.2968	1037.62	995.649	6.08584	345.327	99.2568	27.3342	1.17257	0.798043	5.93119	0.0151116	2.15039	0.954929	-2.60823	0.458218
ENSMUSG00000022120	Rnf219	2.94553	2.73637	1.70997	27.9801	56.718	109.537	2.19167	927.594	108.224	39.3125	5.21643	2.30218	6.76751	269.437	2.19859	0.442575	5.68492	0.0153553	0.511138	1	-2.97519	0.311725
ENSMUSG00000030986	Dhx32	2.94553	5.47273	438.608	3.49751	289.806	3.69227	534.767	317.566	711.997	668.312	138.235	293.144	26.3181	14.0576	0.263811	0.972773	5.29851	0.0153761	0.722166	1	-4.31254	0.0434137
ENSMUSG00000005534	Insr	3.92737	5.47273	26.5046	57.7089	149.953	462.764	0	664.002	77.845	101.892	90.4181	107.435	394.02	110.899	0.952528	0.803801	5.06924	0.0154332	-0.206199	1	-4.32291	0.0309941
ENSMUSG00000027395	Polr1b	6.8729	7.29698	164.157	310.404	87.0194	97.2297	531.479	61.5049	14.2399	346.592	7.82465	23.0218	363.19	255.379	0.663701	0.868428	4.64962	0.0155166	0.0472253	1	-3.9387	0.0313767
ENSMUSG00000054509	Parp4	0.981843	1.82424	11.1148	117.167	67.5954	0	26.3	259.827	90.1863	20.8597	8.69405	15.3478	24.0623	1.56195	2.068	0.418066	5.32973	0.0155166	-0.798441	1	-4.06017	0.0684556
ENSMUSG00000002104	Rapsn	0	0.912122	127.393	0	38.071	4.92302	268.479	2.5104	2.84799	2.40689	0	0.767392	0.751946	3.12391	5.44696	0.00729913	5.96683	0.0157963	-4.20255	0.0977582	-4.72241	0.0607458
ENSMUSG00000031691	Tnpo2	4.90921	9.12122	181.257	65.5783	192.686	290.458	328.75	6.27601	35.1252	153.238	131.28	289.307	204.529	45.2967	0.15914	0.977338	4.10297	0.0158537	-0.321128	1	-4.26496	0.00458969
ENSMUSG00000044092	C130050O18Rik	3.92737	0.912122	64.124	173.127	78.4729	3.69227	208.208	15.0624	124.362	88.2525	259.083	65.2283	71.4348	7.02879	0.0188703	1	4.69528	0.0159976	0.363009	1	-4.3134	0.0180152
ENSMUSG00000053916	Nanp	0	0.912122	20.5197	7.8694	40.4019	114.46	0	135.562	13.2906	59.3699	88.6793	43.7414	196.258	180.406	-0.619332	0.899772	5.32171	0.0161264	1.05201	1	-4.88904	0.0206166
ENSMUSG00000043419	Chd3os	1.96369	0.912122	78.6587	0.874378	43.5097	2.46151	0	460.659	0	2.40689	1.73881	1.53478	0.751946	0.780977	6.5255	0.000719513	5.78801	0.0162002	-4.20468	0.0924512	-3.46719	0.218334
ENSMUSG00000055024	Ep300	6.8729	14.594	607.04	956.569	1186.42	610.455	12.0542	574.882	464.222	358.626	1195.43	402.881	369.957	26.5532	-0.690423	0.838478	4.21627	0.0165829	-0.779127	1	-5.68582	6.80992e-05
ENSMUSG00000041298	Katnal1	0	0.912122	40.1843	33.2263	59.0489	38.1534	71.2292	6.27601	2.84799	237.479	23.4739	138.131	40.6051	39.8298	-1.08218	0.718779	4.94424	0.0165829	0.901418	1	-5.12501	0.0071962
ENSMUSG00000022016	Akap11	12.764	3.64849	182.967	212.474	150.73	237.536	30.6833	279.91	255.37	158.052	76.5076	445.088	555.688	27.3342	-0.723565	0.799205	3.85311	0.0168646	0.373428	1	-4.20324	0.00264386
ENSMUSG00000051373	Plpp7	0	0	49.5892	0	22.5318	0	339.708	2.5104	226.89	68.9974	82.5935	112.807	3.00778	221.016	0.159317	0.987294	6.09772	0.0169342	2.46069	0.862285	-3.47771	0.268985
ENSMUSG00000027207	Galk2	1.96369	4.56061	300.1	149.519	175.593	28.3074	2.19167	203.343	549.662	389.113	133.888	244.031	115.8	139.014	-1.34482	0.56207	4.32055	0.0169565	0.678181	1	-4.9872	0.00135625
ENSMUSG00000005886	Ncoa2	2.94553	8.2091	344.559	217.72	156.946	134.152	0	396.644	615.165	220.631	386.885	199.522	267.693	166.348	-0.685651	0.853637	4.4565	0.0172394	0.535617	1	-4.60654	0.00573731
ENSMUSG00000030116	Mfap5	0	1.82424	85.4986	4.37189	41.1788	487.379	373.679	23.8488	37.0238	21.662	928.525	1991.38	160.164	567.77	-1.65972	0.605514	5.47743	0.0172394	1.89939	0.96722	-5.23775	0.014941
ENSMUSG00000108145	Gm44191	0.981843	0	0	0	0	0	0	443.086	0	0.802296	1.73881	0	1.50389	1.56195	6.32505	0.00752263	6.56044	0.0174395	2.23044	1	1.99506	0.729259
ENSMUSG00000033356	Pus7l	0	0	49.5892	210.725	29.5244	12.3076	259.713	2.5104	1.89866	85.0433	8.69405	3.06957	1.50389	204.616	0.997692	0.83985	5.96238	0.0176756	-0.473669	1	-5.43836	0.0254823
ENSMUSG00000027284	Cdan1	0.981843	1.82424	2.56496	187.117	13.2083	8.61529	316.696	3.7656	6.64531	10.4298	177.359	46.8109	85.7218	97.6221	0.908738	0.833067	5.32898	0.0178002	0.411723	1	-4.00852	0.0807433
ENSMUSG00000027394	Ttl	1.96369	5.47273	125.683	145.147	71.4802	41.8457	273.958	148.114	0.949329	52.9515	65.2054	13.0457	0.751946	0.780977	2.89137	0.134834	4.91217	0.0178101	-1.97142	0.808442	-3.99223	0.0484781
ENSMUSG00000032717	Mdfi	14.7276	92.1243	250.511	362.867	59.8259	279.382	613.667	677.809	581.939	122.751	239.956	421.298	83.466	130.423	1.20655	0.48869	3.36755	0.0178618	0.143243	1	-2.01777	0.197395
ENSMUSG00000023505	Cdca3	8.83659	6.38486	183.822	250.946	1072.98	653.531	462.442	21.3384	18.0373	177.307	632.058	554.825	1161	595.885	-1.11064	0.693997	4.34138	0.0178919	-0.0152144	1	-5.46724	0.000337919
ENSMUSG00000077737	Snord72	0	0	5.9849	0	9.32351	1.23076	7.67083	77.8225	18.0373	0.802296	9.56346	0.767392	13.535	0.780977	2.10579	0.452469	5.96017	0.018027	0.729807	1	-3.12457	0.35667
ENSMUSG00000061852	Gm7582	2.94553	2.73637	13.6798	6.99502	43.5097	1.23076	7.67083	159.411	44.6185	22.4643	45.2091	19.9522	8.2714	23.4293	1.43459	0.522675	4.32004	0.0180828	0.699389	1	-2.18606	0.351873
ENSMUSG00000029050	Ski	6.8729	1.82424	347.979	299.912	97.8969	46.7687	0	907.511	378.782	570.432	14.7799	335.35	36.8453	131.985	0.64595	0.902635	5.28137	0.0180947	0.309054	1	-4.32637	0.0475727
ENSMUSG00000021395	Spin1	64.8016	88.4758	476.227	298.163	393.141	134.152	382.446	982.823	382.58	852.84	166.056	412.09	157.909	115.585	0.916584	0.592297	2.99847	0.0181201	0.0957443	1	-1.98615	0.129959
ENSMUSG00000023467	Tulp2	3.92737	0	16.2447	28.8545	1.55392	33.2304	37.2583	189.535	13.2906	32.0918	5.21643	18.4174	0	6.24781	2.81326	0.14586	4.94186	0.0182706	-0.625124	1	-2.75372	0.279199
ENSMUSG00000030446	Zfp273	0.981843	0.912122	174.417	21.8594	4.66175	46.7687	0	397.899	18.9866	57.7653	9.56346	28.3935	183.475	1.56195	1.5908	0.650431	5.62797	0.0184971	-0.257931	1	-4.2951	0.0790376
ENSMUSG00000081718	Gm8261	0	0	1.70997	6.99502	13.9853	8.61529	0	46.4425	14.2399	4.01148	8.69405	12.2783	6.76751	23.4293	0.80279	0.832253	5.48674	0.0187413	0.551516	1	-4.13243	0.101195
ENSMUSG00000097233	Gm17552	2.94553	0	0	14.8644	4.66175	1.23076	47.1208	559.82	0.949329	0	0.869405	29.1609	0.751946	1.56195	4.81701	0.0268313	5.91826	0.0187591	0.0352583	1	-1.06599	0.865684
ENSMUSG00000002222	Rmnd5a	1.96369	0	134.233	156.514	80.8038	102.153	139.171	7.53121	0	148.425	78.2465	49.1131	198.514	134.328	-0.529784	0.912484	4.92681	0.0192865	-0.176148	1	-5.63275	0.00235114
ENSMUSG00000087142	Gm12454	0	0	0.854986	3.49751	1.55392	1.23076	0	161.921	0	28.8826	27.821	1.53478	10.5272	0.780977	2.14707	0.527729	6.19985	0.0193808	2.33411	0.94786	-1.71867	0.758105
ENSMUSG00000036975	Tmem177	0	0	5.12992	8.74378	0	12.3076	158.896	3.7656	1.89866	121.949	2.60822	26.0913	199.266	314.734	-0.690267	0.905517	5.89733	0.0195228	3.72582	0.194747	-2.86178	0.416663
ENSMUSG00000037031	Tspan15	14.7276	10.0333	63.269	3.49751	3.8848	4.92302	338.613	509.612	45.5678	8.02296	7.82465	1.53478	71.4348	20.3054	3.64839	0.0234725	4.5101	0.019614	0.400899	1	-0.460818	0.939842
ENSMUSG00000064514	Gm22455	0	0	2.56496	1.74876	0	0	49.3125	10.0416	0	0.802296	8.69405	2.30218	3.75973	7.80977	2.46748	0.306359	5.77392	0.0198492	1.63219	1	-1.67425	0.750374
ENSMUSG00000018796	Acsl1	10.8003	12.7697	324.04	599.823	912.15	332.304	302.45	43.932	256.319	50.5446	860.711	514.92	1049.72	356.125	-1.53868	0.350771	3.55807	0.0199386	-0.0533844	1	-5.15014	2.07648e-05
ENSMUSG00000032244	Fem1b	4.90921	18.2424	196.647	73.4477	67.5954	244.92	0	925.083	190.815	202.981	116.5	188.779	316.569	363.935	0.823288	0.824509	4.58368	0.0199726	0.635674	1	-3.12472	0.130878
ENSMUSG00000043323	Fbrsl1	0.981843	3.64849	300.1	86.5634	128.975	267.074	0	252.295	391.124	442.065	102.59	71.3675	55.644	99.1841	-0.66758	0.874469	4.7401	0.0199726	0.0190565	1	-5.38862	0.00240761
ENSMUSG00000058748	Zfp958	2.94553	1.82424	89.7735	176.624	101.005	185.844	577.504	1.2552	2.84799	146.82	2.60822	166.524	1.50389	76.5357	1.76345	0.571995	5.35297	0.0201788	-0.9556	1	-4.54513	0.0426351
ENSMUSG00000018809	Smyd4	2.94553	0.912122	120.553	1.74876	12.4313	3.69227	335.325	180.749	14.2399	93.0663	0.869405	0.767392	64.6673	1.56195	2.62605	0.303239	5.48598	0.0202495	-0.22006	1	-3.07999	0.28563
ENSMUSG00000035842	Ddx11	4.90921	0.912122	3.41994	1.74876	34.1862	2.46151	0	658.981	4.74665	38.5102	58.2501	85.9479	197.762	182.749	1.37585	0.717777	5.41426	0.0202599	2.87968	0.462534	-1.15872	0.825889
ENSMUSG00000005360	Slc1a3	0	0	24.7946	54.2114	1.55392	0	1.09583	267.358	45.5678	247.107	224.307	69.8327	9.77529	3.12391	0.0943087	0.996355	5.94426	0.0202599	2.10368	0.997504	-3.74627	0.207293
ENSMUSG00000042349	Ikbke	6.8729	3.64849	165.012	481.782	236.196	2.46151	349.571	417.982	14.2399	3.20918	134.758	155.013	67.6751	0.780977	2.26538	0.353506	5.05407	0.0205578	-1.67818	1	-4.46687	0.0313767
ENSMUSG00000020692	Nle1	10.8003	6.38486	314.635	224.715	94.0121	574.763	164.375	37.656	511.689	191.749	287.773	56.787	258.669	494.358	-1.54117	0.281072	3.3032	0.0208707	0.00737838	1	-4.83699	1.95205e-05
ENSMUSG00000024241	Sos1	1.96369	0.912122	122.263	115.418	62.1567	200.613	417.513	0	1.89866	64.9859	1.73881	42.974	6.01557	151.51	1.83912	0.553567	5.40715	0.0211827	-1.33139	1	-4.89941	0.0290598
ENSMUSG00000089917	Uckl1	359.354	770.743	446.303	427.571	398.58	241.228	1376.37	4498.64	476.563	828.771	1124.14	475.783	469.214	319.42	2.19581	0.00504034	2.30874	0.0212111	0.689123	1	0.576197	0.770716
ENSMUSG00000030672	Mylpf	0	1.82424	57.2841	99.679	20.2009	107.076	126.021	2.5104	118.666	12.8367	3.47762	155.013	160.916	119.489	-0.628581	0.887018	4.85707	0.0214716	0.429621	1	-5.05603	0.00876426
ENSMUSG00000050144	Slc25a44	2.94553	0.912122	310.36	91.8096	200.455	262.151	0	220.915	307.583	755.762	81.7241	239.426	470.718	38.2679	-1.49914	0.580948	4.72567	0.0220288	0.555356	1	-5.66946	0.00134485
ENSMUSG00000020042	Btbd11	0.981843	0	0.854986	0	15.5392	17.2306	10.9583	464.425	1.89866	175.703	3.47762	162.687	1.50389	3.12391	1.46373	0.740128	5.93191	0.0221361	2.45654	0.892331	-2.01164	0.665585
ENSMUSG00000028332	Hemgn	1.96369	0	0.854986	0.874378	36.5171	153.845	619.146	8.78641	18.0373	11.2321	318.202	429.74	833.156	972.316	-0.670084	0.910375	5.6394	0.0222306	2.89677	0.566558	-3.41272	0.240786
ENSMUSG00000036611	Eepd1	6.8729	14.594	530.091	190.614	480.938	2.46151	385.733	382.836	1450.58	1932.73	93.0263	486.527	181.219	397.517	-1.01313	0.758257	4.43215	0.0222476	1.28834	1	-4.15694	0.0196464
ENSMUSG00000020079	Supv3l1	1.96369	1.82424	17.0997	156.514	3.8848	190.767	288.204	11.2968	262.964	68.1951	5.21643	248.635	556.44	727.87	-1.11564	0.762021	4.97767	0.0222476	1.68156	1	-4.41175	0.0336033
ENSMUSG00000022744	Cldnd1	21.6005	188.809	717.333	180.996	344.193	268.305	1198.84	1361.89	1266.41	1023.73	334.721	468.109	443.648	103.089	0.987942	0.631275	3.36392	0.0224699	0.665866	1	-1.71011	0.347815
ENSMUSG00000028049	Scamp3	154.149	39.2213	336.01	577.964	407.127	958.759	738.592	325.097	594.28	386.706	294.728	613.914	315.065	656.021	0.143396	0.962612	2.38069	0.0227038	-0.250375	1	-2.48767	0.00586019
ENSMUSG00000090475	Gm6245	1.96369	1.82424	8.54986	1.74876	2.33088	3.69227	12.0542	23.8488	10.4426	8.82525	12.1717	10.7435	10.5272	7.80977	0.783445	0.583933	3.05521	0.0229068	1.27897	0.589758	-0.992804	0.709601
ENSMUSG00000069910	Spdl1	1.96369	0.912122	61.559	82.1915	72.2572	109.537	237.796	6.27601	1.89866	34.4987	181.706	95.1566	230.095	0.780977	0.25726	0.972773	5.03865	0.0229068	0.17569	1	-4.6057	0.028482
ENSMUSG00000030400	Ercc2	0	0	126.538	3.49751	15.5392	257.228	154.513	0	120.565	83.4387	12.1717	3.06957	57.8998	48.4206	0.29079	0.972563	5.64943	0.0229541	-0.765084	1	-6.12373	0.00707198
ENSMUSG00000051839	Gypa	0.981843	0.912122	0	1.74876	2.33088	395.073	904.063	15.0624	125.311	96.2755	317.333	379.859	1555.78	779.415	-0.476129	0.944676	5.70265	0.0231488	2.23825	0.938506	-3.94053	0.147578
ENSMUSG00000033703	Fuk	1.96369	1.82424	22.2296	41.9701	122.76	1.23076	0	820.902	1.89866	227.852	28.6904	3.83696	9.02335	62.4781	2.3085	0.447819	5.66327	0.023184	0.223736	1	-3.13103	0.313644
ENSMUSG00000032875	Arhgef17	13.7458	3.64849	736.143	243.951	41.9558	7.38454	4.38333	1707.07	1367.03	883.327	211.265	125.085	21.8064	567.77	0.444473	0.94324	5.18704	0.0234314	0.983587	1	-3.75898	0.114617
ENSMUSG00000030726	Pold3	12.764	10.0333	240.251	383.852	150.73	8.61529	299.163	283.676	12.3413	77.0204	478.173	137.363	453.423	456.09	0.0299811	0.999168	4.13261	0.0239323	0.453443	1	-3.64919	0.0331588
ENSMUSG00000020389	Cdkl3	0	8.2091	0	5.24627	26.4166	6.15378	283.821	409.196	79.7437	8.82525	0.869405	16.1152	89.4815	3.12391	2.84904	0.220566	5.22545	0.0239717	1.61693	1	-0.759489	0.904717
ENSMUSG00000057337	Chst3	0.981843	0	71.8188	2.62313	0.776959	1.23076	1.09583	301.248	2.84799	143.611	52.1643	75.2044	157.909	6.24781	0.680442	0.907965	5.63911	0.0242408	1.76439	1	-3.19428	0.302071
ENSMUSG00000047786	Lix1	13.7458	10.9455	3.41994	3.49751	6.99263	17.2306	2.19167	686.595	6.64531	8.82525	0.869405	4.60435	9.02335	7.80977	5.28667	0.000264635	4.30464	0.0242512	-0.305569	1	0.676464	0.893166
ENSMUSG00000051671	Coa6	45.1648	0.912122	169.287	67.3271	115.767	31.9997	393.404	220.915	235.434	207.795	134.758	132.759	73.6907	57.0113	1.03334	0.624743	3.46531	0.0243655	0.529501	1	-1.90247	0.297467
ENSMUSG00000025792	Slc25a10	2.94553	26.4515	225.716	221.218	143.737	344.612	475.592	7.53121	189.866	448.483	203.441	247.1	410.562	349.878	-0.386364	0.921233	3.67676	0.0243961	0.399366	1	-3.66376	0.0122268
ENSMUSG00000096910	Zfp955b	0	1.82424	107.728	60.3321	84.6885	1.23076	178.621	3.7656	141.45	0.802296	67.8136	43.7414	40.6051	78.8787	0.368231	0.950645	5.08377	0.0246343	0.000931408	1	-4.71461	0.0282527
ENSMUSG00000048327	Ckap2l	0.981843	7.29698	247.091	29.7288	477.83	52.9225	408.746	6.27601	8.54396	103.496	391.232	354.535	262.429	108.556	-0.0875243	0.994627	4.67531	0.0247522	0.047333	1	-4.7155	0.0127094
ENSMUSG00000028212	Ccne2	5.89106	0.912122	109.438	174.001	228.426	8.61529	41.6417	210.874	37.0238	4.01148	81.7241	244.031	284.235	165.567	-0.188429	0.976127	4.43625	0.0247793	0.0849162	1	-4.53977	0.0109602
ENSMUSG00000032548	Slco2a1	30.4371	31.0122	16.2447	10.4925	12.4313	29.5381	55.8875	1646.82	396.82	70.602	40.862	12.2783	12.7831	130.423	2.61797	0.139476	4.2715	0.024853	2.52322	0.307977	0.869686	0.841229
ENSMUSG00000027014	Cwc22	2.94553	2.73637	78.6587	232.584	98.6738	2.46151	109.583	30.1248	254.42	133.181	188.661	21.487	215.056	192.901	-1.25755	0.58683	4.04135	0.0251212	0.695507	1	-4.60339	0.0032607
ENSMUSG00000004929	Thop1	18.655	3.64849	399.278	228.213	82.3577	535.379	0	1245.16	67.4024	101.892	84.3323	419.764	297.019	505.292	1.10233	0.765311	4.8025	0.0252432	-0.297693	1	-3.99786	0.0547243
ENSMUSG00000025159	Mms19	4.90921	28.2758	414.668	343.63	442.09	392.611	620.242	13.8072	281.002	408.368	30.4292	164.222	249.646	477.177	0.177427	0.974992	3.83332	0.0252716	-0.53211	1	-4.188	0.00482932
ENSMUSG00000040550	Otud6b	10.8003	10.9455	174.417	471.29	313.891	305.227	3.2875	599.986	470.867	23.2666	402.535	157.315	671.487	402.984	-0.29566	0.953983	4.19008	0.0255392	0.179606	1	-4.30614	0.0101342
ENSMUSG00000013646	Sh3bp5l	2.94553	83.9152	175.272	477.41	203.563	235.074	511.754	308.78	143.349	190.144	316.463	165.757	230.847	395.955	0.716857	0.749012	3.05328	0.0256078	-0.173942	1	-2.51036	0.0525662
ENSMUSG00000059554	Ccdc28a	1.96369	1.82424	61.559	108.423	107.22	20.9229	188.483	1.2552	98.7303	238.282	32.168	105.133	272.204	3.90488	-0.478309	0.923849	4.64243	0.0259719	0.731587	1	-4.38915	0.0239227
ENSMUSG00000027944	Hax1	230.733	163.27	331.735	356.746	243.965	161.229	487.646	672.788	365.492	674.731	380.799	370.65	566.215	550.589	0.251273	0.848628	1.53732	0.0259864	0.820257	0.354332	-0.465788	0.703108
ENSMUSG00000038533	Cbfa2t2	48.1103	9.12122	169.287	98.8047	199.679	54.1533	244.371	150.624	357.897	481.377	142.582	143.502	280.476	219.454	-0.468266	0.831938	2.66855	0.0259864	1.03814	0.822521	-2.09867	0.0684321
ENSMUSG00000004530	Coro1c	65.7835	10.0333	662.614	330.515	1146.01	1218.45	1186.79	20.0832	354.1	239.886	426.008	636.168	385.748	269.437	0.578057	0.860737	3.64474	0.0261754	-1.07236	1	-4.13904	0.00302512
ENSMUSG00000052949	Rnf157	1.96369	2.73637	2.56496	39.347	27.9705	7.38454	256.425	3.7656	24.6826	5.61607	3.47762	30.6957	70.6829	1.56195	2.16878	0.359695	4.82558	0.0261754	0.222109	1	-2.43468	0.394275
ENSMUSG00000094935	Gm9726	0.981843	0.912122	54.7191	2.62313	35.7401	0	49.3125	76.5673	7.59464	16.0459	26.0822	46.0435	0.751946	21.8674	1.42041	0.628819	4.87991	0.0261754	-0.213045	1	-3.67255	0.106774
ENSMUSG00000033319	Fem1c	72.6564	54.7273	85.4986	306.032	512.016	1090.45	679.417	1390.76	16.1386	190.144	618.147	608.542	230.847	199.93	1.60024	0.387202	3.67772	0.0262184	-0.653171	1	-2.73065	0.0981007
ENSMUSG00000042784	Muc1	0	1.82424	156.462	101.428	128.975	2.46151	163.279	0	232.586	174.9	62.5972	174.965	103.017	33.582	-0.739135	0.868886	4.94302	0.0262603	0.431191	1	-5.25096	0.00922259
ENSMUSG00000073940	Hbb-bt	69.7108	19.1546	15.3897	38.4726	275.044	3436.27	4694.55	278.655	1333.81	638.627	2163.95	4427.85	4277.82	4891.26	-0.378342	0.947852	4.77576	0.0263754	1.56678	1	-3.58733	0.100088
ENSMUSG00000003526	Prodh	2.94553	4.56061	376.194	122.413	106.443	299.074	0	996.63	0.949329	4.01148	41.7314	119.713	3.75973	3.12391	3.49643	0.124142	5.38087	0.0263754	-2.67962	0.644174	-4.56405	0.0547892
ENSMUSG00000024472	Dcp2	42.2192	43.7819	95.7584	129.408	169.377	59.0763	224.646	312.545	99.6796	71.4043	226.915	44.5088	215.808	265.532	0.764041	0.622239	2.54088	0.0265843	0.433245	1	-1.3436	0.331552
ENSMUSG00000027883	Gpsm2	61.8561	6.38486	316.345	351.5	382.264	287.997	294.779	352.712	72.149	294.442	515.557	701.397	948.955	546.684	-0.674266	0.769643	3.05517	0.0265843	0.61191	1	-3.11753	0.0101342
ENSMUSG00000020669	Sh3yl1	1.96369	0	53.8641	98.8047	2.33088	1.23076	0	559.82	76.8957	3.20918	60.8584	2.30218	60.1557	133.547	1.78967	0.623234	5.65026	0.0266427	0.483437	1	-3.37715	0.271954
ENSMUSG00000057101	Zfp180	4.90921	2.73637	328.315	23.6082	325.546	11.0768	0	608.773	664.531	350.603	94.7652	189.546	772.248	158.538	-0.416532	0.944469	4.96895	0.0267799	1.06427	1	-4.32121	0.0446584
ENSMUSG00000041528	Rnf123	145.313	8.2091	210.327	587.582	252.512	417.226	498.604	1919.2	595.23	22.4643	281.687	402.114	455.679	368.621	1.62707	0.370426	3.64437	0.0270376	-0.0470187	1	-2.06431	0.28424
ENSMUSG00000032698	Lmo2	8.83659	8.2091	421.508	737.1	872.525	584.609	279.438	30.1248	28.4799	224.643	735.517	487.294	1630.97	709.127	-1.97571	0.229478	3.74389	0.0270454	-0.0116746	1	-5.73127	1.70083e-05
ENSMUSG00000035365	Parpbp	2.94553	0	81.2237	69.0758	101.782	15.9998	0	599.986	0	4.01148	9.56346	3.06957	42.109	0.780977	4.11735	0.0699968	5.61411	0.02708	-2.45376	0.844851	-3.95052	0.150632
ENSMUSG00000027655	Dhx35	0	3.64849	112.003	135.529	81.5807	0	329.846	18.828	407.262	15.2436	179.967	79.0414	32.3337	31.2391	0.284638	0.969921	5.07573	0.0271122	0.577534	1	-4.21356	0.0623699
ENSMUSG00000041164	Zmiz2	5.89106	2.73637	98.3234	198.484	135.968	279.382	0	423.003	5.69598	46.5331	148.668	41.4392	178.963	160.1	0.934713	0.804853	4.66246	0.0273756	-0.801286	1	-4.52904	0.0195735
ENSMUSG00000032204	Aqp9	0	0	0	8.74378	14.7622	0	263	3.7656	2.84799	3.20918	15.6493	374.487	150.389	82.7835	-0.0408615	1	5.86952	0.0273756	3.66175	0.338146	-2.24864	0.618438
ENSMUSG00000078763	Slfn1	0	0.912122	0.854986	71.699	126.644	1.23076	37.2583	498.315	7.59464	6.41836	656.401	653.051	30.0778	5.46684	-0.0588298	0.998091	5.65658	0.0274553	1.98236	1	-3.73305	0.198506
ENSMUSG00000011832	Evi5l	6.8729	91.2122	449.723	80.4427	56.718	617.84	427.375	1199.97	294.292	434.844	92.1569	69.0653	226.336	173.377	1.76776	0.320307	3.6969	0.0275215	-0.465141	1	-2.39428	0.184761
ENSMUSG00000106288	Gm43593	0	0	0	0	0	0	0	394.133	0.949329	0.802296	0	0	1.50389	0	6.21121	0.0248993	6.56719	0.0275215	1.35601	1	0	1
ENSMUSG00000015880	Ncapg	9.81843	1.82424	172.707	91.8096	635.553	318.766	399.979	17.5728	8.54396	66.5905	543.378	326.909	768.488	281.933	-0.709003	0.857607	4.38154	0.0276208	0.149424	1	-4.94112	0.00425938
ENSMUSG00000027115	Kif18a	3.92737	9.12122	2.56496	47.2164	54.3871	11.0768	871.188	7.53121	7.59464	5.61607	142.582	16.1152	307.546	285.838	1.42501	0.676035	4.97271	0.0276208	1.97543	0.913768	-1.57227	0.704073
ENSMUSG00000104453	Gm37829	0.981843	0.912122	0	0	11.6544	3.69227	1.09583	202.087	1.89866	2.40689	0.869405	2.30218	0	1.56195	5.23474	0.00801761	5.39456	0.0277546	-1.24139	1	-1.40121	0.787499
ENSMUSG00000069844	Sco1	1.96369	8.2091	97.4684	4.37189	104.113	35.6919	315.6	5.02081	66.4531	277.594	295.598	98.9936	204.529	34.363	-0.127212	0.985968	4.29836	0.0279658	1.37387	1	-3.0517	0.133944
ENSMUSG00000030276	Ttll3	0	0	2.56496	139.026	26.4166	1.23076	14.2458	72.8017	0.949329	40.9171	43.4703	186.476	66.1712	32.801	-0.620076	0.910041	5.40734	0.0281596	0.551113	1	-5.47631	0.018057
ENSMUSG00000102611	Gm37847	0	0	0	0	0	0	36.1625	124.265	0	25.6735	0	6.13914	1.50389	2.34293	2.77838	0.407505	6.25343	0.0281596	4.51751	0.279858	0	1
ENSMUSG00000031652	N4bp1	6.8729	0.912122	3.41994	3.49751	137.522	40.6149	255.329	10.0416	140.501	236.677	96.504	147.339	133.094	259.284	-0.439045	0.927911	4.36228	0.0282885	1.78765	0.82463	-3.01367	0.153147
ENSMUSG00000019528	Gyg	7.85474	8.2091	308.65	793.06	1101.73	18.4613	283.821	312.545	14.2399	44.1263	911.137	81.3436	606.82	389.707	-0.257395	0.96717	4.40638	0.0287228	-0.635337	1	-5.29911	0.00198388
ENSMUSG00000021203	Otub2	0	1.82424	48.7342	119.79	0	2.46151	0	773.204	24.6826	146.018	7.82465	72.1349	81.9621	4.68586	2.142	0.542713	5.74191	0.0291331	0.359963	1	-3.23995	0.328108
ENSMUSG00000069917	Hba-a2	68.729	10.0333	29.9245	12.2413	143.737	2913.2	4983.85	173.218	1040.47	758.169	1897.91	3480.89	4403.39	4697.58	-0.235809	0.974992	4.8637	0.0291631	1.70223	1	-3.39728	0.149805
ENSMUSG00000021754	Map3k1	5.89106	51.991	90.6285	451.179	276.597	102.153	168.758	322.587	108.224	245.502	226.915	128.155	211.297	95.2792	0.497538	0.844814	2.91391	0.0301167	-0.429292	1	-2.84567	0.017675
ENSMUSG00000028393	Alad	13.7458	6.38486	147.913	264.936	86.2425	3140.89	649.829	53.9737	194.613	374.672	683.352	1069.74	2388.18	2266.39	-1.67882	0.491615	4.32195	0.0306531	0.373762	1	-5.627	0.000639859
ENSMUSG00000052688	Rab7b	0	0.912122	26.5046	233.459	105.666	0	319.983	3.7656	1.89866	93.0663	158.232	190.313	111.288	2.34293	0.508055	0.941223	5.45411	0.0307441	0.0622594	1	-4.88379	0.0460015
ENSMUSG00000059897	Zfp930	7.85474	12.7697	382.179	262.313	306.899	9.84605	0	1315.45	189.866	182.121	50.4255	299.283	358.678	24.2103	1.52474	0.632797	4.86195	0.0308477	-0.339837	1	-3.67705	0.110025
ENSMUSG00000090358	Gm2822	12.764	10.0333	9.40485	15.7388	4.66175	14.7691	269.575	10.0416	10.4426	11.2321	4.34703	3.06957	9.02335	12.4956	3.83329	0.00107666	3.37253	0.03088	-0.393654	1	0.06711	0.99668
ENSMUSG00000032567	Aste1	2.94553	4.56061	65.8339	187.117	107.22	66.4608	275.054	3.7656	592.382	252.723	66.9442	201.057	69.179	5.46684	-0.571347	0.900829	4.39423	0.03088	0.868764	1	-4.09682	0.0307325
ENSMUSG00000102950	Gm37018	0.981843	0.912122	0	0	0	0	0	305.014	0.949329	0	0.869405	0.767392	1.50389	0	6.4265	0.00385323	5.83465	0.03088	1.99632	1	2.58817	0.570778
ENSMUSG00000043259	Fam13c	1.96369	2.73637	48.7342	36.7239	0	78.7684	0	689.106	173.727	313.698	53.0337	37.6022	3.75973	102.308	1.18345	0.788849	5.33939	0.0308902	1.34558	1	-2.81036	0.384547
ENSMUSG00000097158	Gm26516	0.981843	0	0	0	0	0	0	269.868	0.949329	0.802296	0.869405	0.767392	0	0	6.33017	0.00810975	6.09301	0.0310759	1.76561	1	2.00278	0.728788
ENSMUSG00000039244	E130309D02Rik	4.90921	5.47273	271.031	136.403	170.154	908.298	123.829	7.53121	307.583	131.576	197.355	141.2	236.863	330.353	-1.72011	0.241175	3.34069	0.0314729	-0.688526	1	-5.74932	1.40021e-06
ENSMUSG00000032776	Mctp2	0	0	0	0.874378	0	0	310.121	0	0.949329	0.802296	68.683	40.6718	0.751946	1.56195	2.10794	0.610415	6.16514	0.0314729	4.60114	0.260876	0.543931	0.958374
ENSMUSG00000042423	Fbrs	3.92737	1.82424	119.698	122.413	143.737	109.537	13.15	80.3329	74.997	105.903	203.441	70.6001	4.51167	49.2015	-0.857267	0.735373	3.60282	0.0317339	-0.513401	1	-4.97349	0.000282641
ENSMUSG00000024056	Ndc80	0.981843	4.56061	106.018	83.0659	461.514	398.765	341.9	5.02081	5.69598	4.01148	80.8547	264.75	150.389	415.48	0.0563173	0.998091	4.74201	0.031969	-0.686497	1	-5.37219	0.00568243
ENSMUSG00000014850	Msh3	12.764	2.73637	5.12992	156.514	163.938	151.383	451.483	26.3592	18.9866	8.02296	183.444	138.898	111.288	198.368	0.950919	0.779648	4.27273	0.032111	-0.0986293	1	-3.42044	0.0808013
ENSMUSG00000022994	Adcy6	0.981843	1.82424	57.2841	4.37189	0	92.3067	2.19167	338.904	185.119	36.9056	1.73881	44.5088	101.513	41.3918	0.981743	0.831325	5.18708	0.0323768	0.782654	1	-3.42268	0.209202
ENSMUSG00000078853	Igtp	4.90921	40.1334	116.278	22.7338	76.142	2.46151	15.3417	1447.25	1369.88	470.145	278.21	217.172	325.592	308.486	0.369983	0.944695	4.34214	0.0324843	2.99882	0.156379	-0.973338	0.825204
ENSMUSG00000090100	Ttbk2	6.8729	0.912122	0	38.4726	0.776959	4.92302	5.47917	810.86	154.741	78.625	9.56346	7.67392	29.3259	293.647	1.60742	0.655299	5.24172	0.0324843	2.78577	0.590057	-0.848536	0.896308
ENSMUSG00000037316	Bag4	1.96369	0	4.27493	51.5883	64.4876	190.767	158.896	2.5104	0.949329	119.542	16.5187	23.7892	34.5895	59.3542	0.725471	0.878111	4.89633	0.0326505	-0.781474	1	-4.95233	0.0189524
ENSMUSG00000079559	Gm684	0.981843	0.912122	0.854986	101.428	1.55392	0	167.663	340.16	78.7943	164.471	44.3397	68.2979	2.25584	0	1.56655	0.705067	5.54205	0.0326767	1.07894	1	-2.89655	0.402701
ENSMUSG00000026526	Fh1	124.694	15.5061	794.282	1022.15	1082.3	1438.75	364.913	553.544	357.897	834.387	619.016	369.883	1437.72	491.234	-0.574693	0.77708	2.59251	0.0328725	-0.643078	1	-3.81028	5.4619e-05
ENSMUSG00000038055	Dexi	64.8016	39.2213	302.665	74.3221	136.745	188.306	195.058	1015.46	730.034	685.963	151.276	122.783	67.6751	204.616	0.799918	0.751328	3.28784	0.0329657	0.873156	1	-1.61477	0.421019
ENSMUSG00000052305	Hbb-bs	133.531	21.8909	31.6345	69.0758	393.141	4508.26	6325.15	331.373	1982.2	973.185	2885.56	5010.3	4850.05	5389.52	-0.209001	0.975495	4.53081	0.0329657	1.41848	1	-3.32133	0.128744
ENSMUSG00000110498	RP23-312B17.3	0	0	5.12992	14.8644	16.3161	1.23076	94.2417	1.2552	0	22.4643	59.989	20.7196	4.51167	0.780977	1.01941	0.831593	5.57834	0.0329657	0.874559	1	-3.68438	0.228302
ENSMUSG00000037940	Inpp4b	0	0.912122	40.1843	0	24.0857	1.23076	0	307.524	37.0238	0.802296	23.4739	14.5805	2.25584	46.0776	2.27284	0.485674	5.60717	0.0329657	0.304307	1	-3.03002	0.381964
ENSMUSG00000015846	Rxra	3.92737	1.82424	142.783	1.74876	76.142	31.9997	0	485.763	76.8957	94.6709	13.9105	82.8784	24.0623	2.34293	1.91005	0.526799	5.02685	0.0331429	-0.320385	1	-3.43718	0.183225
ENSMUSG00000038508	Gdf15	9.81843	3.64849	88.9185	76.0708	0	113.23	586.271	492.039	106.325	11.2321	130.411	6.90653	1.50389	0.780977	3.10295	0.175395	5.06024	0.0331429	-0.640857	1	-2.59815	0.407056
ENSMUSG00000062554	Gm12751	61.8561	48.3425	96.6134	89.1865	112.659	198.152	246.563	124.265	92.085	68.9974	93.0263	112.807	160.916	131.985	0.740572	0.398187	1.72032	0.0334533	-0.16838	1	-1.14813	0.176182
ENSMUSG00000062190	Lancl2	4.90921	0	151.333	106.674	139.853	3.69227	0	588.689	151.893	44.9286	193.008	145.805	380.485	6.24781	0.647421	0.910041	5.14979	0.0335691	0.58879	1	-3.91358	0.119431
ENSMUSG00000021831	Ero1l	10.8003	22.8031	869.521	730.98	738.111	571.071	0	877.386	370.238	544.759	739.864	297.748	978.281	385.022	-0.37862	0.941391	4.08545	0.0340348	-0.352167	1	-4.81623	0.00328863
ENSMUSG00000030844	Rgs10	3.92737	4.56061	117.988	309.53	427.328	424.611	97.5292	6.27601	49.3651	259.944	311.247	115.109	262.429	288.18	-1.98592	0.135644	3.28914	0.0341838	-0.542141	1	-5.8172	9.63484e-07
ENSMUSG00000016409	Nkap	78.5474	42.8697	188.952	83.0659	165.492	99.6912	671.746	124.265	149.045	200.574	329.505	55.2522	273.708	235.855	0.892357	0.569655	2.59655	0.0342948	0.614488	1	-1.0897	0.544317
ENSMUSG00000039795	Zfand1	30.4371	14.594	101.743	32.352	108.774	14.7691	23.0125	1089.51	176.575	120.344	156.493	16.8826	11.2792	30.4581	2.4265	0.18776	4.09573	0.0343711	0.376388	1	-1.29284	0.712132
ENSMUSG00000031631	Cfap97	57.9287	3.64849	131.668	179.247	120.429	243.69	169.854	1683.23	1.89866	117.937	140.844	151.944	208.289	5.46684	2.81942	0.127462	4.27932	0.0345609	-0.656135	1	-2.11603	0.431556
ENSMUSG00000090399	Gm38399	0.981843	1.82424	22.2296	30.6032	0	22.1536	2.19167	180.749	48.4158	81.8341	37.3844	18.4174	1.50389	92.1553	0.72707	0.876226	4.81054	0.0347779	1.23731	1	-2.84616	0.299746
ENSMUSG00000010048	Ifrd2	1.96369	3.64849	128.248	104.051	70.7033	1234.45	111.775	22.5936	177.525	298.454	311.247	498.038	1595.63	660.706	-3.0047	0.0444663	3.92043	0.0348035	0.632317	1	-6.29281	1.57214e-05
ENSMUSG00000015202	Cnksr3	2.94553	2.73637	133.378	117.167	24.8627	259.69	245.467	6.27601	223.092	157.25	15.6493	90.5523	132.342	0.780977	0.166273	0.981564	4.50205	0.0348923	-0.323668	1	-4.65944	0.0155976
ENSMUSG00000009863	Sdhb	828.675	1137.42	726.738	1055.37	1757.48	2079.98	3550.5	2398.69	1046.16	965.162	1484.07	1448.07	1282.82	1658.01	1.16276	0.061429	1.57272	0.0349257	-0.0959062	1	-0.505864	0.693524
ENSMUSG00000043644	0610009L18Rik	0.981843	0	35.0544	145.147	89.3503	1.23076	112.871	2.5104	60.7571	82.6364	17.3881	69.8327	0.751946	14.8386	0.32407	0.961312	4.9779	0.0350588	-0.636991	1	-5.29082	0.0142353
ENSMUSG00000026219	Trip12	10.8003	145.94	367.644	135.529	377.602	107.076	577.504	965.25	243.028	155.645	186.922	205.661	242.878	763.014	1.27415	0.451179	3.08991	0.0350602	0.271042	1	-1.54472	0.411876
ENSMUSG00000020246	Hcfc2	23.5642	155.061	275.305	40.2214	111.105	6.15378	758.317	1570.26	150.943	287.222	95.6346	214.87	206.785	174.158	2.44365	0.0809501	3.42195	0.0350602	0.762069	1	-0.216231	0.973042
ENSMUSG00000059900	Tmem40	2.94553	0	52.1541	92.684	341.862	326.15	306.833	7.53121	3.79732	4.01148	157.362	133.526	254.158	2.34293	0.55737	0.923815	5.00276	0.0350602	-1.00682	1	-5.45221	0.0107032
ENSMUSG00000042203	Tbc1d22b	0.981843	1.82424	89.7735	0	69.1494	3.69227	177.525	5.02081	126.261	121.949	40.862	115.109	180.467	17.9625	-0.271165	0.969921	4.74827	0.0352518	1.24203	1	-3.7774	0.0980199
ENSMUSG00000020707	Rnf135	2.94553	7.29698	305.23	168.755	316.222	3.69227	1.09583	982.823	529.726	518.283	214.743	86.7153	8.2714	9.37172	0.821289	0.86902	5.03132	0.0352518	0.208852	1	-4.00118	0.0979122
ENSMUSG00000053091	Lins1	0	0	85.4986	0	3.10784	2.46151	99.7209	12.552	148.095	228.654	5.21643	163.455	421.842	42.9537	-1.63829	0.63884	5.34888	0.0352518	2.68387	0.632659	-4.3033	0.100674
ENSMUSG00000039410	Prdm16	1.96369	0.912122	112.858	17.4876	31.8553	0	0	661.491	79.7437	81.0319	13.0411	0.767392	3.75973	3.90488	2.76017	0.345915	5.51272	0.0352518	-0.36522	1	-3.11777	0.348008
ENSMUSG00000020766	Galk1	606.779	228.943	424.073	494.898	178.701	622.763	3191.07	1305.41	766.109	655.475	308.639	367.581	292.507	915.305	1.96616	0.0285779	2.34353	0.0353219	0.349358	1	-0.0280177	1
ENSMUSG00000031490	Eif4ebp1	394.701	630.276	694.249	432.817	748.989	1535.98	1282.13	2304.55	873.383	582.467	878.099	944.66	1061.75	1080.09	0.969935	0.232203	1.77106	0.0354195	0.0826729	1	-0.718455	0.56619
ENSMUSG00000039068	Zzz3	20.6187	186.073	218.876	424.073	438.205	291.689	46.025	2797.84	366.441	720.461	482.52	483.457	466.206	981.688	1.16134	0.598753	3.47036	0.036001	0.739736	1	-1.56929	0.497967
ENSMUSG00000071551	Akr1c19	9.81843	0.912122	105.163	0.874378	0	0	577.504	1115.87	643.645	665.103	144.321	29.1609	10.5272	186.653	1.1058	0.821448	5.37682	0.0362177	3.00618	0.572872	-1.26484	0.823403
ENSMUSG00000072109	A530040E14Rik	2.94553	4.56061	23.9396	41.0957	66.0415	19.6921	9.8625	123.01	12.3413	4.81377	46.0785	39.9044	7.51946	65.6021	1.06047	0.667746	3.71609	0.0363701	-0.341054	1	-2.99667	0.0873898
ENSMUSG00000031841	Cdh13	0.981843	0.912122	163.302	9.61815	11.6544	1201.22	946.8	3.7656	7.59464	12.0344	317.333	498.805	12.0311	0.780977	1.31547	0.775418	5.47765	0.0364253	-1.10735	1	-5.26953	0.0342041
ENSMUSG00000056019	Zfp709	7.85474	0.912122	94.9034	157.388	9.32351	7.38454	889.817	3.7656	439.54	28.8826	10.4329	85.9479	5.26362	4.68586	1.77681	0.596753	5.12032	0.0365488	0.471382	1	-2.87213	0.350607
ENSMUSG00000016257	Slmo2	191.459	141.379	580.536	717.864	379.156	1416.6	418.608	1907.91	599.027	332.15	508.602	682.212	1188.83	169.472	0.954928	0.555892	2.67211	0.0366916	-0.40428	1	-2.12146	0.0846967
ENSMUSG00000046413	Irx3os	0	0.912122	28.2145	0	0.776959	12.3076	110.679	22.5936	232.586	166.075	0.869405	18.4174	34.5895	129.642	-0.708052	0.8938	5.10551	0.0366916	2.9936	0.387908	-2.81996	0.372646
ENSMUSG00000104405	Gm31748	0.981843	0	0.854986	0	0	0	40.5458	92.8849	0	21.662	0	11.5109	2.25584	3.12391	2.71148	0.315192	5.42834	0.0366916	3.72271	0.376897	1.00585	0.889411
ENSMUSG00000001333	Sync	0.981843	0.912122	100.033	0	24.0857	1.23076	143.554	273.634	0.949329	88.2525	4.34703	9.9761	71.4348	0	2.25134	0.484799	5.43166	0.0366916	-0.0817252	1	-3.26204	0.303353
ENSMUSG00000022364	Tbc1d31	0	2.73637	14.5348	317.399	135.968	216.613	392.308	5.02081	89.237	1.60459	164.318	3.83696	143.622	0.780977	1.23421	0.771089	5.14507	0.0372328	-1.19241	1	-5.10327	0.0268717
ENSMUSG00000038173	Enpp6	1.96369	3.64849	71.8188	0	1.55392	1.23076	1336.92	5.02081	446.185	259.944	6.08584	315.398	3.00778	4.68586	1.37967	0.766929	5.52573	0.0372328	2.7898	0.761484	-1.35626	0.813385
ENSMUSG00000026579	F5	7.85474	2.73637	73.5288	180.122	354.293	7.38454	0	798.308	8.54396	117.937	479.912	190.313	418.082	438.128	0.314813	0.965146	4.86551	0.0377192	0.800465	1	-3.75023	0.118361
ENSMUSG00000070867	Trabd2b	5.89106	1.82424	135.943	74.3221	4.66175	412.303	0	947.677	178.474	138.797	82.5935	138.898	4.51167	1.56195	1.92665	0.558373	5.16529	0.0378085	-0.692221	1	-3.93087	0.129013
ENSMUSG00000033031	C330027C09Rik	4.90921	0.912122	7.69487	17.4876	259.504	9.84605	0	985.333	3.79732	4.01148	99.9816	168.826	392.516	252.256	1.2386	0.784769	5.29932	0.0383362	0.966337	1	-3.09439	0.326195
ENSMUSG00000020921	Tmem101	1.96369	0	7.69487	143.398	165.492	34.4612	216.975	3.7656	2.84799	32.8941	3.47762	50.6479	81.2101	375.65	0.0955827	0.995498	4.97072	0.0393525	0.0874238	1	-4.78772	0.0346996
ENSMUSG00000038319	Kcnh2	0	0.912122	36.7644	2.62313	0.776959	141.537	261.904	7.53121	1.89866	1.60459	173.881	122.783	70.6829	2.34293	0.762493	0.896092	5.32677	0.0396329	0.444233	1	-4.12004	0.128552
ENSMUSG00000079179	Rab10os	205.205	6.38486	507.862	142.524	411.011	427.072	924.884	1882.8	86.389	304.872	613.8	265.518	210.545	969.192	1.63941	0.361487	3.42438	0.0396789	0.129547	1	-1.65543	0.459454
ENSMUSG00000000959	Oxa1l	7.85474	62.9364	315.49	407.46	272.713	1079.37	1141.86	842.24	5.69598	156.448	7.82465	124.318	301.53	727.87	1.92902	0.394208	4.16489	0.039778	-1.15597	1	-3.39184	0.0865877
ENSMUSG00000091199	Gm2619	7.85474	2.73637	10.2598	6.99502	43.5097	2.46151	13.15	165.687	49.3651	31.2895	41.7314	26.8587	6.01557	28.1152	1.39305	0.516808	3.68201	0.0398185	0.899861	1	-1.3891	0.637504
ENSMUSG00000026361	Cdc73	2.94553	4.56061	98.3234	118.915	146.068	8.61529	214.783	10.0416	18.9866	6.41836	118.239	102.063	317.321	59.3542	0.020844	1	4.17372	0.0402501	0.169614	1	-3.98326	0.0341199
ENSMUSG00000053175	Bcl3	81.493	252.658	1189.29	1139.31	1284.31	247.382	950.088	1069.43	801.234	646.65	669.442	719.814	152.645	775.51	0.65446	0.730406	2.48584	0.0402762	-0.607322	1	-2.4387	0.0232868
ENSMUSG00000049295	Zfp219	1.96369	1.82424	235.976	56.8345	41.9558	3.69227	0	315.056	27.5306	204.585	3.47762	135.061	172.196	51.5445	0.447005	0.943052	4.86979	0.0403146	0.23877	1	-4.18402	0.0706629
ENSMUSG00000032577	Mapkapk3	15.7095	8.2091	778.892	597.2	2107.89	175.998	536.958	21.3384	107.274	187.737	1793.58	611.612	211.297	191.339	-0.882356	0.788908	3.94067	0.0404256	-0.755315	1	-5.57834	0.000300457
ENSMUSG00000030835	Nomo1	66.7653	9.12122	225.716	707.371	372.163	491.072	0	2356.01	385.428	318.511	353.848	266.285	321.081	238.979	1.66173	0.525335	4.25284	0.0406757	-0.476946	1	-3.06805	0.15639
ENSMUSG00000041297	Cdk13	11.7821	29.1879	50.4442	60.3321	125.867	25.8459	100.817	423.003	77.845	152.436	120.847	75.9718	3.00778	142.919	1.33099	0.50188	3.37807	0.0406877	0.521138	1	-1.52594	0.516695
ENSMUSG00000001029	Icam2	0.981843	0	191.517	64.7039	174.039	4.92302	180.813	0	123.413	8.02296	53.0337	17.65	97.7529	0.780977	0.613752	0.916851	5.09849	0.0406877	-0.982096	1	-5.46683	0.0162092
ENSMUSG00000023393	Slc17a9	0.981843	1.82424	153.897	86.5634	127.421	1.23076	295.875	5.02081	179.423	12.0344	61.7278	470.411	9.77529	2.34293	0.0991813	0.995049	4.95723	0.0409708	0.411569	1	-4.44647	0.0575482
ENSMUSG00000020256	Aldh1l2	1.96369	1.82424	3.41994	0.874378	0	2.46151	408.746	1.2552	2.84799	77.8227	2.60822	27.6261	243.63	0.780977	1.27925	0.768831	5.20455	0.0410052	4.4729	0.0750688	0.547606	0.946961
ENSMUSG00000070056	Mfhas1	0.981843	1.82424	33.3445	62.9552	96.3429	268.305	0	251.04	51.2638	170.889	85.2017	3.06957	120.311	1.56195	0.584484	0.917893	4.8681	0.0413152	-0.589858	1	-4.87347	0.0276051
ENSMUSG00000079017	Ifi27l2a	0.981843	0	15.3897	6.99502	207.448	2.46151	266.288	74.0569	8.54396	5.61607	1057.2	693.723	27.07	8.59075	-0.961341	0.849604	5.25415	0.0413152	2.18153	0.94786	-4.03396	0.135193
ENSMUSG00000044934	Zfp367	2.94553	2.73637	46.1692	189.74	229.203	222.767	729.825	1.2552	4.74665	3.20918	284.295	135.061	118.807	0	1.59641	0.669156	5.1115	0.0417203	-0.803331	1	-4.31841	0.0831074
ENSMUSG00000002108	Nr1h3	0.981843	3.64849	207.762	0.874378	75.365	0	204.921	274.889	653.139	385.904	98.2428	277.029	39.1012	3.90488	-0.215947	0.978296	4.96925	0.0417895	1.65077	1	-3.53443	0.181548
ENSMUSG00000084792	1700056N10Rik	0.981843	0	0	0	2.33088	0	0	243.509	0	3.20918	0	0.767392	0.751946	1.56195	5.49201	0.0224737	5.75711	0.0417895	0.47946	1	0.214363	0.990618
ENSMUSG00000020873	Slc35b1	168.877	624.804	610.46	563.099	493.369	671.993	1479.38	1292.86	853.447	762.983	307.769	562.499	718.108	556.055	1.12276	0.150245	1.76662	0.0422045	0.0990573	1	-0.544805	0.727096
ENSMUSG00000024427	Spry4	1.96369	3.64849	262.481	64.7039	1.55392	0	78.9	593.71	250.623	249.514	5.21643	5.37175	91.7374	10.1527	1.32107	0.756534	5.09615	0.0422334	0.30286	1	-3.47222	0.216362
ENSMUSG00000100075	1700018L02Rik	2.94553	4.56061	0	0	0	0	0	769.438	0.949329	60.1722	79.1159	61.3914	39.1012	3.12391	2.48115	0.416465	5.31206	0.0422334	6.43682	0.00670988	3.60591	0.277832
ENSMUSG00000032298	Neil1	4.90921	1.82424	131.668	162.634	38.071	14.7691	0	340.16	109.173	258.339	48.6867	170.361	206.785	5.46684	0.187911	0.979269	4.56592	0.0423826	0.59916	1	-3.77885	0.0897709
ENSMUSG00000032782	Cntrob	1.96369	0.912122	93.1935	100.553	141.407	2.46151	0	129.286	145.247	164.471	34.7762	37.6022	68.4271	79.6596	-0.513101	0.918326	4.41456	0.0426375	0.092063	1	-4.8356	0.013117
ENSMUSG00000002835	Chaf1a	3.92737	2.73637	122.263	36.7239	254.066	957.528	300.258	11.2968	3.79732	91.4617	449.482	148.107	827.14	664.611	-1.21663	0.724458	4.43799	0.0426937	0.124575	1	-5.53004	0.00294384
ENSMUSG00000028334	Nans	10.8003	140.467	392.439	188.866	535.325	967.374	867.9	293.717	442.388	302.465	747.688	430.507	501.548	456.871	0.241254	0.944826	2.77839	0.0427171	-0.10903	1	-2.64616	0.0319824
ENSMUSG00000031562	Dctd	0.981843	0.912122	43.6043	0	1.55392	83.6914	0	348.946	3.79732	49.7423	55.6419	26.8587	179.715	153.852	0.784097	0.89037	5.22126	0.0427171	1.17679	1	-3.26037	0.289637
ENSMUSG00000031934	Panx1	4.90921	4.56061	190.662	97.0559	144.514	0	416.417	434.3	295.241	71.4043	3.47762	125.085	0.751946	2.34293	1.9198	0.547916	4.97784	0.0428111	-0.331977	1	-3.39001	0.216095
ENSMUSG00000050105	Grrp1	0	0.912122	61.559	0	0.776959	1.23076	506.275	95.3953	69.301	8.02296	0	62.1588	0	3.90488	2.78744	0.394208	5.67001	0.0429014	0.490948	1	-2.39162	0.602885
ENSMUSG00000074884	Serf2	1112.43	912.122	1391.06	1119.2	1509.63	1937.21	3855.14	1708.33	2068.59	1385.56	1925.73	1504.86	967.754	1290.95	0.857057	0.193827	1.43837	0.0437645	0.0328849	1	-0.548426	0.623101
ENSMUSG00000028125	Abca4	0.981843	0	0	6.12064	0	0	0	340.16	0	2.40689	0.869405	0	1.50389	0.780977	5.91211	0.0166553	5.82429	0.0437752	-0.67243	1	-0.584605	0.951797
ENSMUSG00000029027	Dffb	3.92737	0	135.943	326.143	219.879	29.5381	0	330.118	3.79732	231.061	17.3881	46.8109	119.559	40.6108	0.866361	0.853939	4.82741	0.0442242	-1.08584	1	-5.04689	0.0209339
ENSMUSG00000005951	Shpk	2.94553	0	0	95.3072	98.6738	2.46151	0	1423.4	7.59464	13.639	4.34703	45.2761	250.398	3.12391	2.85357	0.375073	5.60853	0.044421	0.114453	1	-2.64051	0.532425
ENSMUSG00000035601	Trmt10b	1.96369	0	147.058	84.8146	20.9779	1.23076	0	154.39	131.007	63.3814	35.6456	125.085	65.4193	18.7434	-0.0674448	0.997982	4.74724	0.0444397	0.223068	1	-4.59162	0.0385626
ENSMUSG00000020832	Eral1	3.92737	1.82424	499.312	145.147	72.2572	695.377	61.3667	18.828	16.1386	162.064	126.064	60.624	184.227	84.3455	-1.348	0.463602	3.39188	0.0445834	-1.66703	0.541241	-6.40691	5.3672e-07
ENSMUSG00000037594	BC022687	0	0.912122	107.728	87.4378	14.7622	2.46151	176.429	3.7656	254.42	1.60459	3.47762	106.668	40.6051	2.34293	0.174883	0.984421	5.08781	0.0449831	0.366633	1	-4.5463	0.0667228
ENSMUSG00000039257	Vstm2b	0	0	0	0	0	0	0	248.53	0.949329	0	0	0	1.50389	0.780977	5.64842	0.0493182	6.10508	0.0454761	1.40803	1	0	1
ENSMUSG00000069919	Hba-a1	87.384	16.4182	15.3897	19.2363	140.63	3133.5	5089.05	203.343	1101.22	722.868	1935.3	3688.09	4767.34	5000.59	-0.269347	0.972563	4.57216	0.04552	1.68633	1	-3.15518	0.205265
ENSMUSG00000026659	Dusp12	21.6005	6.38486	177.837	36.7239	38.848	137.845	237.796	91.6297	65.5037	234.27	7.82465	118.178	118.055	148.386	0.444837	0.901434	3.27096	0.0455426	0.238814	1	-2.58731	0.1085
ENSMUSG00000028029	Aimp1	180.659	293.703	238.541	550.858	398.58	691.685	584.079	896.214	321.823	402.752	366.889	501.875	633.138	593.542	0.642229	0.500118	1.61218	0.0455488	0.00174485	1	-0.968207	0.28795
ENSMUSG00000030298	Sec13	1823.28	1128.3	1668.08	1103.46	1576.45	1011.68	4828.24	2303.29	2149.28	1895.82	1684.04	1906.2	2039.28	1570.54	0.918332	0.0829216	1.25929	0.0458649	0.481129	0.938469	0.140166	0.939842
ENSMUSG00000027654	Fam83d	0.981843	0.912122	43.6043	222.966	74.5881	0	252.042	1.2552	3.79732	2.40689	72.1606	115.109	87.9776	185.092	0.457875	0.944092	4.99162	0.0459659	-0.0847534	1	-4.6185	0.0546968
ENSMUSG00000038844	Kif16b	0.981843	0	44.4593	6.99502	105.666	0	0	289.952	11.392	107.508	91.2875	62.9262	0.751946	35.144	1.07355	0.830979	5.28015	0.0459977	0.376749	1	-3.82985	0.187353
ENSMUSG00000020056	Ccdc53	120.767	77.5304	339.429	681.14	376.825	143.998	509.563	535.971	296.191	778.227	355.587	174.198	163.924	306.143	0.568769	0.761768	2.30859	0.0460528	-0.152754	1	-1.89257	0.0853278
ENSMUSG00000024182	Axin1	2.94553	37.397	82.0787	129.408	58.2719	0	167.663	620.069	113.92	56.963	33.0374	104.365	75.9465	40.6108	2.23614	0.226363	3.81659	0.0461532	0.0615574	1	-1.51889	0.615866
ENSMUSG00000025264	Tsr2	3.92737	5.47273	271.031	270.183	174.816	14.7691	32.875	56.4841	401.566	217.422	188.661	151.176	428.609	143.7	-2.45351	0.030519	2.9853	0.0462299	0.486731	1	-4.95209	1.70259e-05
ENSMUSG00000019845	Tube1	1.96369	0.912122	3.41994	214.223	174.039	399.996	340.804	1.2552	0	89.0548	83.4629	2.30218	80.4582	83.5645	1.2825	0.759289	4.96387	0.0462299	-1.61295	1	-5.29432	0.0194218
ENSMUSG00000021175	Cdca7l	1.96369	0.912122	301.81	140.775	343.416	11.0768	200.538	8.78641	0.949329	6.41836	92.1569	158.083	481.245	74.1928	-0.447006	0.941568	4.66041	0.0463467	-0.473663	1	-5.58108	0.00612537
ENSMUSG00000072688	Gm10399	0	0	0	3.49751	0	0	63.5583	70.2913	0	20.0574	0	9.20871	0.751946	1.56195	2.76099	0.407481	5.75058	0.0463467	2.05547	1	-0.934118	0.908565
ENSMUSG00000026401	Cd55b	0	0	4.27493	1.74876	0.776959	6.15378	16.4375	6.27601	5.69598	0.802296	25.2127	37.6022	23.3103	32.02	-0.942849	0.768773	4.71032	0.0463685	2.60628	0.268815	-3.04689	0.299746
ENSMUSG00000062300	Nectin2	0.981843	3.64849	472.807	70.8246	0.776959	146.46	168.758	426.768	81.6423	324.93	3.47762	108.97	7.51946	0	1.3843	0.740069	5.03968	0.0463717	-0.852765	1	-4.50814	0.0667413
ENSMUSG00000030876	Mettl9	208.151	805.404	372.774	693.381	745.104	732.3	1498	2130.08	599.976	1038.97	1151.09	1158.76	657.201	923.896	0.953637	0.291684	1.79836	0.0472176	0.529931	1	-0.314788	0.884942
ENSMUSG00000020340	Cyfip2	74.6201	11.8576	305.23	309.53	963.429	969.836	1171.45	16.3176	269.61	948.313	760.729	693.723	662.464	737.242	-0.231958	0.962612	3.42771	0.0472176	0.102199	1	-3.55747	0.0195735
ENSMUSG00000028541	B4galt2	0.981843	5.47273	112.003	90.9353	0	1.23076	106.296	404.175	398.718	28.8826	2.60822	58.3218	61.6595	171.034	0.779281	0.880316	4.84278	0.0473695	1.14417	1	-2.91933	0.32239
ENSMUSG00000078684	5830417I10Rik	2.94553	0	16.2447	55.0858	27.9705	100.922	0	96.6505	56.9598	61.7768	85.2017	19.9522	33.0856	17.9625	-0.0128989	1	4.18062	0.04783	-0.0963167	1	-4.28984	0.0264275
ENSMUSG00000100018	Gm7776	17.6732	12.7697	46.1692	23.6082	41.1788	44.3072	43.8333	52.7185	28.4799	39.3125	61.7278	40.6718	26.3181	33.582	0.323373	0.811478	1.63452	0.0479025	-0.0150476	1	-1.32619	0.0997952
ENSMUSG00000034126	Pomt2	20.6187	9.12122	277.015	459.923	66.0415	1.23076	172.046	883.662	393.972	72.2066	296.467	265.518	81.9621	3.12391	1.2666	0.706805	4.31926	0.0479201	-0.096345	1	-3.149	0.170558
ENSMUSG00000020566	Atp6v1c2	0.981843	1.82424	0	22.7338	0	0	0	874.875	170.879	275.187	16.5187	98.9936	3.75973	130.423	1.26948	0.80375	5.49264	0.0479201	3.6618	0.415111	-0.561354	0.949657
ENSMUSG00000059742	Kcnh7	2.94553	6.38486	0.854986	5.24627	1.55392	12.3076	153.417	5.02081	2.84799	2.40689	5.21643	1.53478	4.51167	5.46684	4.10444	0.00372589	3.69908	0.0482122	-0.404854	1	0.000506286	1
ENSMUSG00000060152	Pop5	151.204	28.2758	277.015	342.756	222.21	871.375	311.217	750.61	205.055	134.786	193.008	183.407	290.251	401.422	1.1328	0.402049	2.45412	0.0482826	-0.849583	1	-2.1709	0.0585167
ENSMUSG00000041890	Git2	58.9106	147.764	550.611	946.951	1142.13	334.766	910.638	247.275	627.507	267.967	1060.67	894.779	503.804	390.488	-0.11964	0.974992	2.38275	0.0485347	-0.243807	1	-2.74619	0.00696761
ENSMUSG00000078453	Abracl	6.8729	51.991	223.151	197.609	425.774	9.84605	292.588	606.262	249.674	61.7768	343.415	258.611	90.2335	36.7059	1.2394	0.601468	3.54568	0.0487843	-0.287137	1	-2.59342	0.162112
ENSMUSG00000002413	Braf	1.96369	17.3303	257.351	215.097	154.615	300.304	192.867	38.9112	89.237	9.62755	231.262	148.107	297.019	177.282	-0.465433	0.895313	3.26611	0.0493486	-0.513342	1	-4.24488	0.00186973
ENSMUSG00000025804	Ccr1	0.981843	3.64849	65.8339	518.506	654.977	6.15378	867.9	22.5936	201.258	12.0344	1212.82	2060.45	9.02335	5.46684	-0.542005	0.935867	5.04387	0.0493486	0.868877	1	-4.717	0.0547892
ENSMUSG00000021275	Tecpr2	2.94553	10.0333	46.1692	9.61815	111.105	7.38454	1.09583	712.954	1.89866	139.599	50.4255	19.9522	124.823	3.90488	2.21871	0.410692	4.67293	0.049421	0.346991	1	-2.10723	0.556891
ENSMUSG00000069633	Pex11g	0	0.912122	28.2145	57.7089	40.4019	3.69227	304.642	2.5104	0	0	42.6008	6.13914	27.07	0	2.87147	0.337015	5.37594	0.049421	-1.18262	1	-3.68709	0.244413
ENSMUSG00000025894	Aasdhppt	55.965	100.333	152.188	386.475	52.8332	30.7689	701.333	433.044	521.182	152.436	277.34	201.057	279.724	273.342	0.931657	0.606745	2.70682	0.0495637	0.848164	1	-0.926996	0.694851
ENSMUSG00000022217	Emc9	0	0	34.1994	57.7089	9.32351	157.537	21.9167	1.2552	70.2504	113.124	49.5561	73.6697	87.9776	271.78	-3.13159	0.0347415	4.47771	0.0495637	0.792841	1	-6.81647	0.000342865
ENSMUSG00000045275	Lca5l	0	0	125.683	0.874378	0.776959	4.92302	231.221	0	84.4903	44.1263	24.3433	5.37175	1.50389	114.804	0.895756	0.878863	5.39643	0.049672	0.449763	1	-4.05091	0.176848
ENSMUSG00000015711	Prune	4.90921	0	93.1935	169.629	132.86	3.69227	0	494.549	3.79732	68.9974	79.9853	192.615	185.731	10.1527	1.11237	0.80375	4.91797	0.0497731	-0.106887	1	-3.91249	0.128934
ENSMUSG00000047284	Neurl4	2.94553	0.912122	1.70997	224.715	0	145.229	42.7375	238.488	3.79732	113.124	143.452	57.5544	78.2023	21.0864	0.77064	0.877403	4.72379	0.0498917	-0.355228	1	-4.30838	0.06238
ENSMUSG00000045464	2810002D19Rik	8.83659	12.7697	3.41994	8.74378	52.0563	6.15378	431.758	213.384	82.5917	194.958	0	18.4174	121.815	25.7722	1.80892	0.476974	4.21052	0.0499298	1.91931	0.848073	-0.482292	0.941518
ENSMUSG00000026274	Pask	0	1.82424	0.854986	0.874378	28.7475	73.8454	287.108	5.02081	188.917	6.41836	8.69405	2.30218	114.296	355.344	0.0920523	0.996355	5.06622	0.0499942	1.9297	1	-3.04447	0.340697

## Sheet: Nestin+BMSC.AML vs WT
values	over_represented_pvalue	under_represented_pvalue	numDEInCat	numInCat	term	ontology	gene_list
GO:0090304	7.52236e-09	1	158	3956	nucleic acid metabolic process	BP	Zbtb1,Tert,Ern1,Zfp932,Zhx1,Tnrc6c,Ednrb,Polr2b,Creb1,Thumpd3,Xrn2,Bhlhe41,Apex2,Nr4a2,Aff3,Rnf141,Mlh3,Sox8,Myo6,Nelfe,Chd2,Zfp697,Neo1,Pbx2,Nek7,Nop14,Kdm3b,Hoxa7,Aff1,Fam220a,Trmt2b,Zfp800,Banp,Otulin,Tet3,Rasd1,Brf2,Irak2,Nup62,Rbck1,Vars2,Zxdc,Rreb1,Ptcd2,Cd3eap,Zcchc11,Rad54l2,Pcbp3,Dnajc2,Cstf1,Cul4b,Zfp395,Trim13,Zfp385a,Hdac11,Per1,Zfp326,Pde8a,Foxk1,Rwdd3,Trub2,Cep63,Gen1,Wnt5a,Zfp655,Z…
GO:0006139	1.1195e-08	1	170	4421	nucleobase-containing compound metabolic process	BP	Fam175a,Bcor,Mlh3,Foxk1,Zfp385a,2610021A01Rik,Dis3l2,Zfp639,Tnrc18,Trmt2b,Bmp5,Brf2,Zfp697,Cd3eap,Nostrin,Exd2,Zfp800,Calca,Gtf3c1,Lcorl,Bhlhe41,Ptcd2,Ern1,Secisbp2,Nr4a2,Huwe1,Diexf,Apex2,Zfhx3,Leo1,Aff3,Ddit3,Mcmdc2,Pde3b,Tfam,Rybp,Med22,Rasd1,Slc38a3,Hoxa7,Pcbp3,Qars,Zc3h3,Pank3,Ddx52,Mynn,Elmsan1,Rngtt,Cstf1,Dhx29,Rreb1,Vars2,Zfp395,Rnf141,Pbx2,Nsmce2,Usp4,Otulin,Creb1,Zfp326,Rbck1,Scaf4,Clp1…
GO:1901360	1.93753e-08	1	176	4681	organic cyclic compound metabolic process	BP	Tnrc6c,Rfc3,Cd3eap,Wwox,Nelfe,Myo6,Aff1,Zfp800,Clp1,Tgds,Trmt2b,Diexf,Rmi1,Mlh3,Nup62,Atoh8,Cul4b,Afmid,Nostrin,Dnajc2,Zfp385a,Prkd1,Xrn2,Qars,Trub2,Pcbp3,Gmcl1,Rad54l2,Pus1,Nek7,Zbtb1,Usp4,Spata24,Mcmdc2,Rwdd3,Pde3b,Rnf141,Sox8,Kdm3b,Ints6,Zfp697,Aatf,Dhx29,Brf2,Rybp,Ppp1r12a,Otulin,Oas1a,Zfhx3,Cyb5r1,Bach1,Trmt10c,Zfp655,Gpd1l,Zxdc,Nsmce2,Rcl1,Rbm20,Zhx1,Banp,Cstf1,Hmgn5,Cep63,C1qbp,Mphosph10,G…
GO:0044238	2.16005e-08	1	261	7832	primary metabolic process	BP	Pgap2,Mphosph10,Mynn,Pde8a,Yod1,Ube3a,Mdc1,Metap1d,Bpgm,Pbx2,Aatf,Zfp697,Chd2,Polr2b,Rad18,Ulk2,Slc25a16,2610021A01Rik,Tsta3,Med19,C1qbp,Rfc3,Stambpl1,Rdh14,Pds5b,Asrgl1,Ednrb,Primpol,Mllt11,Rwdd3,Mtmr3,Pde3b,Leo1,Cyb5r1,Fam220a,Flrt1,Gen1,Cln6,Clip3,Tcf12,Scd1,Rdh11,Chst7,Ctdp1,L3mbtl3,Kdm1b,Alkbh2,Zcchc11,Nek7,Aff1,Dars2,Malsu1,Wnk1,Gpd1l,Wwox,Styx,Stk40,Zfp932,Scaf8,Aff3,Ddit3,Gtf3c4,Otulin,Pk…
GO:0046483	2.36743e-08	1	171	4506	heterocycle metabolic process	BP	Primpol,Kdm1b,Aff3,Trim13,Mllt11,Wwox,Mlh3,Ctdp1,Scaf8,Pbx2,Spata24,Ints6,Zfp800,Scaf4,Thumpd3,Ube3a,E2f5,Spen,Pde8a,Pds5b,Nr4a2,Zfp639,Gtf3c4,Endov,Rreb1,Aatf,Rnf141,Ptcd2,Oas1a,Zfp385a,Kdm3b,Leo1,Mdc1,C1qbp,Rwdd3,Exosc4,Irak2,Chd2,Bpgm,Aff1,Tet3,2610021A01Rik,Dut,Tfam,Rbm20,Zfp697,Rbck1,Nup62,Mphosph10,Tyw1,Bnc2,Zfp326,Pus1,Calca,Ern1,Creb1,Gmcl1,Tert,Rnf20,Otulin,Rybp,Pde3b,Atoh8,Zfp655,Zfhx3,…
GO:0034641	2.46024e-08	1	184	4999	cellular nitrogen compound metabolic process	BP	Scaf8,Nf1,Clp1,Zfp385a,Per1,Bnc2,Med22,Ppcs,Mdc1,Nup62,Ddx52,L3mbtl3,Dnajc2,Neo1,Zfp697,Zbtb1,Rbck1,Myo6,Uvrag,Gal3st1,Lcorl,Calca,Chd2,Zcchc11,Nop14,Zfp932,Zfp326,Slc25a16,Mrpl41,Lrpprc,Mynn,Trmt10c,Dhx29,Hoxa7,Guf1,Ptcd2,Pde3b,Spata24,Tert,Pus1,Mlh3,Afmid,Alkbh2,2610021A01Rik,Rad18,Qars,Elmsan1,Bcor,Prkd1,Ddit3,Wwox,Mphosph10,Ctdp1,Tcf12,Prim2,Aff3,Pdpk1,Nr4a2,Gen1,Nek7,Cln6,Rcl1,Kdm1b,Tgds,Bre…
GO:0006725	2.7038e-08	1	172	4552	cellular aromatic compound metabolic process	BP	Bpgm,E2f5,Nup62,Polr2b,Kdm3b,Zfp326,Tyw1,Ddit3,Qars,Lcorl,Huwe1,Rasd1,Prim2,Calca,Ptcd2,Tgds,Prkd2,Dhx29,Xrn2,Zbtb1,Apitd1,Nsmce2,C1qbp,Nf1,Oas1a,Myo6,Pds5b,Dis3l2,Mcmdc2,Elmsan1,Rbm14,Foxk1,Thumpd3,Apex2,Otulin,2610021A01Rik,Rbm20,Tfam,Mllt11,Bmp5,Fam175a,Bcor,Trmt10c,Pdpk1,Tcf12,Mynn,Zxdc,Tert,Zfp932,Fam220a,Primpol,Nop14,Rybp,Zfhx3,Spen,Nek7,Tsen15,Bnc2,Ascc2,Usp4,Banp,Pus1,Ube3a,Zfp639,Cstf1,…
GO:0043170	4.74361e-08	1	239	6999	macromolecule metabolic process	BP	Gtf3c4,Gtf3c1,Guf1,Mrpl41,Zcchc11,Fam220a,Usp12,Chst7,Lcorl,Mtmr3,Fam175a,Mllt11,2610021A01Rik,Mdc1,Ephx2,Malsu1,Rnf146,Prim2,Stambpl1,Med22,Fam76b,Bmp5,Spag9,St3gal2,Bnc2,Lrpprc,Klf16,Alkbh2,Aff3,Zdhhc7,Primpol,Asrgl1,Cstf1,Ctdp1,Chd2,Ranbp2,Dnajc2,Ptpdc1,Gen1,Cln6,Uvrag,Sik3,Mlh3,Senp5,Ddx52,Rbm14,Oxr1,Rictor,Kdm1b,Rcl1,Trmt6,Polr2b,Rmi1,Zfp639,Mst1r,Aatf,Irak2,Pus1,L3mbtl3,Elmsan1,Styx,Nf1,Zfp…
GO:0044260	7.24069e-08	1	225	6465	cellular macromolecule metabolic process	BP	Chst7,Chd2,Dhx29,Nop14,Lcorl,Zfp697,Mllt11,Zfp932,Phka2,Aatf,Stk40,Ube3a,Tnrc18,Pde8a,Ctdnep1,Mrpl41,Prkd1,Gpd1l,Rnf20,C1qbp,Flrt1,Spen,Pds5b,Guf1,Ctdp1,Senp5,Brf2,Ptcd2,Ulk2,Tfam,Aco1,Neo1,Klhl21,Mynn,Zbtb1,Usp19,Aff3,Pbx2,Oxr1,Mtmr3,Apex2,Gmcl1,Mink1,Hoxa7,Ednrb,Pus1,Tert,Zxdc,Mst1r,Mdc1,Polr2b,2610021A01Rik,Aff1,Plk2,Herc4,Ddit3,Dars2,Scaf4,Zfhx3,Btbd6,Pcbp3,Tcf12,Mphosph10,Rmi1,Zfp385a,Rfc3,Z…
GO:0006807	8.79501e-08	1	189	5272	nitrogen compound metabolic process	BP	Mkl2,2610021A01Rik,Prkd2,Ddit3,Pank3,Calca,Rbm20,Elmsan1,Apitd1,Zxdc,Polr2b,Zfp326,Wnt5a,Brf2,Foxk1,Primpol,Apex2,Trmt10c,Dhx29,C1qbp,Mphosph10,Fam175a,Extl1,Rbm14,Pdpk1,Uvrag,Glul,Creb1,Lcorl,Zfhx3,Mrpl41,Huwe1,Xrn2,Bmp5,Qars,E2f5,Exosc4,Usp4,Malsu1,Pds5b,Bhmt2,Prkd1,Cstf1,Trim13,Gtf3c1,Tcf12,Sox8,Aff3,Taf1c,Nsmce2,Bcor,Tsen15,Zhx1,Eif4enif1,Nf1,Zfp395,Fam220a,Rbck1,Mcmdc2,Dis3l2,Ube3a,Banp,Mynn…
GO:0071704	2.52652e-07	1	266	8238	organic substance metabolic process	BP	Polr2b,Bach1,Btbd6,Cstf1,Rasd1,Afmid,Lcorl,Trmt10c,Herc4,Hdac11,Cttnbp2nl,Nf1,Gal3st1,Mtmr3,Serpina1d,Rad54l2,Xrn2,Tgds,Scd1,Mcmdc2,Kdm1b,Mogs,Myo6,Klhl21,Otulin,Neo1,Cd3eap,Chst7,Rmi1,Trim23,Spata24,Ppp1r9b,Zcchc11,Eif3l,Pbx2,Qars,Fam175a,Chd2,Styx,Cul4b,Trmt2b,Dync2h1,Nr4a2,Mlh3,Bre,Hmces,Atoh8,Yod1,Zfp639,Pde3b,Rbck1,Rdh11,Rwdd3,Glul,Foxk1,Wnk1,Gmcl1,Lats1,Stambpl1,Exosc4,Msl2,Tsen15,Usp19,Pep…
GO:0044237	2.8233e-07	1	257	7866	cellular metabolic process	BP	Lcorl,Pds5b,Pde8a,Kdm1b,Senp5,Mdc1,Bpgm,Pde3b,Oas1a,Stard4,Ppcs,Mtmr3,Aff3,Mllt11,Wwox,Mphosph10,Chd2,Ddit3,Gtf3c4,Fam220a,Ctdp1,Mrpl41,Prim2,Slc25a16,Mink1,Rnf146,Med19,Ptcd2,Gpd1l,Chst7,Zfp932,Prkd2,Dnajc2,Ednrb,Mynn,Gen1,Gtf3c1,Guf1,Asrgl1,2610021A01Rik,Rnf141,Polr2b,Cth,Ube3a,Elmsan1,Nop14,Sik3,Fam76b,C1qtnf1,Malsu1,Apex2,Phka2,Hipk3,Yod1,Rdh14,Pcbp3,Neo1,Aco1,Zfp697,Aars2,Bnc2,Mlh3,Tsta3,Zc3…
GO:0016070	5.22181e-07	1	137	3520	RNA metabolic process	BP	Med19,Ern1,Primpol,Pcbp3,Ddx52,Kdm1b,Rreb1,Zbtb1,Mynn,Hdac11,Ube3a,Usp4,Tet3,Rad54l2,Scaf8,Wwox,Hmgn5,Tsen15,Fam220a,Hipk3,Mphosph10,Zfhx3,Zfp655,Cstf1,Rngtt,Bhlhe41,Diexf,Prkd1,E2f5,Foxk1,2610021A01Rik,Trim13,Creb1,Nr4a2,Zfp639,Trmt10c,Lcorl,Clp1,Dnajc2,Ppp1r12a,Ptcd2,Prkd2,Aatf,Tcf12,Brf2,Spata24,Ednrb,C1qbp,Gtf3c1,Secisbp2,Pus1,Zfp800,Tyw1,Ascc2,Zfp385a,Trmt2b,Polr2b,Elmsan1,Tnrc6c,Atoh8,Mllt1…
GO:0010467	1.72915e-06	0.999999	154	4197	gene expression	BP	Scaf8,Rbck1,Ints6,Rictor,Creb1,Zc3h3,Leo1,Bcor,Diexf,Dis3l2,Wnt5a,Zfp655,C1qtnf1,Mrpl41,Rngtt,Myo6,Exosc4,Ddit3,Taf1c,Dync2h1,Nup160,Prkd1,Per1,Xrn2,Scaf4,Kdm1b,Brf2,Otulin,Zbtb1,Zxdc,Nf1,Fam220a,Zhx1,Rybp,Ptcd2,Trmt10c,Tcf12,Aff1,Gtf3c1,Zfp326,Rasd1,Pde8a,Ctdp1,Nop14,Slc38a3,Tsen15,Gtf3c4,Zfp800,Zfp639,Aars2,Hivep3,C1qbp,Tfdp2,Usp4,Eif4enif1,Ppp1r12a,Zfp395,Aff3,Lcorl,Mphosph10,Bhlhe41,Atoh8,Cst…
GO:0008152	3.81587e-06	0.999998	270	8601	metabolic process	BP	Nsmce2,Adam19,Ube3a,Bhmt2,Serpina1b,Mlh3,Spag9,Rbm20,Foxk1,Hoxa7,Nr4a2,Dhx29,Ppp1r9b,Scd1,Malsu1,Mrpl41,Tert,Qars,Gal3st1,Mkl2,Xrn2,E2f5,Acads,Rfc3,Herc4,Huwe1,Aff1,Cth,Pde3b,Bach1,Phospho2,Lcorl,Ppcs,Pepd,Wnk1,Taf1c,Dut,Kdm3b,Tfam,Atoh8,Mynn,Guf1,Ascc2,Tsen15,Apex2,Acy1,C1qbp,Zfhx3,Hmces,Ptpdc1,Gmcl1,Zxdc,Ankrd13c,Pdpk1,L3mbtl3,Dis3l2,Bcor,Secisbp2,Clip3,Styx,Usp19,Rngtt,Msl2,Serpina1e,Cog3,Apit…
GO:0034645	4.01973e-05	0.999975	137	3769	cellular macromolecule biosynthetic process	BP	Per1,Dnajc2,2610021A01Rik,C1qbp,Zfp932,Med22,Hipk3,Prim2,Guf1,Qars,Lcorl,Prkd1,Zfp326,Pgap2,Tert,Pus1,Hmgn5,Scaf8,Bnc2,Aff3,Nup62,Lrpprc,Gtf3c4,Zcchc11,Nek7,Mllt11,Neo1,Tcf12,Spata24,Tnrc18,Malsu1,Hoxa7,Nr4a2,Myo6,Mrpl41,Gtf3c1,Zdhhc7,Rbm14,Primpol,Klf16,Mkl2,Wwox,Aars2,Pcbp3,Creb1,Ctdp1,Brf2,Pdpk1,Zfp385a,Mynn,Rnf20,Zfp697,Dhx29,Kdm1b,Zfp800,Rad54l2,Aatf,Rwdd3,L3mbtl3,Ube3a,Rnf141,St3gal2,Chd2,F…
GO:0044271	4.35629e-05	0.999973	134	3714	cellular nitrogen compound biosynthetic process	BP	Neo1,Gal3st1,Pbx2,Gtf3c4,Dars2,Fam220a,Mllt11,Tcf12,2610021A01Rik,Pdpk1,Kdm3b,Pde8a,Chd2,Dut,Zfp932,Rnf20,Rreb1,Ppp1r12a,Polr2b,Eif3l,C1qbp,Prkd1,Aatf,Zfp395,Rbm14,Zxdc,Zfhx3,Nelfe,Vars2,Rybp,Pank3,Zfp639,Spen,Wwox,Klf16,Atoh8,Lcorl,Zfp326,Brf2,Nostrin,Scaf8,Zcchc11,Tnrc6c,Aco1,Tert,Zhx1,Zfp697,Xrn2,Slc25a16,Spata24,Rad54l2,Tnrc18,Qars,Lrpprc,Myo6,Aff1,Bmp5,Mrpl41,Rasd1,Pus1,Ormdl1,Rbck1,Prim2,Af…
GO:0009059	5.65485e-05	0.999964	139	3879	macromolecule biosynthetic process	BP	Otulin,Zfp800,Irak2,Extl1,Zfp326,Zdhhc7,Serpina1b,Xrn2,St3gal2,Tfam,Tnrc18,Rasd1,L3mbtl3,Mkl2,Mrpl41,Trim23,Pgap2,Rwdd3,Leo1,Guf1,Fam220a,Mllt11,Zfp395,Zxdc,Pdpk1,Qars,C1qbp,Nelfe,Bach1,Hmgn5,Hivep3,Prkd1,Clip3,Trim13,Cth,Wnt5a,Gtf3c4,Dnajc2,Aff1,Dhx29,Zfp697,Per1,Zfp141,Ankrd13c,Chd2,Brf2,Zhx1,Atoh8,Ppp1r12a,Rbm14,Ube3a,Tnrc6c,Malsu1,Nr4a2,Dars2,Med19,Lrpprc,Rybp,Rbck1,Kdm3b,Lcorl,Prim2,Zfp655,P…
GO:0006396	9.77881e-05	0.999955	37	721	RNA processing	BP	Ern1,Nelfe,Tyw1,Leo1,Tert,Cstf1,Trmt6,Ptcd2,Scaf4,Xrn2,Dis3l2,Usp4,Rbm20,Diexf,Scaf8,Rcl1,C1qbp,Pus1,Tsen15,Trmt2b,Ints6,Exosc4,Zfp326,Rngtt,Zc3h3,Trmt10c,Clp1,Nop14,Aars2,Rnf20,Thumpd3,Spen,Mphosph10,Trub2,Ddx52,Zcchc11,Dhx29
GO:0006351	0.000102278	0.999937	107	2802	transcription, DNA-templated	BP	Rasd1,Primpol,Atoh8,Zfp326,Kdm1b,Tfdp2,Ddit3,Bhlhe41,Bmp5,Cth,Polr2b,Tert,Med19,Zxdc,Pcbp3,Zfp697,Pde8a,C1qbp,Tcf12,Gtf3c4,Wwox,Zfp800,Mkl2,Nr4a2,Wnt5a,Dnajc2,Irak2,Nelfe,Bnc2,Hmgn5,Rreb1,Hoxa7,Ern1,Scaf8,Zfp385a,Mllt11,Lcorl,E2f5,Tfam,Elmsan1,2610021A01Rik,Fam220a,Ppp1r12a,Zfp639,Trim13,Zfp395,Ednrb,Gtf3c1,Otulin,Xrn2,Rbck1,Zbtb1,Chd2,Lrpprc,Zcchc11,Rnf20,L3mbtl3,Brf2,Ctdp1,Ube3a,Rwdd3,Leo1,Rbm1…
GO:0009058	0.000102952	0.999932	159	4669	biosynthetic process	BP	Serpina1b,Mrpl41,Nostrin,Apitd1,L3mbtl3,Foxk1,Bcor,Guf1,Zxdc,Dhx29,Pdpk1,Zbtb1,Ppcs,Gtf3c4,Wnt5a,Zfp141,Bach1,Trim23,Zdhhc7,Gmcl1,Tfdp2,Qars,Irak2,Mkl2,Med19,Nr4a2,Otulin,Hmgn5,Pgap2,C1qbp,Tnrc18,Bhmt2,St3gal2,Cog3,Tfam,Ube3a,Xrn2,Rasd1,Slc25a16,Ctdp1,Oas1a,Aatf,Scd1,Lcorl,Zfp326,Spen,Ppp1r12a,Gal3st1,Taf1c,E2f5,Elmsan1,Bpgm,Per1,Zfp800,Ndufaf6,Narfl,Brf2,Pde8a,Glul,Mllt11,Kdm3b,Rbm14,Zfhx3,Aff1,…
GO:1901576	0.000109668	0.999928	157	4598	organic substance biosynthetic process	BP	Serpina1b,Zfp697,Myo6,Mogs,Aatf,C1qbp,Stard4,Clip3,Hmgn5,Cd3eap,Mrpl41,Calca,Lrpprc,G6pc3,Secisbp2,Ankrd13c,Dhx29,Nek7,Zfp395,Polr2b,Hivep3,Pank3,Rwdd3,Glul,Guf1,Nr4a2,Dnajc2,Mtrf1l,Gmcl1,Pgap2,Zfp800,Xrn2,Nup62,Mynn,Wwox,Zfhx3,Neo1,Tsta3,Dars2,Atoh8,Zfp639,Rfc3,Per1,Hoxa7,Zxdc,Pde8a,Ormdl1,Rbck1,Taf1c,Pus1,E2f5,Banp,Cyb5r1,Primpol,Zfp655,Tet3,Wnt5a,Zfp141,Sox8,Zfp932,Med22,Rbm14,Aff3,Tnrc18,Apit…
GO:0097659	0.000111727	0.99993	107	2817	nucleic acid-templated transcription	BP	Myo6,Creb1,Rbm14,Rwdd3,Cd3eap,Pbx2,Sox8,Hdac11,Zfp655,Aff1,Irak2,Zfp395,Nr4a2,Atoh8,Klf16,Hoxa7,Hivep3,Zbtb1,Gmcl1,Hmgn5,Tfdp2,Kdm3b,Zhx1,Prim2,Zfp697,Zfp141,Zcchc11,Wwox,Rasd1,Foxk1,Rnf20,Dnajc2,Taf1c,Elmsan1,Nup62,Med19,Zfp800,Zfp639,Tert,Lcorl,Rybp,Bhlhe41,Mynn,Aff3,Kdm1b,Nelfe,Banp,Pcbp3,Lrpprc,Bach1,Scaf8,Zxdc,Otulin,C1qbp,Pdpk1,Slc38a3,Ppp1r12a,Cth,Nostrin,Tet3,Rad54l2,Xrn2,Bcor,Zfp326,Gtf3…
GO:0032774	0.000133758	0.999916	107	2830	RNA biosynthetic process	BP	Brf2,Myo6,Zfp385a,Lrpprc,Ednrb,Tcf12,Zfp395,Scaf8,Fam220a,Kdm1b,Aatf,Xrn2,Gtf3c4,Rbck1,Zfp932,Zfp697,Bnc2,Med22,Mllt11,Cd3eap,Creb1,Mkl2,Chd2,Hoxa7,Zfp326,Kdm3b,2610021A01Rik,Leo1,Prkd1,Zcchc11,Slc38a3,Tnrc18,Elmsan1,Rnf20,Wwox,Mynn,Aff3,Pus1,Zhx1,Ddit3,Dnajc2,Polr2b,Ctdp1,Rbm14,Primpol,Pde8a,Spen,Zfhx3,Spata24,Prkd2,Lcorl,Bcor,Klf16,Nr4a2,Bmp5,Zxdc,Nelfe,Ern1,Irak2,Wnt5a,Nup62,Cth,Pbx2,Zfp800,Zb…
GO:0034654	0.000137562	0.999913	116	3148	nucleobase-containing compound biosynthetic process	BP	Prim2,Rbm14,Pus1,Med22,Hoxa7,Tcf12,Elmsan1,Pbx2,Per1,Chd2,Gtf3c1,Myo6,Nr4a2,Klf16,Rbck1,Neo1,Lcorl,Dnajc2,Mkl2,Zfp932,Nf1,Rnf20,Aff3,Pdpk1,Primpol,Zcchc11,Bcor,Mynn,Brf2,Kdm1b,Xrn2,Oas1a,L3mbtl3,Zfp385a,Gtf3c4,Dut,Prkd2,Lrpprc,Ppcs,Prkd1,Rreb1,Mllt11,Zxdc,Nostrin,Tnrc18,Bnc2,Ednrb,2610021A01Rik,Nup62,Rasd1,Scaf8,Zfp697,Spata24,Creb1,Wwox,E2f5,Sox8,Aff1,Zfp639,Pde8a,Fam220a,Ern1,Ppp1r12a,Bmp5,Tert…
GO:0034470	0.000151876	0.99995	19	296	ncRNA processing	BP	Diexf,Trmt10c,Trmt6,Ddx52,Dis3l2,Trmt2b,Tsen15,Trub2,Tyw1,Nop14,Zcchc11,Mphosph10,Exosc4,Clp1,Pus1,Thumpd3,Ints6,Aars2,Rcl1
GO:0034660	0.000168892	0.999937	23	390	ncRNA metabolic process	BP	Trmt2b,Vars2,Cd3eap,Nop14,Aars2,Clp1,Trmt6,Zcchc11,Ddx52,Diexf,Trub2,Thumpd3,Tsen15,Exosc4,Dis3l2,Trmt10c,Rcl1,Qars,Dars2,Ints6,Tyw1,Mphosph10,Pus1
GO:0006399	0.000205345	0.999947	13	156	tRNA metabolic process	BP	Tyw1,Pus1,Trub2,Vars2,Trmt10c,Aars2,Tsen15,Trmt2b,Dars2,Trmt6,Thumpd3,Clp1,Qars
GO:0018130	0.000246373	0.999841	116	3196	heterocycle biosynthetic process	BP	Mynn,Spata24,Ednrb,Ctdp1,Med22,Nr4a2,Zfp639,Rbm14,Hipk3,Pus1,Sox8,Kdm1b,Zfp800,Tert,2610021A01Rik,Oas1a,Prkd1,Rreb1,L3mbtl3,Spen,Rad54l2,Per1,Chd2,Ube3a,Med19,Ppcs,Zbtb1,Rfc3,Wnt5a,Scaf8,Brf2,Tet3,Bhlhe41,Gtf3c1,Hmgn5,Ppp1r12a,Tsta3,Cth,Aff1,Slc38a3,Atoh8,Gtf3c4,Tnrc18,Zfhx3,C1qbp,Primpol,Myo6,Trim13,Ascc2,Pcbp3,Pank3,Tfdp2,Polr2b,E2f5,Wwox,Nek7,Zfp395,Mllt11,Tfam,Pde8a,Aatf,Creb1,Taf1c,Hoxa7,Aff…
GO:1901362	0.000271088	0.999824	118	3280	organic cyclic compound biosynthetic process	BP	Sox8,Otulin,Zfhx3,Zxdc,Rad54l2,Stard4,Wwox,C1qbp,Zcchc11,Ppp1r12a,Rybp,Lcorl,Hoxa7,Tnrc18,Xrn2,Nek7,Nup62,Zbtb1,Rwdd3,Zfp141,Ascc2,Pde8a,Rbck1,Dnajc2,Rfc3,Primpol,Cth,Polr2b,Prkd1,Rasd1,Zfp395,Lrpprc,Tet3,Hivep3,Mynn,Pcbp3,Zfp385a,Gmcl1,Cyb5r1,Scaf8,Elmsan1,Zfp800,Atoh8,Rnf141,Tsta3,Med22,Creb1,Zfp655,Aatf,Spata24,Banp,Prkd2,Chd2,Bcor,Nostrin,Bach1,Neo1,Nr4a2,Rnf20,Mllt11,Foxk1,Zfp326,Myo6,Zfp697…
GO:0008033	0.000284207	0.99994	10	105	tRNA processing	BP	Tyw1,Clp1,Tsen15,Aars2,Trmt10c,Thumpd3,Trub2,Trmt2b,Pus1,Trmt6
GO:0019438	0.000291508	0.99981	116	3210	aromatic compound biosynthetic process	BP	Nek7,Sox8,Brf2,Oas1a,Lrpprc,Klf16,Gtf3c4,Elmsan1,Kdm3b,Dnajc2,Gtf3c1,Rreb1,Zfp395,Prkd1,Pde8a,Tfam,L3mbtl3,Spata24,Hoxa7,Bcor,Tcf12,Calca,Tet3,Ppcs,Ppp1r12a,Per1,Ube3a,2610021A01Rik,Chd2,Polr2b,Zfp932,Zfp385a,Mllt11,Kdm1b,Rnf141,Slc38a3,Atoh8,Trim13,Nr4a2,Dut,Nup62,Ascc2,Tfdp2,Pbx2,Med22,Zxdc,Zfhx3,Mkl2,Wwox,Tert,Bhlhe41,Mynn,Hmgn5,Creb1,Tsta3,Rbck1,Gmcl1,Zcchc11,Pdpk1,Spen,Rasd1,Cd3eap,Hivep3,Zf…
GO:0044249	0.000364828	0.999753	152	4527	cellular biosynthetic process	BP	Pde8a,Aff3,2610021A01Rik,Dhx29,Wwox,Ube3a,Zfp697,C1qbp,Ctdp1,Primpol,Tfam,Elmsan1,Lcorl,Malsu1,Zfhx3,Neo1,Fam220a,Pbx2,Zfp326,Rnf20,Ednrb,Kdm1b,Aco1,Chd2,Spen,Zfp932,Polr2b,Med22,Scd1,Ctdnep1,Chst7,Spata24,Tnrc18,Rbck1,Ormdl1,Slc25a16,Clip3,Pus1,Zfp800,Rreb1,Gal3st1,Pcbp3,Hdac11,Mllt11,Ddit3,Mrpl41,Eif3l,Tet3,Rasd1,Kdm3b,Tcf12,Aatf,Trim23,Xrn2,Aff1,Creb1,Tfdp2,Nek7,Bach1,Cth,Dnajc2,Mkl2,Tert,Hmgn…
GO:0010390	0.000478032	0.999958	5	23	histone monoubiquitination	BP	Leo1,Cul4b,Rybp,Rnf20,Bcor
GO:0080090	0.000619316	0.999573	153	4538	regulation of primary metabolic process	BP	Zbtb1,Hoxa7,Hdac11,Tnrc18,Dnajc2,Rasd1,Myo6,Zhx1,Zxdc,Tert,Rnf20,Zfp395,Rybp,Creb1,Nelfe,Ranbp2,Rad54l2,Scd1,Kdm3b,Nbr1,Pbx2,Serpina1d,Neo1,Mllt11,Lcorl,Xrn2,Zcchc11,Prkd2,Aff1,Usp19,Mvp,Ptcd2,Gmcl1,Zfp932,Bmp5,Btbd6,Fam175a,Zfp697,Nek7,Serpina1b,Malsu1,Hmgn5,Atoh8,Ednrb,Zfp639,Nup62,Rad18,Stk40,Hivep3,Spag9,Banp,Nr4a2,Rwdd3,Pcbp3,Cln6,2610021A01Rik,Ppp1r12a,Usp4,Cth,Zfp385a,Styx,Nf1,Cul4b,Fam220…
GO:0000959	0.000633495	0.999938	5	29	mitochondrial RNA metabolic process	BP	Aars2,Trmt10c,Lrpprc,Dars2,Tfam
GO:0019222	0.000769992	0.999463	161	4858	regulation of metabolic process	BP	Klf16,Nek7,Trim13,Usp4,Mynn,Pcbp3,Lrpprc,Tet3,Sox8,Bnc2,Cth,Secisbp2,Rbm14,Ppp1r12a,Med22,Styx,Creb1,Btbd6,Mkl2,Clp1,Spata24,Bhlhe41,Rreb1,Fam220a,Wnt5a,Pus1,Ctdnep1,Mvp,C1qbp,Tnrc6c,Bpgm,Bcor,Stard4,Eif4enif1,Per1,Pde8a,Serpina1d,Slc38a3,Tfdp2,Chd2,2610021A01Rik,Nr4a2,Dnajc2,Aff1,Pdpk1,Ctdp1,Tcf12,Nsmf,Atoh8,Pfn2,Zfp655,Ephx2,Zfp800,Rad18,Bre,Prkd1,Uvrag,Mllt11,Wwox,Mink1,Elmsan1,Tert,Pbx2,Serpi…
GO:0051252	0.00080119	0.99947	104	2853	regulation of RNA metabolic process	BP	Neo1,Otulin,Hmgn5,Irak2,Rwdd3,Kdm1b,Ppp1r12a,Zfp326,Ern1,Pbx2,Zfhx3,E2f5,Tnrc6c,Sox8,Spen,Pcbp3,Zxdc,Pde8a,Tcf12,Rnf20,Tfam,Aff3,Wwox,Spata24,Zfp697,Rasd1,Bach1,Fam220a,Rbck1,Elmsan1,Pus1,Nup62,Zfp395,Med22,Ctdp1,Chd2,Prkd1,Rreb1,Bcor,Hdac11,Tet3,Tert,Cth,2610021A01Rik,Aff1,Creb1,Pdpk1,Prkd2,Rad54l2,Foxk1,Rnf141,Zfp800,Hipk3,Tnrc18,Bnc2,Nr4a2,Zcchc11,Zfp141,Nostrin,Mkl2,Nelfe,Mllt11,Slc38a3,Rybp,…
GO:0006513	0.000915377	0.999845	7	53	protein monoubiquitination	BP	Leo1,Rybp,Cul4b,Rad18,Huwe1,Bcor,Rnf20
GO:0006355	0.000929239	0.999386	100	2730	regulation of transcription, DNA-templated	BP	Trim13,Bmp5,Ppp1r12a,Tfam,Banp,Foxk1,Rasd1,E2f5,Wnt5a,C1qbp,Dnajc2,Pdpk1,Tert,Irak2,Tcf12,Zxdc,Cth,Rreb1,Rnf20,2610021A01Rik,Aff1,Mllt11,Kdm1b,Elmsan1,Leo1,Mynn,Xrn2,Hoxa7,Nelfe,Bnc2,Zhx1,Rbck1,Ern1,Wwox,Zfp800,Bhlhe41,Zbtb1,Lcorl,Pbx2,Aff3,Mkl2,Ascc2,Zcchc11,L3mbtl3,Kdm3b,Pde8a,Tfdp2,Nr4a2,Zfhx3,Otulin,Ddit3,Nup62,Prkd2,Zfp326,Chd2,Fam220a,Spata24,Ctdp1,Lrpprc,Bach1,Aatf,Sox8,Rybp,Zfp385a,Zfp655…
GO:1903506	0.00100257	0.999336	100	2745	regulation of nucleic acid-templated transcription	BP	Atoh8,Pdpk1,Zfp697,C1qbp,Rnf20,Zxdc,Bach1,Spen,Aatf,Zfp932,Spata24,Hdac11,Rasd1,Pcbp3,Per1,E2f5,Brf2,Rad54l2,Dnajc2,Nelfe,Fam220a,Zfp639,Zhx1,Klf16,Wnt5a,Mkl2,Kdm3b,Hmgn5,Zfp326,Pus1,Rwdd3,Lrpprc,Hivep3,Ern1,Zfp395,Bmp5,Zbtb1,Nr4a2,Zfp800,Gmcl1,Banp,Zfp141,Rreb1,2610021A01Rik,Rbm14,Lcorl,Bcor,Ctdp1,Mllt11,Leo1,Rybp,Myo6,Sox8,Tet3,Prkd1,Nup62,Xrn2,Pbx2,Hipk3,Ednrb,Hoxa7,Rbck1,Otulin,Tfdp2,Trim13,I…
GO:0016574	0.0010246	0.999855	6	40	histone ubiquitination	BP	Huwe1,Rnf20,Bcor,Leo1,Cul4b,Rybp
GO:2001141	0.00105676	0.999299	100	2751	regulation of RNA biosynthetic process	BP	Nelfe,Bach1,Aatf,Creb1,Zfp639,Pdpk1,Myo6,Gmcl1,Ube3a,Slc38a3,Zhx1,Rad54l2,Atoh8,Zfp932,Zfp395,Zfp141,Tfdp2,Per1,Zbtb1,Pcbp3,Pus1,Lrpprc,Zcchc11,Prkd1,Spata24,Ctdp1,Sox8,Klf16,Mynn,Hdac11,Hipk3,Banp,Hmgn5,Kdm3b,Zfp385a,Tnrc18,Nr4a2,Med19,Tet3,Dnajc2,C1qbp,Ednrb,Elmsan1,Fam220a,Xrn2,Ern1,Zfp697,Bhlhe41,Tcf12,Neo1,Brf2,Wnt5a,Tert,Foxk1,Rbck1,Zfp326,Mkl2,Zfp655,Zfhx3,Leo1,Trim13,Tfam,Zfp800,Rnf141,Ta…
GO:0019219	0.00110027	0.999256	112	3147	regulation of nucleobase-containing compound metabolic process	BP	Lrpprc,Mynn,Zfp932,Med22,Rfc3,Bcor,Spata24,Bpgm,Ctdp1,Rbm14,Zfp395,Ppp1r12a,Trim13,Atoh8,Rreb1,Mkl2,Chd2,Zcchc11,Klf16,Bnc2,Mllt11,Rad54l2,Fam220a,Elmsan1,Wnt5a,Tet3,Hmgn5,Rad18,Per1,Ube3a,Zfp800,Gmcl1,2610021A01Rik,Slc38a3,Zfp639,Zxdc,Tcf12,Cth,Secisbp2,Pus1,Ascc2,Ptcd2,L3mbtl3,Foxk1,Med19,E2f5,Bre,Ddit3,Tnrc6c,Zfhx3,Tert,C1qbp,Bhlhe41,Creb1,Tfam,Zfp326,Leo1,Neo1,Aff1,Nek7,Prkd1,Nr4a2,Wwox,Kdm1b…
GO:0010468	0.00155872	0.998929	116	3319	regulation of gene expression	BP	Zc3h3,Hivep3,Neo1,Otulin,Hmgn5,C1qtnf1,Xrn2,Tfdp2,Leo1,Ddit3,Brf2,Prkd1,Pus1,Zfp800,Ptcd2,Taf1c,Per1,Bmp5,Rbck1,Rwdd3,Rybp,Mllt11,Spen,Creb1,Ascc2,Eif4enif1,Zbtb1,C1qbp,Sox8,Myo6,Wnt5a,Zhx1,Stk40,Zfp697,Zfp395,Ctdp1,Bach1,Mkl2,Rbm20,Tcf12,Nf1,Nostrin,Rictor,Rbm14,Tfam,Aff3,Slc38a3,Foxk1,Fam220a,Rnf141,Stxbp5,Aco1,Trim13,Zfp932,Zfp326,Zfp385a,Kdm3b,Zcchc11,Rreb1,Pcbp3,Bhlhe41,L3mbtl3,Malsu1,Zfp141…
GO:0031323	0.00196436	0.9986	151	4583	regulation of cellular metabolic process	BP	Per1,Clip3,Nek7,Uvrag,Mvp,Dnajc2,Elmsan1,Rbck1,Mink1,Spata24,Hoxa7,Chd2,E2f5,Zfp326,Lrpprc,Zbtb1,Klf16,Neo1,Usp19,Bmp5,Sox8,Flrt1,Med22,Calca,Nsmf,Ormdl1,Tcf12,Kdm3b,Zfp395,Cln6,Oxr1,Pus1,Stard4,Rad54l2,Secisbp2,Vac14,Cth,C1qtnf1,Leo1,Pbx2,Pde8a,Rad18,Zfp385a,Nbr1,Zfp655,Serpina1d,Hipk3,Fam175a,Zfp932,Atoh8,Bcor,Serpina1c,Tnrc6c,Bpgm,Brf2,Zfp800,Zfp141,Rfc3,Mst1r,Eif4enif1,Rreb1,Ppp1r12a,Ptcd2,Te…
GO:0032543	0.00202827	0.999661	6	59	mitochondrial translation	BP	Mtrf1l,Lrpprc,Dars2,Aars2,Malsu1,C1qbp
GO:0070129	0.00204926	0.9999	3	11	regulation of mitochondrial translation	BP	Malsu1,C1qbp,Lrpprc
GO:0070889	0.00205475	0.999982	2	3	platelet alpha granule organization	BP	Zfp385a,Vps33b
GO:0009889	0.0022251	0.998454	115	3343	regulation of biosynthetic process	BP	Bcor,Neo1,Tnrc18,Xrn2,Trim13,Spen,Otulin,Zfp697,E2f5,C1qbp,Zfp655,Calca,Ppp1r12a,Zfp800,Hmgn5,Pus1,Ddit3,Pdpk1,Zfp326,Cth,Wwox,Hoxa7,Bach1,Creb1,Rbck1,Zbtb1,Bmp5,Prkd1,Slc38a3,Myo6,Fam220a,Tfam,Kdm3b,Tcf12,Rybp,Zhx1,Atoh8,Mynn,Brf2,Ascc2,Zfhx3,Zfp385a,Zfp141,Zxdc,Sox8,Irak2,Aatf,Leo1,Lcorl,Kdm1b,Rfc3,L3mbtl3,Ormdl1,Tnrc6c,Zfp639,Chd2,Mkl2,Pbx2,Nr4a2,Ube3a,Spata24,Rasd1,Aff1,Wnt5a,Zcchc11,Per1,Rwd…
GO:0000394	0.00232223	0.999879	3	12	RNA splicing, via endonucleolytic cleavage and ligation	BP	Tsen15,Clp1,Ern1
GO:0051171	0.00251744	0.998241	116	3362	regulation of nitrogen compound metabolic process	BP	Prkd2,Calca,Ddit3,Rnf20,Tcf12,Spen,Trim13,Kdm1b,C1qbp,Chd2,Sox8,Mllt11,E2f5,Per1,Pbx2,Malsu1,Wwox,Aff3,Pus1,Ern1,Rwdd3,Zfp326,Irak2,Rad54l2,Wnt5a,Bmp5,Otulin,Zfhx3,Fam220a,Nr4a2,Zfp385a,Tet3,Pde8a,Tnrc6c,Nf1,Aff1,Spata24,Rreb1,Ptcd2,Bre,Lcorl,Hdac11,Eif4enif1,Hmgn5,Xrn2,Ppp1r12a,Nup62,Nostrin,Rad18,L3mbtl3,Rasd1,Ormdl1,Rnf141,Slc38a3,Tert,Atoh8,Rbm14,Gmcl1,Zfp141,Zcchc11,Bpgm,Banp,Lrpprc,Zfp655,B…
GO:2000112	0.00293085	0.997963	107	3061	regulation of cellular macromolecule biosynthetic process	BP	Creb1,Bcor,Myo6,Dnajc2,Hmgn5,Gmcl1,Aatf,Slc38a3,Per1,Zfp639,Nelfe,Leo1,Elmsan1,Kdm3b,Secisbp2,Nek7,Zbtb1,Zfp326,Pus1,Neo1,Brf2,Prkd1,Rybp,Lrpprc,Xrn2,Zhx1,Zfp395,Tfdp2,Bach1,C1qbp,Zfp385a,Zfp800,Spata24,Atoh8,Sox8,Banp,Zfp141,Zfp697,Rad54l2,Mynn,Zfp932,Nr4a2,Mllt11,Malsu1,Pde8a,Ctdp1,Tet3,Aco1,Rfc3,Foxk1,Rbck1,Rnf20,Ube3a,Pcbp3,Mkl2,Tert,Fam220a,Kdm1b,Wnt5a,Zfhx3,Ppp1r12a,Med19,Klf16,Rbm14,Lcorl,…
GO:0060255	0.00308604	0.997771	149	4560	regulation of macromolecule metabolic process	BP	E2f5,Kdm1b,Wnt5a,Otulin,Pus1,Tnrc6c,Ednrb,Mllt11,Usp19,Rictor,Malsu1,Wwox,Rad54l2,Hmgn5,Rreb1,Aff3,2610021A01Rik,C1qbp,Neo1,Rwdd3,Cul4b,Zc3h3,Zcchc11,Tfam,Zfhx3,Zxdc,Bcor,Pbx2,Bre,Ddit3,Cln6,Chd2,Ern1,Rbck1,Bach1,Fam220a,Irak2,Lrpprc,Cth,Narfl,Serpina1d,Bhlhe41,Tnrc18,Stxbp5,Rnf141,Spen,Ppp1r12a,Serpina1c,Zfp326,Tfdp2,Ctdp1,Med19,Creb1,Plk2,Hivep3,Rybp,Spag9,Zfp395,Mink1,Tert,Spata24,Styx,Uvrag,A…
GO:0010556	0.00322932	0.997742	109	3157	regulation of macromolecule biosynthetic process	BP	Prkd1,Brf2,Rfc3,Pus1,Ddit3,Aff1,Otulin,Myo6,Rbck1,Spen,Wnt5a,Leo1,Ormdl1,Tfam,Per1,Zhx1,Hmgn5,Tfdp2,Bach1,Zfp395,Bmp5,Neo1,Irak2,Tcf12,Zfhx3,C1qbp,Zfp697,Gmcl1,Zfp800,Taf1c,Rybp,Malsu1,Zfp655,Kdm3b,Nostrin,Nek7,Hivep3,Mkl2,Rwdd3,Creb1,Aco1,Rasd1,Zfp141,Zxdc,Ankrd13c,Klf16,Pde8a,Ascc2,Rnf141,Fam220a,L3mbtl3,Zfp385a,Ube3a,Zbtb1,Ctdp1,Foxk1,Tnrc18,Rbm14,Med19,Mynn,Lcorl,Secisbp2,Tnrc6c,Zfp326,Rad54l…
GO:0038033	0.00349543	0.999942	2	4	positive regulation of endothelial cell chemotaxis by VEGF-activated vascular endothelial growth factor receptor signaling pathway	BP	Prkd1,Prkd2
GO:0031123	0.00372254	0.999177	7	72	RNA 3'-end processing	BP	Zc3h3,Leo1,Zcchc11,Nelfe,Exosc4,Rnf20,Clp1
GO:0031326	0.0038862	0.997255	112	3288	regulation of cellular biosynthetic process	BP	Stard4,Nek7,Elmsan1,Rreb1,Ppp1r12a,Rad54l2,Ednrb,Zfp385a,Dnajc2,Zcchc11,Fam220a,Kdm3b,Hoxa7,Pdpk1,Spata24,Tet3,E2f5,Sox8,Lrpprc,Ern1,Zfp326,Otulin,Xrn2,Calca,Hipk3,Mynn,Tcf12,Bhlhe41,Leo1,Hmgn5,Irak2,Bmp5,Mkl2,Zfp655,2610021A01Rik,Pcbp3,Tfam,Neo1,Zbtb1,Aff3,Klf16,Cth,Ube3a,Rnf20,Aff1,Zfp697,Tnrc18,Slc38a3,Pde8a,Tnrc6c,Zfp800,Zfp932,Wnt5a,Zfp639,Ctdp1,Zhx1,Pus1,Tfdp2,Taf1c,Rbck1,Nr4a2,Ormdl1,Rbm14…
GO:0006378	0.00406906	0.999377	5	37	mRNA polyadenylation	BP	Zc3h3,Rnf20,Leo1,Clp1,Nelfe
GO:0043631	0.00432873	0.999326	5	38	RNA polyadenylation	BP	Clp1,Leo1,Nelfe,Zc3h3,Rnf20
GO:0035021	0.00475599	0.999908	2	4	negative regulation of Rac protein signal transduction	BP	Nf1,Arhgap24
GO:0033108	0.00490727	0.999401	4	39	mitochondrial respiratory chain complex assembly	BP	Aars2,Ndufaf6,Ndufaf4,Tfam
GO:0035518	0.00514061	0.999638	3	13	histone H2A monoubiquitination	BP	Rybp,Cul4b,Bcor
GO:0089700	0.00568563	0.999879	2	4	protein kinase D signaling	BP	Prkd2,Prkd1
GO:0007005	0.00672371	0.996521	25	593	mitochondrion organization	BP	Grpel2,Aars2,Tomm40l,Ndufaf6,C1qbp,Alkbh7,Mtrf1l,Malsu1,Tfam,Mfn2,Bmf,Calca,Naif1,Primpol,Ndufaf4,Ptcd2,Dars2,Lrpprc,Tert,Huwe1,Mllt11,Trmt10c,Fundc1,Cyb5r1,Prkd2
GO:0038089	0.00676991	0.999817	2	5	positive regulation of cell migration by vascular endothelial growth factor signaling pathway	BP	Prkd2,Prkd1
GO:0010873	0.00687228	0.999786	2	7	positive regulation of cholesterol esterification	BP	Stard4,Scd1
GO:0007494	0.00717068	0.999801	2	5	midgut development	BP	Ednrb,Wnt5a
GO:0071265	0.00786199	0.999737	2	7	L-methionine biosynthetic process	BP	Bhmt2,Cth
GO:1901727	0.00789969	0.999769	2	5	positive regulation of histone deacetylase activity	BP	Prkd1,Prkd2
GO:0070127	0.00846126	0.999743	2	5	tRNA aminoacylation for mitochondrial protein translation	BP	Aars2,Dars2
GO:0006974	0.00851524	0.99534	28	624	cellular response to DNA damage stimulus	BP	Fam175a,Pds5b,Myo6,Zbtb1,Huwe1,Exd2,Rad18,Alkbh7,Nek1,Cep63,Uvrag,Apex2,Nsmce2,Chd2,Bach1,Endov,Apitd1,Cul4b,Gen1,Xrn2,Pgap2,Alkbh2,Primpol,Bre,Cdip1,Mdc1,Zfp385a,Mlh3
GO:0072332	0.00911443	0.997908	6	70	intrinsic apoptotic signaling pathway by p53 class mediator	BP	Ppp1r13b,Zfp385a,Wwox,Cdip1,Pgap2,Cep63
GO:0031124	0.00937307	0.998217	5	46	mRNA 3'-end processing	BP	Nelfe,Rnf20,Zc3h3,Leo1,Clp1
GO:0003323	0.00946356	0.999145	3	15	type B pancreatic cell development	BP	Bmp5,Wnt5a,Pdpk1
GO:0006281	0.00980394	0.99518	20	402	DNA repair	BP	Endov,Apex2,Primpol,Zbtb1,Exd2,Cul4b,Uvrag,Xrn2,Nsmce2,Huwe1,Bach1,Alkbh2,Mlh3,Rad18,Mdc1,Bre,Gen1,Pds5b,Fam175a,Apitd1
GO:0042350	0.0103862	1	1	1	GDP-L-fucose biosynthetic process	BP	Tsta3
GO:0042351	0.0103862	1	1	1	'de novo' GDP-L-fucose biosynthetic process	BP	Tsta3
GO:0006259	0.0106661	0.993764	33	782	DNA metabolic process	BP	Cep63,Bach1,Exd2,Prkd2,Mcmdc2,Nsmce2,Zbtb1,Huwe1,Bmp5,Xrn2,Rmi1,Apex2,Kdm1b,Alkbh2,Rad18,Cul4b,Nek7,Mlh3,Pds5b,Dnajc2,Primpol,Uvrag,Mdc1,Gen1,Endov,Prim2,Apitd1,Fam175a,Rfc3,Tert,Exosc4,Bre,Tet3
GO:1900028	0.0106715	0.999603	2	6	negative regulation of ruffle assembly	BP	Arhgap24,Pfn2
GO:0001935	0.0109523	0.997003	7	96	endothelial cell proliferation	BP	Nf1,Prkd2,Ern1,Atoh8,Wnt5a,Prkd1,Rictor
GO:1990108	0.0116866	1	1	1	protein linear deubiquitination	BP	Otulin
GO:0001938	0.0121057	0.997521	5	56	positive regulation of endothelial cell proliferation	BP	Prkd2,Wnt5a,Nf1,Prkd1,Rictor
GO:1901725	0.0125866	0.999489	2	6	regulation of histone deacetylase activity	BP	Prkd2,Prkd1
GO:0010587	0.0126738	0.999484	2	6	miRNA catabolic process	BP	Dis3l2,Zcchc11
GO:0016071	0.0129821	0.993204	22	479	mRNA metabolic process	BP	Cstf1,Clp1,Ptcd2,Nelfe,Rbm20,Rnf20,Spen,Zfp326,Zc3h3,Usp4,Tnrc6c,Rngtt,Ern1,Leo1,C1qbp,Tsen15,Secisbp2,Dis3l2,Scaf8,Exosc4,Scaf4,Xrn2
GO:0016569	0.0130535	0.993063	23	471	chromatin modification	BP	Kdm3b,Rbm14,Prkd1,Chd2,L3mbtl3,Rnf20,Cul4b,Fam175a,Tet3,Huwe1,Kdm1b,Tert,Bre,Leo1,Msl2,Prkd2,Hdac11,Per1,Hmgn5,Bcor,Banp,Dnajc2,Rybp
GO:0018230	0.013086	0.999458	2	6	peptidyl-L-cysteine S-palmitoylation	BP	Clip3,Zdhhc7
GO:0018231	0.013086	0.999458	2	6	peptidyl-S-diacylglycerol-L-cysteine biosynthetic process from peptidyl-cysteine	BP	Zdhhc7,Clip3
GO:0001984	0.0130888	1	1	1	vasodilation of artery involved in baroreceptor response to increased systemic arterial blood pressure	BP	Calca
GO:0009299	0.0130973	0.99863	3	18	mRNA transcription	BP	Hipk3,Zbtb1,Ddit3
GO:0044324	0.0133002	1	1	1	regulation of transcription involved in anterior/posterior axis specification	BP	Ddit3
GO:0031018	0.0134871	0.997816	4	34	endocrine pancreas development	BP	Bmp5,Wnt5a,Pdpk1,Pde3b
GO:0010872	0.0135884	0.999354	2	9	regulation of cholesterol esterification	BP	Scd1,Stard4
GO:0006366	0.0148732	0.989909	58	1583	transcription from RNA polymerase II promoter	BP	Tet3,Zfp932,Per1,Mkl2,Bcor,Hmgn5,Rbck1,Tfdp2,Med22,Neo1,Hipk3,Bach1,Zbtb1,Zhx1,Foxk1,Klf16,Myo6,Ctdp1,Ddit3,Rad54l2,Rbm14,Elmsan1,Tfam,Nelfe,Ube3a,Scaf8,Rreb1,Zfp395,Zfp639,Slc38a3,Spen,Prkd1,Pcbp3,Polr2b,Tcf12,C1qbp,Lcorl,Leo1,Rybp,Aatf,Med19,Ppp1r12a,Prkd2,Creb1,Hoxa7,Bmp5,Pbx2,Bhlhe41,Wwox,Sox8,Fam220a,Hivep3,Pus1,Ednrb,Tert,Zfhx3,Nr4a2,Wnt5a
GO:0034427	0.0149929	0.99927	2	8	nuclear-transcribed mRNA catabolic process, exonucleolytic, 3'-5'	BP	Exosc4,Dis3l2
GO:0031440	0.0151491	0.998327	3	18	regulation of mRNA 3'-end processing	BP	Leo1,Nelfe,Rnf20
GO:0033522	0.0151614	0.998314	3	19	histone H2A ubiquitination	BP	Cul4b,Rybp,Bcor
GO:0001936	0.0153102	0.996045	6	82	regulation of endothelial cell proliferation	BP	Wnt5a,Nf1,Prkd1,Prkd2,Atoh8,Rictor
GO:0043412	0.0154732	0.988552	104	3066	macromolecule modification	BP	Bmp5,Mink1,Mst1r,Zdhhc7,Exosc4,Nf1,Rnf20,Flrt1,Fkbp5,Uvrag,Otulin,Trmt6,Creb1,Cth,Ulk2,Hdac11,Dnajc2,Nek7,Ppp1r9b,Pdpk1,Irak2,C1qtnf1,Rictor,Thumpd3,Usp4,Mvp,Ctdp1,Nsmce2,Ptpdc1,Stk40,Oxr1,Senp5,Nup62,Per1,Prkd1,Banp,Plk2,Rybp,Trub2,Usp12,Fam175a,Trim59,St3gal2,Rbm14,Cttnbp2nl,Leo1,Klhl21,Fam220a,Mtmr3,Rnf146,Spag9,Nsmf,Gpd1l,Pfn2,Msl2,Ern1,Hipk3,Cog3,Sik3,Cul4b,Ctdnep1,Bcor,Pkdcc,Trim13,Wnk1,Tri…
GO:0002539	0.015661	1	1	1	prostaglandin production involved in inflammatory response	BP	Ephx2
GO:0009810	0.015661	1	1	1	stilbene metabolic process	BP	Ephx2
GO:0046272	0.015661	1	1	1	stilbene catabolic process	BP	Ephx2
GO:0006682	0.0157051	1	1	1	galactosylceramide biosynthetic process	BP	Gal3st1
GO:0019375	0.0157051	1	1	1	galactolipid biosynthetic process	BP	Gal3st1
GO:0090045	0.0160904	0.999216	2	7	positive regulation of deacetylase activity	BP	Prkd1,Prkd2
GO:0010944	0.0161471	0.999212	2	7	negative regulation of transcription by competitive promoter binding	BP	Creb1,Bhlhe41
GO:0002011	0.0163289	0.996426	5	48	morphogenesis of an epithelial sheet	BP	Lin7c,Arhgap24,Mpp5,Wnt5a,Rreb1
GO:0048484	0.0165896	0.999148	2	8	enteric nervous system development	BP	Ednrb,Sox8
GO:1902369	0.0169739	0.999149	2	7	negative regulation of RNA catabolic process	BP	Secisbp2,Lrpprc
GO:0019605	0.0173781	1	1	1	butyrate metabolic process	BP	Acads
GO:0046359	0.0173781	1	1	1	butyrate catabolic process	BP	Acads
GO:0051865	0.0174024	0.996113	5	52	protein autoubiquitination	BP	Rnf141,Rnf146,Rad18,Ube3a,Trim13
GO:0010609	0.0175389	1	1	1	mRNA localization resulting in posttranscriptional regulation of gene expression	BP	Zfp385a
GO:1902164	0.0175389	1	1	1	positive regulation of DNA damage response, signal transduction by p53 class mediator resulting in transcription of p21 class mediator	BP	Zfp385a
GO:0015937	0.0177885	0.999025	2	9	coenzyme A biosynthetic process	BP	Pank3,Ppcs
GO:1990697	0.0183909	1	1	1	protein depalmitoleylation	BP	Notum
GO:0006388	0.0183996	0.998952	2	10	tRNA splicing, via endonucleolytic cleavage and ligation	BP	Clp1,Tsen15
GO:0006226	0.0184054	1	1	1	dUMP biosynthetic process	BP	Dut
GO:0009149	0.0184054	1	1	1	pyrimidine nucleoside triphosphate catabolic process	BP	Dut
GO:0009213	0.0184054	1	1	1	pyrimidine deoxyribonucleoside triphosphate catabolic process	BP	Dut
GO:0046080	0.0184054	1	1	1	dUTP metabolic process	BP	Dut
GO:0046081	0.0184054	1	1	1	dUTP catabolic process	BP	Dut
GO:0033477	0.018818	1	1	1	S-methylmethionine metabolic process	BP	Bhmt2
GO:0034661	0.0193709	0.997612	3	21	ncRNA catabolic process	BP	Dis3l2,Exosc4,Zcchc11
GO:0003309	0.0197747	0.997543	3	21	type B pancreatic cell differentiation	BP	Pdpk1,Wnt5a,Bmp5
GO:0071257	0.0201015	0.998856	2	8	cellular response to electrical stimulus	BP	Myo6,Nsmf
GO:1901361	0.0201069	0.991057	13	266	organic cyclic compound catabolic process	BP	Ephx2,Afmid,Pde3b,Dis3l2,Secisbp2,Xrn2,Zcchc11,Lrpprc,Exosc4,Dut,Tnrc6c,Tet3,Pde4b
GO:0030490	0.0202682	0.996219	4	47	maturation of SSU-rRNA	BP	Mphosph10,Nop14,Rcl1,Diexf
GO:0051092	0.020533	0.993638	7	97	positive regulation of NF-kappaB transcription factor activity	BP	Cth,Trim13,Prkd1,Prkd2,Irak2,Rbck1,Wnt5a
GO:0044380	0.0211148	0.996081	4	35	protein localization to cytoskeleton	BP	Klhl21,Cep63,Ppp1r9b,Nedd1
GO:0018272	0.0211203	1	1	1	protein-pyridoxal-5-phosphate linkage via peptidyl-N6-pyridoxal phosphate-L-lysine	BP	Cth
GO:0018352	0.0211203	1	1	1	protein-pyridoxal-5-phosphate linkage	BP	Cth
GO:0044524	0.0211203	1	1	1	protein sulfhydration	BP	Cth
GO:0071266	0.0211203	1	1	1	'de novo' L-methionine biosynthetic process	BP	Cth
GO:1904829	0.0211203	1	1	1	regulation of aortic smooth muscle cell differentiation	BP	Cth
GO:1904831	0.0211203	1	1	1	positive regulation of aortic smooth muscle cell differentiation	BP	Cth
GO:0002068	0.0214816	0.99726	3	20	glandular epithelial cell development	BP	Bmp5,Wnt5a,Pdpk1
GO:0051254	0.021902	0.98544	46	1213	positive regulation of RNA metabolic process	BP	Spen,Nup62,Pbx2,Med19,Slc38a3,Myo6,Rnf20,Wwox,Banp,Zfp326,Ern1,Creb1,Zxdc,Nr4a2,Bmp5,Ube3a,Aatf,Ppp1r12a,Hoxa7,Rbm14,Prkd2,Tcf12,Tfam,Per1,Wnt5a,Rbck1,Ddit3,Aff1,Hivep3,Tert,Leo1,Bach1,Dnajc2,Mllt11,Tnrc6c,Mkl2,Tet3,Atoh8,Sox8,Rad54l2,Pus1,Prkd1,Zfp639,Zfhx3,Rbm20,Foxk1
GO:0006397	0.0221439	0.988605	18	391	mRNA processing	BP	Leo1,Rbm20,C1qbp,Cstf1,Rngtt,Usp4,Scaf8,Xrn2,Zfp326,Ern1,Rnf20,Tsen15,Spen,Nelfe,Scaf4,Zc3h3,Ptcd2,Clp1
GO:0035601	0.0221561	0.993804	6	76	protein deacylation	BP	Hdac11,Rbm14,Prkd1,Prkd2,Notum,Per1
GO:0098732	0.0221561	0.993804	6	76	macromolecule deacylation	BP	Hdac11,Rbm14,Per1,Prkd2,Prkd1,Notum
GO:0045935	0.022806	0.984442	52	1416	positive regulation of nucleobase-containing compound metabolic process	BP	Rfc3,Rbck1,Creb1,Wwox,Rbm14,Tcf12,Prkd2,Tert,Zfp326,Banp,Ddit3,Med19,Tet3,Nek7,Zfp639,Hoxa7,Nup62,Rnf20,Nr4a2,Mkl2,Rbm20,Zxdc,Pbx2,Bach1,Per1,Bmp5,Fam175a,Bre,Aff1,Dnajc2,Aatf,Hivep3,Myo6,Foxk1,Prkd1,Atoh8,Wnt5a,Pus1,Ube3a,Slc38a3,Ern1,Leo1,Sox8,Zfhx3,Calca,Nf1,Rad54l2,Tfam,Ppp1r12a,Tnrc6c,Mllt11,Spen
GO:0048525	0.0236446	0.993253	6	89	negative regulation of viral process	BP	Trim59,Oas1a,Zfp639,Trim35,Trim13,C1qbp
GO:0070989	0.0238095	0.998517	2	8	oxidative demethylation	BP	Tet3,Alkbh2
GO:0015757	0.0239282	1	1	1	galactose transport	BP	Slc2a8
GO:0006357	0.0242188	0.983251	55	1525	regulation of transcription from RNA polymerase II promoter	BP	Zfp395,Pcbp3,Rad54l2,Nr4a2,Ddit3,Ctdp1,C1qbp,Bach1,Nelfe,Tfdp2,Rbck1,Neo1,Ube3a,Prkd1,Med22,Rreb1,Zfp932,Hmgn5,Lcorl,Spen,Per1,Mkl2,Med19,Ppp1r12a,Hipk3,Bcor,Zbtb1,Elmsan1,Foxk1,Rbm14,Myo6,Ednrb,Sox8,Wwox,Hoxa7,Klf16,Tfam,Tet3,Pbx2,Leo1,Wnt5a,Zfp639,Bmp5,Prkd2,Fam220a,Zhx1,Slc38a3,Creb1,Zfhx3,Rybp,Bhlhe41,Pus1,Aatf,Tcf12,Tert
GO:0034433	0.0244285	0.998332	2	12	steroid esterification	BP	Scd1,Stard4
GO:0034434	0.0244285	0.998332	2	12	sterol esterification	BP	Scd1,Stard4
GO:0034435	0.0244285	0.998332	2	12	cholesterol esterification	BP	Stard4,Scd1
GO:0035883	0.0244867	0.99667	3	23	enteroendocrine cell differentiation	BP	Pdpk1,Wnt5a,Bmp5
GO:0031441	0.0246238	0.998438	2	8	negative regulation of mRNA 3'-end processing	BP	Rnf20,Nelfe
GO:1900364	0.0246238	0.998438	2	8	negative regulation of mRNA polyadenylation	BP	Rnf20,Nelfe
GO:0006542	0.024651	1	1	1	glutamine biosynthetic process	BP	Glul
GO:0032088	0.024795	0.99389	5	61	negative regulation of NF-kappaB transcription factor activity	BP	Otulin,Rbck1,Rwdd3,Zcchc11,Irak2
GO:0070143	0.0248067	1	1	1	mitochondrial alanyl-tRNA aminoacylation	BP	Aars2
GO:0035508	0.0251453	1	1	1	positive regulation of myosin-light-chain-phosphatase activity	BP	Ppp1r12a
GO:0072331	0.0252134	0.991827	7	109	signal transduction by p53 class mediator	BP	Cep63,Ppp1r13b,Zfp385a,Wwox,Cdip1,Pgap2,Myo6
GO:0046718	0.0252142	0.994998	4	43	viral entry into host cell	BP	Uvrag,Vps18,Trim59,Zfp639
GO:0001172	0.0252853	1	1	1	transcription, RNA-templated	BP	Tert
GO:0090065	0.0252853	1	1	1	regulation of production of siRNA involved in RNA interference	BP	Tert
GO:1903618	0.0252853	1	1	1	regulation of transdifferentiation	BP	Tert
GO:1903620	0.0252853	1	1	1	positive regulation of transdifferentiation	BP	Tert
GO:1903704	0.0252853	1	1	1	negative regulation of production of siRNA involved in RNA interference	BP	Tert
GO:1903312	0.0254563	0.994963	4	39	negative regulation of mRNA metabolic process	BP	C1qbp,Rnf20,Secisbp2,Nelfe
GO:0006312	0.025631	0.996468	3	22	mitotic recombination	BP	Apitd1,Nsmce2,Gen1
GO:0006301	0.0258295	0.996415	3	23	postreplication repair	BP	Primpol,Rad18,Zbtb1
GO:0010632	0.0260433	0.990048	9	153	regulation of epithelial cell migration	BP	Atoh8,Pfn2,Wnt5a,Prkd1,Pdpk1,Dock1,Prkd2,Nf1,Rreb1
GO:0016575	0.0263576	0.993421	5	57	histone deacetylation	BP	Rbm14,Prkd1,Prkd2,Hdac11,Per1
GO:0044270	0.0264837	0.988205	12	244	cellular nitrogen compound catabolic process	BP	Lrpprc,Dut,Afmid,Tet3,Tnrc6c,Pde3b,Dis3l2,Secisbp2,Pde4b,Xrn2,Zcchc11,Exosc4
GO:0033554	0.0265763	0.981692	52	1459	cellular response to stress	BP	Hipk3,Xrn2,Zbtb1,Glul,Per1,Nr4a2,Nbr1,Prkd1,Tert,Myo6,Chd2,Apex2,Mdc1,Pgap2,Endov,Alkbh2,Mfn2,Slc38a3,Cdip1,Primpol,Prkd2,Nsmce2,Spag9,Alkbh7,Uvrag,Zfp385a,Gen1,Rad18,Apitd1,Calca,Nek1,Wnt5a,Oxr1,Mlh3,Ern1,Pds5b,Mtmr3,Bach1,Rragc,Usp19,Ddit3,Rwdd3,Yod1,Cep63,Exd2,Fam175a,Bre,Nf1,Huwe1,Trim13,Mink1,Cul4b
GO:0033866	0.0268064	0.998102	2	11	nucleoside bisphosphate biosynthetic process	BP	Ppcs,Pank3
GO:0034030	0.0268064	0.998102	2	11	ribonucleoside bisphosphate biosynthetic process	BP	Ppcs,Pank3
GO:0034033	0.0268064	0.998102	2	11	purine nucleoside bisphosphate biosynthetic process	BP	Pank3,Ppcs
GO:0070130	0.027294	1	1	1	negative regulation of mitochondrial translation	BP	Malsu1
GO:0046700	0.0276327	0.987617	12	245	heterocycle catabolic process	BP	Pde3b,Xrn2,Pde4b,Afmid,Dut,Dis3l2,Zcchc11,Exosc4,Tet3,Secisbp2,Lrpprc,Tnrc6c
GO:0031645	0.0283674	0.997878	2	13	negative regulation of neurological system process	BP	Fig4,Calca
GO:0035853	0.0283727	1	1	1	chromosome passenger complex localization to spindle midzone	BP	Klhl21
GO:0007497	0.0286229	1	1	1	posterior midgut development	BP	Ednrb
GO:0035645	0.0286229	1	1	1	enteric smooth muscle cell differentiation	BP	Ednrb
GO:0086100	0.0286229	1	1	1	endothelin receptor signaling pathway	BP	Ednrb
GO:0051297	0.0290663	0.990309	7	105	centrosome organization	BP	Ppp1r12a,Tubgcp5,Gen1,Cep63,Uvrag,Plk2,Rbm14
GO:0016926	0.0291276	0.997922	2	9	protein desumoylation	BP	Senp5,Fam76b
GO:0033345	0.029821	1	1	1	asparagine catabolic process via L-aspartate	BP	Asrgl1
GO:0019439	0.029865	0.98646	12	251	aromatic compound catabolic process	BP	Pde4b,Lrpprc,Exosc4,Xrn2,Secisbp2,Dis3l2,Ephx2,Afmid,Dut,Pde3b,Tnrc6c,Zcchc11
GO:0051173	0.0304888	0.978678	54	1510	positive regulation of nitrogen compound metabolic process	BP	Wnt5a,Nf1,Nup62,Tert,Tet3,Zfp639,Pbx2,Atoh8,Myo6,Tnrc6c,Bach1,Rbck1,Ube3a,Banp,Bre,Bmp5,Prkd1,Calca,Sox8,Zfhx3,Spen,Leo1,Mllt11,Prkd2,Pus1,Dnajc2,Aff1,Nek7,Zxdc,Slc38a3,Hoxa7,Ern1,Hivep3,Zfp326,Per1,Rad54l2,C1qbp,Secisbp2,Mkl2,Wwox,Ppp1r12a,Ddit3,Nr4a2,Creb1,Foxk1,Med19,Rbm20,Rnf20,Rbm14,Rfc3,Aatf,Fam175a,Tcf12,Tfam
GO:2001028	0.0306671	0.997665	2	11	positive regulation of endothelial cell chemotaxis	BP	Prkd2,Prkd1
GO:0043455	0.0308762	0.997609	2	12	regulation of secondary metabolic process	BP	Bpgm,Wnt5a
GO:1904571	0.0311566	1	1	1	positive regulation of selenocysteine incorporation	BP	Secisbp2
GO:0006520	0.0316434	0.987469	9	165	cellular amino acid metabolic process	BP	Vars2,Bhmt2,Acy1,Cth,Dars2,Aars2,Asrgl1,Glul,Qars
GO:0033135	0.0318166	0.989159	7	117	regulation of peptidyl-serine phosphorylation	BP	Prkd2,Lats1,Pfn2,Rictor,Prkd1,Wnt5a,Gpd1l
GO:1900363	0.0318848	0.997611	2	9	regulation of mRNA polyadenylation	BP	Rnf20,Nelfe
GO:1903699	0.0319078	1	1	1	tarsal gland development	BP	Scd1
GO:0048853	0.0321986	0.997524	2	10	forebrain morphogenesis	BP	Nf1,Wnt5a
GO:0043434	0.0325266	0.98508	12	238	response to peptide hormone	BP	Serpina1d,Pde3b,Sh2b2,Slc2a8,Dennd4c,Creb1,Serpina1b,Serpina1e,C2cd5,Serpina1c,Nr4a2,Pdpk1
GO:1902073	0.0326401	1	1	1	positive regulation of hypoxia-inducible factor-1alpha signaling pathway	BP	Rwdd3
GO:0044379	0.0326939	1	1	1	protein localization to actin cortical patch	BP	Ppp1r9b
GO:1903119	0.0326939	1	1	1	protein localization to actin cytoskeleton	BP	Ppp1r9b
GO:1904370	0.0326939	1	1	1	regulation of protein localization to actin cortical patch	BP	Ppp1r9b
GO:1904372	0.0326939	1	1	1	positive regulation of protein localization to actin cortical patch	BP	Ppp1r9b
GO:1904776	0.0326939	1	1	1	regulation of protein localization to cell cortex	BP	Ppp1r9b
GO:1904778	0.0326939	1	1	1	positive regulation of protein localization to cell cortex	BP	Ppp1r9b
GO:0030260	0.0328408	0.992907	4	46	entry into host cell	BP	Uvrag,Trim59,Vps18,Zfp639
GO:0044409	0.0328408	0.992907	4	46	entry into host	BP	Zfp639,Vps18,Trim59,Uvrag
GO:0051806	0.0328408	0.992907	4	46	entry into cell of other organism involved in symbiotic interaction	BP	Uvrag,Trim59,Zfp639,Vps18
GO:0051828	0.0328408	0.992907	4	46	entry into other organism involved in symbiotic interaction	BP	Vps18,Trim59,Uvrag,Zfp639
GO:0050679	0.0329032	0.987732	8	140	positive regulation of epithelial cell proliferation	BP	Nf1,Wnt5a,Glul,Prkd1,Bmp5,Rreb1,Prkd2,Rictor
GO:0070145	0.0330167	1	1	1	mitochondrial asparaginyl-tRNA aminoacylation	BP	Dars2
GO:0051298	0.0331887	0.991167	5	62	centrosome duplication	BP	Tubgcp5,Rbm14,Gen1,Cep63,Plk2
GO:2000485	0.03324	1	1	1	regulation of glutamine transport	BP	Slc38a3
GO:2000487	0.03324	1	1	1	positive regulation of glutamine transport	BP	Slc38a3
GO:0009086	0.0335905	0.997277	2	12	methionine biosynthetic process	BP	Bhmt2,Cth
GO:0035750	0.0338202	1	1	1	protein localization to myelin sheath abaxonal region	BP	Mpp5
GO:0040036	0.0343744	0.994634	3	25	regulation of fibroblast growth factor receptor signaling pathway	BP	Prkd2,Wnt5a,Shisa2
GO:1990167	0.0349498	1	1	1	protein K27-linked deubiquitination	BP	Yod1
GO:0000117	0.0350206	1	1	1	regulation of transcription involved in G2/M transition of mitotic cell cycle	BP	Bach1
GO:0016246	0.0351583	0.997117	2	11	RNA interference	BP	Clp1,Tert
GO:0006425	0.0354662	1	1	1	glutaminyl-tRNA aminoacylation	BP	Qars
GO:0033523	0.0354797	0.997124	2	10	histone H2B ubiquitination	BP	Leo1,Rnf20
GO:0018198	0.0355197	0.99435	3	27	peptidyl-cysteine modification	BP	Clip3,Oxr1,Zdhhc7
GO:0006555	0.035822	0.99696	2	13	methionine metabolic process	BP	Bhmt2,Cth
GO:0036517	0.0360317	1	1	1	chemoattraction of serotonergic neuron axon	BP	Wnt5a
GO:0048850	0.0360317	1	1	1	hypophysis morphogenesis	BP	Wnt5a
GO:1904933	0.0360317	1	1	1	regulation of cell proliferation in midbrain	BP	Wnt5a
GO:1904934	0.0360317	1	1	1	negative regulation of cell proliferation in midbrain	BP	Wnt5a
GO:0036290	0.0360604	1	1	1	protein trans-autophosphorylation	BP	Ern1
GO:1990579	0.0360604	1	1	1	peptidyl-serine trans-autophosphorylation	BP	Ern1
GO:0000415	0.0360817	1	1	1	negative regulation of histone H3-K36 methylation	BP	Bcor
GO:0065001	0.0360817	1	1	1	specification of axis polarity	BP	Bcor
GO:0046368	0.0360991	0.999669	1	2	GDP-L-fucose metabolic process	BP	Tsta3
GO:2000174	0.0362248	1	1	1	regulation of pro-T cell differentiation	BP	Zbtb1
GO:2000176	0.0362248	1	1	1	positive regulation of pro-T cell differentiation	BP	Zbtb1
GO:0035048	0.0362603	1	1	1	splicing factor protein import into nucleus	BP	Tnpo3
GO:0034670	0.036285	1	1	1	chemotaxis to arachidonic acid	BP	Creb1
GO:1903691	0.0362945	1	1	1	positive regulation of wound healing, spreading of epidermal cells	BP	Rreb1
GO:0033363	0.0363342	0.994169	3	27	secretory granule organization	BP	Creb1,Zfp385a,Vps33b
GO:0044725	0.0363948	1	1	1	chromatin reprogramming in the zygote	BP	Tet3
GO:0044727	0.0363948	1	1	1	DNA demethylation of male pronucleus	BP	Tet3
GO:0035037	0.0365319	1	1	1	sperm entry	BP	Ube3a
GO:0045893	0.0366827	0.975055	43	1161	positive regulation of transcription, DNA-templated	BP	Pus1,Prkd2,Myo6,Tet3,Med19,Per1,Rbck1,Ddit3,Rad54l2,Atoh8,Tert,Pbx2,Banp,Dnajc2,Ppp1r12a,Prkd1,Aatf,Zfp639,Tfam,Nup62,Bmp5,Hivep3,Wwox,Bach1,Foxk1,Rnf20,Hoxa7,Zfhx3,Nr4a2,Leo1,Ube3a,Spen,Zfp326,Rbm14,Tcf12,Zxdc,Mllt11,Aff1,Creb1,Wnt5a,Sox8,Slc38a3,Mkl2
GO:1903508	0.0366827	0.975055	43	1161	positive regulation of nucleic acid-templated transcription	BP	Hivep3,Prkd2,Rbck1,Prkd1,Tert,Aatf,Wnt5a,Nr4a2,Tet3,Leo1,Slc38a3,Banp,Atoh8,Tcf12,Bmp5,Spen,Pbx2,Myo6,Zfp326,Med19,Zxdc,Sox8,Dnajc2,Bach1,Nup62,Zfhx3,Zfp639,Ube3a,Tfam,Pus1,Creb1,Hoxa7,Mllt11,Ppp1r12a,Rad54l2,Ddit3,Wwox,Rbm14,Aff1,Mkl2,Foxk1,Per1,Rnf20
GO:0006418	0.0367112	0.991808	4	44	tRNA aminoacylation for protein translation	BP	Vars2,Aars2,Dars2,Qars
GO:0045204	0.0371058	0.99965	1	2	MAPK export from nucleus	BP	Styx
GO:0006325	0.0377154	0.977242	25	636	chromatin organization	BP	Prkd2,Tet3,Hdac11,Prkd1,Leo1,Tert,Huwe1,Bcor,Cul4b,Zbtb1,Kdm3b,Banp,Per1,Hmgn5,Dnajc2,Fam175a,Rbm14,Rnf20,Msl2,Rybp,Tnrc18,Bre,Chd2,L3mbtl3,Kdm1b
GO:1902680	0.0384884	0.973735	43	1165	positive regulation of RNA biosynthetic process	BP	Rbck1,Wnt5a,Nup62,Ddit3,Leo1,Spen,Pbx2,Dnajc2,Zfhx3,Myo6,Atoh8,Med19,Zxdc,Tert,Aatf,Aff1,Hoxa7,Zfp639,Nr4a2,Bmp5,Ube3a,Hivep3,Tet3,Pus1,Zfp326,Tfam,Sox8,Wwox,Ppp1r12a,Mllt11,Foxk1,Per1,Rad54l2,Mkl2,Rbm14,Banp,Prkd2,Creb1,Bach1,Prkd1,Tcf12,Rnf20,Slc38a3
GO:0010257	0.0390465	0.996421	2	17	NADH dehydrogenase complex assembly	BP	Ndufaf6,Ndufaf4
GO:0032981	0.0390465	0.996421	2	17	mitochondrial respiratory chain complex I assembly	BP	Ndufaf6,Ndufaf4
GO:0097031	0.0390465	0.996421	2	17	mitochondrial respiratory chain complex I biogenesis	BP	Ndufaf6,Ndufaf4
GO:0014826	0.0397719	0.999597	1	2	vein smooth muscle contraction	BP	Ednrb
GO:0001666	0.0399678	0.983496	9	167	response to hypoxia	BP	Bach1,Nf1,Rwdd3,Narfl,Fundc1,Tert,Usp19,Nr4a2,Slc2a8
GO:0000291	0.0399771	0.996398	2	13	nuclear-transcribed mRNA catabolic process, exonucleolytic	BP	Dis3l2,Exosc4
GO:0070988	0.0404582	0.990692	4	44	demethylation	BP	Tet3,Kdm1b,Kdm3b,Alkbh2
GO:0030150	0.0407746	0.996222	2	15	protein import into mitochondrial matrix	BP	Tomm40l,Grpel2
GO:0006470	0.040858	0.981342	11	209	protein dephosphorylation	BP	Mtmr3,Styx,Ptpdc1,Ppp1r9b,Ctdp1,Rngtt,Fam220a,Ctdnep1,Nsmf,Cttnbp2nl,Ppp1r12a
GO:0043901	0.0416841	0.98492	7	133	negative regulation of multi-organism process	BP	Oas1a,Trim35,Trim13,Zfp639,Scd1,Trim59,C1qbp
GO:0051304	0.0417807	0.988153	5	65	chromosome separation	BP	Dis3l2,Apitd1,Psmg2,Nsmce2,Gen1
GO:0009987	0.0418442	0.967618	325	11735	cellular process	BP	Rictor,Zfp326,Notum,L3mbtl3,Rbck1,Zc3h3,Nsmf,Rbm45,Klhl21,Cstf1,Leo1,Rnf146,Naif1,Shisa2,Spata24,Cfap43,Xrn2,C2cd5,Ulk2,Slc38a3,Tcf12,Ppcs,Yod1,Itga2b,Cep63,Mdc1,Fam76b,Bach1,Rbm20,Mst1r,Tubgcp5,Psma8,Bcor,Dock1,Pds5b,Tsen15,Oxr1,Dis3l2,Bhlhe41,Pcnt,Ppp1r13b,Arhgap24,Trim23,Trmt2b,Lats1,Serpina1c,Rnf141,Stxbp5,Rfc3,Brf2,Serpina1e,C1qtnf1,Bmp5,Alkbh7,Styx,Zbtb1,Myo6,Dut,Tacc2,Aatf,Pde8a,Diexf,2610…
GO:0015936	0.0420715	0.996102	2	13	coenzyme A metabolic process	BP	Pank3,Ppcs
GO:0000738	0.0423168	0.999544	1	2	DNA catabolic process, exonucleolytic	BP	Xrn2
GO:0051148	0.0426477	0.989922	4	55	negative regulation of muscle cell differentiation	BP	Bhlhe41,Ctdp1,Sox8,Ddit3
GO:0031023	0.0426897	0.984536	7	113	microtubule organizing center organization	BP	Plk2,Ppp1r12a,Uvrag,Tubgcp5,Cep63,Rbm14,Gen1
GO:0043603	0.0431418	0.973087	27	764	cellular amide metabolic process	BP	Mrpl41,Vars2,Guf1,Hmgn5,Acy1,Aars2,Bpgm,Qars,Dhx29,Cth,Mtrf1l,St3gal2,Eif3l,Malsu1,Cln6,Tnrc6c,Secisbp2,Dars2,Lrpprc,C1qbp,Slc25a16,Eif4enif1,Ormdl1,Gal3st1,Aco1,Zfp385a,Per1
GO:0072529	0.0433202	0.995883	2	14	pyrimidine-containing compound catabolic process	BP	Tet3,Dut
GO:1902254	0.043323	0.995883	2	14	negative regulation of intrinsic apoptotic signaling pathway by p53 class mediator	BP	Zfp385a,Cep63
GO:0043039	0.0434601	0.989738	4	47	tRNA aminoacylation	BP	Dars2,Vars2,Aars2,Qars
GO:0080111	0.0436224	0.995877	2	13	DNA demethylation	BP	Alkbh2,Tet3
GO:0046580	0.0436276	0.989719	4	44	negative regulation of Ras protein signal transduction	BP	Mfn2,Nf1,Arhgap24,Nup62
GO:0051306	0.0442701	0.989508	4	45	mitotic sister chromatid separation	BP	Dis3l2,Gen1,Psmg2,Nsmce2
GO:0070647	0.0442855	0.972337	27	659	protein modification by small protein conjugation or removal	BP	Trim59,Otulin,Ranbp2,Rnf141,Rad18,Bcor,Senp5,Trim13,Fam76b,Rnf20,Nsmce2,Rbck1,Yod1,Rwdd3,Usp19,Cul4b,Usp4,Trim23,Ube3a,Btbd6,Leo1,Rnf146,Herc4,Usp12,Rybp,Huwe1,Klhl21
GO:0071140	0.0447265	0.99949	1	2	resolution of mitotic recombination intermediates	BP	Gen1
GO:0007257	0.0452514	0.992106	3	26	activation of JUN kinase activity	BP	Spag9,Wnt5a,Ern1
GO:0019343	0.0453739	0.999475	1	2	cysteine biosynthetic process via cystathionine	BP	Cth
GO:0019985	0.0455895	0.995633	2	12	translesion synthesis	BP	Primpol,Zbtb1
GO:0042274	0.0459514	0.988808	4	66	ribosomal small subunit biogenesis	BP	Diexf,Rcl1,Nop14,Mphosph10
GO:0007067	0.0464509	0.97442	17	390	mitotic nuclear division	BP	Nek1,Apitd1,Pds5b,Psmg2,Nsmce2,Cep63,Katnb1,Nup62,Nedd1,Dis3l2,Gen1,Tubgcp5,Bre,Ppp1r12a,Klhl21,Lats1,Ctdp1
GO:0090003	0.0465416	0.988757	4	48	regulation of establishment of protein localization to plasma membrane	BP	Ppp1r9b,Pkdcc,Pdpk1,Clip3
GO:1902445	0.0465617	0.999264	1	3	regulation of mitochondrial membrane permeability involved in programmed necrotic cell death	BP	Alkbh7
GO:0090004	0.0465963	0.991693	3	30	positive regulation of establishment of protein localization to plasma membrane	BP	Ppp1r9b,Pdpk1,Clip3
GO:1902162	0.0465996	0.999445	1	2	regulation of DNA damage response, signal transduction by p53 class mediator resulting in transcription of p21 class mediator	BP	Zfp385a
GO:0036293	0.0468409	0.980082	9	171	response to decreased oxygen levels	BP	Tert,Nr4a2,Narfl,Slc2a8,Fundc1,Nf1,Bach1,Rwdd3,Usp19
GO:1904569	0.0469503	0.999437	1	2	regulation of selenocysteine incorporation	BP	Secisbp2
GO:0051866	0.0469588	0.999437	1	2	general adaptation syndrome	BP	Nr4a2
GO:0010594	0.0469796	0.984231	6	97	regulation of endothelial cell migration	BP	Nf1,Wnt5a,Atoh8,Pdpk1,Prkd2,Prkd1
GO:0009891	0.0471611	0.966265	52	1504	positive regulation of biosynthetic process	BP	Zfp639,Bmp5,Ppp1r12a,Wnt5a,Bach1,Ube3a,Tet3,Abhd6,Slc38a3,Hoxa7,Prkd2,Rfc3,Banp,Rbm14,Rad54l2,Myo6,Aff1,Ctdnep1,Med19,Aatf,Stard4,C1qbp,Spen,Nek7,Tfam,Pbx2,Zfp326,Foxk1,Atoh8,Mkl2,Tcf12,Leo1,Creb1,Sox8,Prkd1,Nr4a2,Rnf20,Calca,Tert,Zfhx3,Hivep3,Ddit3,Nup62,Dnajc2,Zxdc,Wwox,Mllt11,Per1,Pus1,Rbck1,Nf1,Secisbp2
GO:0043038	0.0472052	0.988545	4	48	amino acid activation	BP	Qars,Vars2,Dars2,Aars2
GO:0035270	0.0473596	0.984096	6	92	endocrine system development	BP	Wnt5a,Nf1,Creb1,Pde3b,Bmp5,Pdpk1
GO:0051058	0.0474503	0.988502	4	45	negative regulation of small GTPase mediated signal transduction	BP	Mfn2,Nup62,Nf1,Arhgap24
GO:0000964	0.0478078	0.999416	1	2	mitochondrial RNA 5'-end processing	BP	Trmt10c
GO:2000016	0.0478508	0.999415	1	2	negative regulation of determination of dorsal identity	BP	Ddit3
GO:0046476	0.0482509	0.999405	1	2	glycosylceramide biosynthetic process	BP	Gal3st1
GO:0043433	0.0484597	0.981915	7	125	negative regulation of sequence-specific DNA binding transcription factor activity	BP	Irak2,Zcchc11,Otulin,Zfp932,Ddit3,Rbck1,Rwdd3
GO:2000124	0.0486937	0.999394	1	2	regulation of endocannabinoid signaling pathway	BP	Abhd6
GO:0031328	0.049268	0.964761	51	1471	positive regulation of cellular biosynthetic process	BP	Ppp1r12a,Secisbp2,Mkl2,Zfp639,Aff1,Prkd1,Rfc3,Rnf20,Med19,Rbm14,Ube3a,Nf1,Tfam,Zxdc,C1qbp,Wnt5a,Dnajc2,Per1,Bach1,Rbck1,Aatf,Hivep3,Ddit3,Hoxa7,Calca,Atoh8,Pus1,Tert,Spen,Nek7,Nup62,Bmp5,Banp,Foxk1,Slc38a3,Prkd2,Tcf12,Pbx2,Ctdnep1,Myo6,Zfhx3,Wwox,Tet3,Rad54l2,Stard4,Sox8,Mllt11,Nr4a2,Zfp326,Creb1,Leo1
GO:0007099	0.049366	0.991036	3	28	centriole replication	BP	Cep63,Rbm14,Plk2
GO:0006530	0.0499125	0.999363	1	2	asparagine catabolic process	BP	Asrgl1
GO:0051253	0.0501796	0.966205	36	1014	negative regulation of RNA metabolic process	BP	Zfhx3,Rasd1,Spen,Pcbp3,Tert,Nelfe,Fam220a,Nr4a2,Creb1,Zfp639,Wnt5a,C1qbp,Trim13,Rybp,Hoxa7,Ddit3,Klf16,Zbtb1,Bhlhe41,Tnrc18,Hipk3,Rreb1,Bach1,Zhx1,Tfdp2,Atoh8,Zfp932,Foxk1,Per1,Lrpprc,Sox8,Secisbp2,Bcor,Ednrb,Rnf20,Nostrin
GO:1900673	0.0512212	0.999328	1	2	olefin metabolic process	BP	Ephx2
GO:0010634	0.0512265	0.982453	6	95	positive regulation of epithelial cell migration	BP	Atoh8,Dock1,Wnt5a,Rreb1,Prkd2,Prkd1
GO:0035493	0.0512672	0.994703	2	13	SNARE complex assembly	BP	Uvrag,Vps18
GO:0098534	0.0513718	0.9905	3	29	centriole assembly	BP	Plk2,Rbm14,Cep63
GO:0009223	0.0516007	0.999094	1	3	pyrimidine deoxyribonucleotide catabolic process	BP	Dut
GO:2001241	0.0518472	0.994518	2	15	positive regulation of extrinsic apoptotic signaling pathway in absence of ligand	BP	Wwox,Nf1
GO:0002023	0.051943	0.999309	1	2	reduction of food intake in response to dietary excess	BP	Rmi1
GO:0070646	0.0523336	0.980174	7	116	protein modification by small protein removal	BP	Yod1,Usp4,Usp19,Senp5,Otulin,Usp12,Fam76b
GO:0001522	0.0524567	0.994347	2	17	pseudouridine synthesis	BP	Pus1,Trub2
GO:0070171	0.0533761	0.99927	1	2	negative regulation of tooth mineralization	BP	Bcor
GO:1900037	0.0538985	0.994275	2	13	regulation of cellular response to hypoxia	BP	Usp19,Rwdd3
GO:0031324	0.0539072	0.959996	63	1925	negative regulation of cellular metabolic process	BP	Sox8,Nostrin,Secisbp2,Per1,Gpd1l,Tfdp2,Bach1,Bmp5,Aatf,Tert,Ormdl1,Bhlhe41,Serpina1b,Nr4a2,Usp19,Flrt1,C1qbp,Nelfe,Atoh8,Ppp1r9b,Eif4enif1,Mvp,Tnrc18,Fam220a,Ednrb,Oxr1,Zfp639,Malsu1,Rasd1,Zcchc11,Hipk3,Nf1,Lats1,Klf16,Rybp,Wnk1,Ddit3,Rreb1,Dnajc2,Nup62,Rnf20,Zbtb1,Trim13,Wnt5a,Zhx1,Hoxa7,Lrpprc,Spen,Creb1,Serpina1e,Ranbp2,Pdpk1,Zfhx3,Mphosph10,Bcor,Serpina1d,Rad18,Pcbp3,Usp4,Foxk1,Serpina1c,Zfp9…
GO:0046168	0.0542382	0.999246	1	2	glycerol-3-phosphate catabolic process	BP	Gpd1l
GO:0000480	0.0545048	0.998863	1	4	endonucleolytic cleavage in 5'-ETS of tricistronic rRNA transcript (SSU-rRNA, 5.8S rRNA, LSU-rRNA)	BP	Rcl1
GO:1901652	0.0547683	0.972779	12	258	response to peptide	BP	Pde3b,Slc2a8,C2cd5,Pdpk1,Sh2b2,Serpina1e,Serpina1d,Dennd4c,Serpina1b,Serpina1c,Creb1,Nr4a2
GO:0006400	0.054981	0.985906	4	55	tRNA modification	BP	Pus1,Aars2,Trmt6,Thumpd3
GO:0048854	0.055414	0.989461	3	28	brain morphogenesis	BP	Nf1,Wnt5a,Pcnt
GO:0019676	0.0557575	0.999202	1	2	ammonia assimilation cycle	BP	Glul
GO:0006476	0.0558023	0.982828	5	70	protein deacetylation	BP	Prkd2,Hdac11,Prkd1,Rbm14,Per1
GO:0042789	0.0559753	0.993872	2	14	mRNA transcription from RNA polymerase II promoter	BP	Ddit3,Zbtb1
GO:0070482	0.0559951	0.975357	9	183	response to oxygen levels	BP	Tert,Bach1,Rwdd3,Nf1,Narfl,Nr4a2,Slc2a8,Fundc1,Usp19
GO:0016075	0.0562107	0.993832	2	14	rRNA catabolic process	BP	Exosc4,Dis3l2
GO:0043604	0.0564837	0.965619	22	612	amide biosynthetic process	BP	Aars2,Dars2,Guf1,Aco1,Mrpl41,Malsu1,Tnrc6c,Ormdl1,Vars2,Qars,Gal3st1,Secisbp2,St3gal2,Lrpprc,C1qbp,Dhx29,Zfp385a,Mtrf1l,Per1,Eif4enif1,Slc25a16,Eif3l
GO:0009066	0.0567238	0.988945	3	36	aspartate family amino acid metabolic process	BP	Asrgl1,Bhmt2,Cth
GO:1904173	0.0572006	0.99916	1	2	regulation of histone demethylase activity (H3-K4 specific)	BP	Tert
GO:2001026	0.0572984	0.993596	2	15	regulation of endothelial cell chemotaxis	BP	Prkd1,Prkd2
GO:0061402	0.0577043	0.999145	1	2	positive regulation of transcription from RNA polymerase II promoter in response to acidic pH	BP	Slc38a3
GO:0033138	0.0582292	0.981749	5	87	positive regulation of peptidyl-serine phosphorylation	BP	Lats1,Pfn2,Wnt5a,Prkd2,Prkd1
GO:0035510	0.0582674	0.993426	2	15	DNA dealkylation	BP	Tet3,Alkbh2
GO:0000961	0.0584829	0.999121	1	2	negative regulation of mitochondrial RNA catabolic process	BP	Lrpprc
GO:0019626	0.0587276	0.998822	1	3	short-chain fatty acid catabolic process	BP	Acads
GO:0001825	0.0588951	0.988401	3	33	blastocyst formation	BP	Tjp1,Lats1,Mfn2
GO:0044267	0.0589187	0.953217	114	3708	cellular protein metabolic process	BP	Irak2,Cttnbp2nl,Kdm1b,Fam220a,Ctdnep1,Oxr1,Rybp,Gpd1l,Eif3l,Extl1,Pdpk1,Trim23,Cul4b,Rnf141,Guf1,Klhl21,Dars2,Rad18,Mtmr3,Senp5,Tert,C1qbp,Usp19,Serpina1d,Styx,Ppp1r12a,Serpina1e,Pkdcc,Mrpl41,Prkd1,Flrt1,Vars2,Ulk2,Mink1,Aco1,Nbr1,Wnk1,Rbm14,Mtrf1l,Kdm3b,Clip3,Secisbp2,Stk40,Rngtt,Herc4,Zdhhc7,Mvp,Notum,Ednrb,Malsu1,Prkd2,Mst1r,Tet3,Huwe1,C1qtnf1,Zfp385a,Rnf20,Nek7,Nsmce2,Rnf146,Lrpprc,Serpina1c,…
GO:0007249	0.0589541	0.972502	10	213	I-kappaB kinase/NF-kappaB signaling	BP	Rbck1,Trim59,Irak2,Per1,Nup62,Plk2,Prkd1,Pdpk1,Cth,Trim13
GO:1900026	0.0590651	0.988375	3	32	positive regulation of substrate adhesion-dependent cell spreading	BP	Rreb1,Dock1,C1qbp
GO:0016062	0.0590723	0.999103	1	2	adaptation of rhodopsin mediated signaling	BP	Rdh11
GO:0036367	0.0590723	0.999103	1	2	light adaption	BP	Rdh11
GO:0034655	0.0593056	0.972297	10	219	nucleobase-containing compound catabolic process	BP	Pde4b,Secisbp2,Pde3b,Exosc4,Tnrc6c,Zcchc11,Dut,Dis3l2,Xrn2,Lrpprc
GO:1901566	0.0594971	0.959784	34	1029	organonitrogen compound biosynthetic process	BP	Bhmt2,Qars,Ppcs,Eif3l,Per1,Lrpprc,Oas1a,Glul,Guf1,Gal3st1,Aco1,Vars2,Chst7,C1qbp,Mrpl41,Nf1,Eif4enif1,Mtrf1l,Extl1,Cth,Pank3,Nr4a2,Dhx29,Malsu1,Dut,St3gal2,Slc25a16,Secisbp2,Tnrc6c,Aars2,Calca,Zfp385a,Ormdl1,Dars2
GO:0042254	0.059873	0.971944	10	243	ribosome biogenesis	BP	Exosc4,Dis3l2,Rcl1,Aatf,Ddx52,Diexf,Nop14,Malsu1,Mphosph10,C1qbp
GO:1902187	0.0602337	0.993131	2	14	negative regulation of viral release from host cell	BP	Trim35,Trim13
GO:0043122	0.060376	0.973043	9	186	regulation of I-kappaB kinase/NF-kappaB signaling	BP	Cth,Nup62,Trim59,Per1,Prkd1,Trim13,Pdpk1,Rbck1,Plk2
GO:1900369	0.060433	0.999061	1	2	negative regulation of RNA interference	BP	Tert
GO:0048483	0.060724	0.987914	3	32	autonomic nervous system development	BP	Ednrb,Sox8,Nf1
GO:0090630	0.0608244	0.980838	5	69	activation of GTPase activity	BP	Usp6nl,Wnt5a,Tbc1d1,Arhgap24,Sipa1l1
GO:0006391	0.0612328	0.998718	1	3	transcription initiation from mitochondrial promoter	BP	Tfam
GO:0039534	0.0616583	0.9987	1	3	negative regulation of MDA-5 signaling pathway	BP	C1qbp
GO:0007098	0.0618661	0.980363	5	75	centrosome cycle	BP	Cep63,Plk2,Rbm14,Gen1,Tubgcp5
GO:0035313	0.0618679	0.992838	2	14	wound healing, spreading of epidermal cells	BP	Arhgap24,Rreb1
GO:0040037	0.0620017	0.992814	2	14	negative regulation of fibroblast growth factor receptor signaling pathway	BP	Shisa2,Wnt5a
GO:0030969	0.0625217	0.998993	1	2	mRNA splicing via endonucleolytic cleavage and ligation involved in unfolded protein response	BP	Ern1
GO:0070054	0.0625217	0.998993	1	2	mRNA splicing, via endonucleolytic cleavage and ligation	BP	Ern1
GO:0070055	0.0625217	0.998993	1	2	mRNA endonucleolytic cleavage involved in unfolded protein response	BP	Ern1
GO:0001983	0.0626263	0.998658	1	3	baroreceptor response to increased systemic arterial blood pressure	BP	Calca
GO:1900060	0.0627552	0.998652	1	3	negative regulation of ceramide biosynthetic process	BP	Ormdl1
GO:0035020	0.0628111	0.992733	2	13	regulation of Rac protein signal transduction	BP	Nf1,Arhgap24
GO:0050686	0.0631478	0.98723	3	32	negative regulation of mRNA processing	BP	Rnf20,Nelfe,C1qbp
GO:0061534	0.0634992	0.998961	1	2	gamma-aminobutyric acid secretion, neurotransmission	BP	Nf1
GO:0060067	0.0637884	0.998951	1	2	cervix development	BP	Wnt5a
GO:1900039	0.0638506	0.998949	1	2	positive regulation of cellular response to hypoxia	BP	Rwdd3
GO:0021538	0.0638968	0.998948	1	2	epithalamus development	BP	Nr4a2
GO:0021986	0.0638968	0.998948	1	2	habenula development	BP	Nr4a2
GO:0060031	0.0640846	0.998942	1	2	mediolateral intercalation	BP	Wnt5a
GO:0060775	0.0640846	0.998942	1	2	planar cell polarity pathway involved in gastrula mediolateral intercalation	BP	Wnt5a
GO:0060809	0.0641652	0.998939	1	2	mesodermal to mesenchymal transition involved in gastrulation	BP	Wnt5a
GO:0051172	0.0646957	0.954069	43	1258	negative regulation of nitrogen compound metabolic process	BP	Tnrc6c,Spen,Rybp,Rasd1,Bhlhe41,Hoxa7,Zfhx3,Zfp932,Sox8,Trim13,Malsu1,Eif4enif1,Fam220a,Ednrb,Nr4a2,Tfdp2,C1qbp,Secisbp2,Hipk3,Tert,Tnrc18,Nostrin,Zcchc11,Bcor,Ddit3,Atoh8,Zfp639,Bach1,Rnf20,Creb1,Ormdl1,Per1,Zbtb1,Wnt5a,Rreb1,Klf16,Rad18,Foxk1,Lrpprc,Dnajc2,Pcbp3,Zhx1,Nelfe
GO:0061642	0.0652564	0.998902	1	2	chemoattraction of axon	BP	Wnt5a
GO:0071897	0.0653734	0.973924	7	128	DNA biosynthetic process	BP	Prkd2,Rfc3,Zbtb1,Tert,Nek7,Dnajc2,Primpol
GO:0051028	0.0656964	0.976047	6	100	mRNA transport	BP	Lrpprc,Ranbp2,Nup62,Mcm3ap,Zc3h3,Nup160
GO:0036518	0.0657273	0.998886	1	2	chemorepulsion of dopaminergic neuron axon	BP	Wnt5a
GO:1903432	0.065791	0.992056	2	15	regulation of TORC1 signaling	BP	Gatsl2,Rragc
GO:0032757	0.0659648	0.98628	3	39	positive regulation of interleukin-8 production	BP	Prkd2,Wnt5a,Ddit3
GO:0035924	0.0664432	0.986283	3	32	cellular response to vascular endothelial growth factor stimulus	BP	Prkd2,Prkd1,Ern1
GO:1990442	0.066884	0.998466	1	3	intrinsic apoptotic signaling pathway in response to nitrosative stress	BP	Ddit3
GO:0051156	0.0669431	0.991735	2	17	glucose 6-phosphate metabolic process	BP	Bpgm,G6pc3
GO:0035523	0.0674073	0.998827	1	2	protein K29-linked deubiquitination	BP	Yod1
GO:1990168	0.0674073	0.998827	1	2	protein K33-linked deubiquitination	BP	Yod1
GO:0035511	0.067457	0.99844	1	3	oxidative DNA demethylation	BP	Alkbh2
GO:0071315	0.0675701	0.998821	1	2	cellular response to morphine	BP	Ppp1r9b
GO:0071317	0.0675701	0.998821	1	2	cellular response to isoquinoline alkaloid	BP	Ppp1r9b
GO:0061515	0.0678774	0.981322	4	58	myeloid cell development	BP	L3mbtl3,Bpgm,Vps33b,Zfp385a
GO:0046599	0.0678911	0.991656	2	15	regulation of centriole replication	BP	Plk2,Rbm14
GO:0072197	0.0679176	0.998418	1	3	ureter morphogenesis	BP	Sox8
GO:0010941	0.0680309	0.951321	44	1327	regulation of cell death	BP	Hipk3,Nsmf,Cfap43,Pcnt,Rbck1,Ppp1r13b,Pgap2,Ddit3,Tert,Wisp3,Cth,Ndufaf4,Wnt5a,Stk40,Trim13,Prkd1,Oxr1,Cep63,Aatf,Nr4a2,Creb1,Wwox,C1qbp,Clip3,Mllt11,Trim35,Neo1,Ednrb,Plk2,Psmg2,Lats1,Pdpk1,Rad18,Nf1,Katnb1,Sox8,Nup62,Qars,Zfp385a,Irak2,Bmf,Nsmaf,Bmp5,Ankrd13c
GO:0000447	0.0680546	0.998022	1	6	endonucleolytic cleavage in ITS1 to separate SSU-rRNA from 5.8S rRNA and LSU-rRNA from tricistronic rRNA transcript (SSU-rRNA, 5.8S rRNA, LSU-rRNA)	BP	Rcl1
GO:0008105	0.0681106	0.991753	2	13	asymmetric protein localization	BP	Dync2h1,Mpp5
GO:0006867	0.068114	0.998802	1	2	asparagine transport	BP	Slc38a3
GO:0006868	0.068114	0.998802	1	2	glutamine transport	BP	Slc38a3
GO:0032793	0.0682041	0.99166	2	14	positive regulation of CREB transcription factor activity	BP	Prkd1,Prkd2
GO:1903311	0.0683645	0.972474	7	124	regulation of mRNA metabolic process	BP	Rnf20,Secisbp2,Leo1,Tnrc6c,C1qbp,Nelfe,Ptcd2
GO:0048852	0.0684318	0.99879	1	2	diencephalon morphogenesis	BP	Wnt5a
GO:0021896	0.0685724	0.998785	1	2	forebrain astrocyte differentiation	BP	Nf1
GO:0021897	0.0685724	0.998785	1	2	forebrain astrocyte development	BP	Nf1
GO:0032916	0.0689462	0.998772	1	2	positive regulation of transforming growth factor beta3 production	BP	Creb1
GO:0097325	0.0689496	0.998772	1	2	melanocyte proliferation	BP	Wnt5a
GO:0008219	0.0690386	0.948997	54	1669	cell death	BP	Aatf,Bmf,C1qbp,Zfp385a,Naif1,Ankrd13c,Mrpl41,Rybp,Rbck1,Wisp3,Nr4a2,Ppp1r13b,Wnt5a,Cth,Sox8,Irak2,Trim35,Clip3,Stk40,Wwox,Bre,Psmg2,Pdpk1,Mfn2,Creb1,Neo1,Ednrb,Cep63,Pcnt,Cfap43,Qars,Nf1,Oxr1,Prkd1,Pgap2,Prkd2,Katnb1,Alkbh7,Ndufaf4,Plk2,Hipk3,Trim13,Bmp5,Mllt11,Nsmf,Ddit3,Ern1,Nsmaf,Nup62,Dock1,Lats1,Cdip1,Tert,Rad18
GO:0015693	0.0691577	0.991412	2	15	magnesium ion transport	BP	Mmgt1,Cnnm2
GO:1904749	0.0691703	0.998156	1	4	regulation of protein localization to nucleolus	BP	Tert
GO:1904751	0.0691703	0.998156	1	4	positive regulation of protein localization to nucleolus	BP	Tert
GO:0019344	0.0694274	0.998346	1	3	cysteine biosynthetic process	BP	Cth
GO:0019538	0.069967	0.943619	124	4127	protein metabolic process	BP	Guf1,Uvrag,Eif3l,Nsmf,Ctdp1,Lrpprc,Stambpl1,Pfn2,Ranbp2,Ptpdc1,Kdm3b,Rbm14,Acy1,Rbck1,Kdm1b,Per1,Cth,Ppp1r12a,Eif4enif1,Mvp,Trim13,Mst1r,Clip3,Zdhhc7,Stk40,Serpina1e,Mink1,Sik3,Cog3,Rnf141,Trim59,Cln6,Secisbp2,Mtrf1l,Ulk2,Rngtt,C1qtnf1,Bmp5,Nbr1,Bcor,Mogs,Pepd,Mrpl41,Nsmce2,Ube3a,Creb1,Pdpk1,Nek7,Flrt1,Usp4,Dync2h1,Fam220a,Aco1,Klhl21,Asrgl1,Qars,Aars2,Rad18,Yod1,Rnf146,C1qbp,Rybp,Slc25a16,Dars2,…
GO:0002572	0.0699758	0.998734	1	2	pro-T cell differentiation	BP	Zbtb1
GO:0015755	0.0703865	0.998299	1	3	fructose transport	BP	Slc2a8
GO:0001827	0.0705422	0.998713	1	2	inner cell mass cell fate commitment	BP	Lats1
GO:0001828	0.0705422	0.998713	1	2	inner cell mass cellular morphogenesis	BP	Lats1
GO:0060599	0.0708336	0.998702	1	2	lateral sprouting involved in mammary gland duct morphogenesis	BP	Wnt5a
GO:1904059	0.0709304	0.998699	1	2	regulation of locomotor rhythm	BP	Zfhx3
GO:0061347	0.0710097	0.998696	1	2	planar cell polarity pathway involved in outflow tract morphogenesis	BP	Wnt5a
GO:0061348	0.0710097	0.998696	1	2	planar cell polarity pathway involved in ventricular septum morphogenesis	BP	Wnt5a
GO:0061349	0.0710097	0.998696	1	2	planar cell polarity pathway involved in cardiac right atrium morphogenesis	BP	Wnt5a
GO:0061350	0.0710097	0.998696	1	2	planar cell polarity pathway involved in cardiac muscle tissue morphogenesis	BP	Wnt5a
GO:0061354	0.0710097	0.998696	1	2	planar cell polarity pathway involved in pericardium morphogenesis	BP	Wnt5a
GO:1901898	0.0710707	0.998693	1	2	negative regulation of relaxation of cardiac muscle	BP	Pde4b
GO:0009892	0.0711213	0.945957	66	2074	negative regulation of metabolic process	BP	Hoxa7,Trim13,Pcbp3,Serpina1b,Sox8,Wnt5a,Oxr1,Dnajc2,Usp4,Ranbp2,Zfp932,Gpd1l,Tert,Spen,Clp1,Wnk1,Zcchc11,Lrpprc,Foxk1,Zfhx3,Pde3b,Tnrc6c,Nelfe,Tfdp2,Pdpk1,Rad18,Zbtb1,Mphosph10,Nf1,Zhx1,Mvp,Eif4enif1,Rasd1,Klf16,Serpina1c,Rreb1,Bach1,Per1,Nr4a2,Atoh8,Tnrc18,Ednrb,Banp,Bhlhe41,Ormdl1,Malsu1,Rnf20,Flrt1,Secisbp2,Serpina1d,Ppp1r9b,Nup62,Hipk3,Rybp,Serpina1e,Nostrin,Bcor,Lats1,Fam220a,Creb1,Ddit3,Bmp…
GO:0042771	0.0713855	0.984666	3	39	intrinsic apoptotic signaling pathway in response to DNA damage by p53 class mediator	BP	Cdip1,Zfp385a,Pgap2
GO:0048519	0.0714451	0.942568	118	3911	negative regulation of biological process	BP	Fam220a,Fig4,Calca,Eif4enif1,Wisp3,Plk2,Zfp385a,Shisa2,Scd1,Oas1a,Zfp639,Flrt1,Zbtb1,Rbck1,Otulin,Wwox,Atoh8,Gatsl2,Sox8,Trim59,Ndufaf4,Serpina1b,Cth,Naif1,Leo1,Ctdp1,Rad18,Ormdl1,Abhd6,Klf16,Dis3l2,Bmp5,Cfap43,Qars,Mphosph10,Aatf,Nup62,Nf1,Wnk1,Serpina1e,Cep63,Zcchc11,Secisbp2,Clip3,Nostrin,Cttnbp2nl,Tfdp2,Neo1,Usp19,Trim35,Irak2,Pde4b,Pgap2,Ranbp2,Bhlhe41,Bmf,Ulk2,Hoxa7,Oxr1,Lrpprc,Gpd1l,Usp4,R…
GO:0033865	0.0716652	0.990807	2	17	nucleoside bisphosphate metabolic process	BP	Pank3,Ppcs
GO:0033875	0.0716652	0.990807	2	17	ribonucleoside bisphosphate metabolic process	BP	Pank3,Ppcs
GO:0034032	0.0716652	0.990807	2	17	purine nucleoside bisphosphate metabolic process	BP	Ppcs,Pank3
GO:0006412	0.0717723	0.956797	19	537	translation	BP	Dars2,C1qbp,Secisbp2,Eif4enif1,Malsu1,Aco1,Tnrc6c,Zfp385a,Lrpprc,Eif3l,Qars,Guf1,Dhx29,Slc25a16,Mrpl41,Aars2,Vars2,Per1,Mtrf1l
GO:1903026	0.0722546	0.997986	1	4	negative regulation of RNA polymerase II regulatory region sequence-specific DNA binding	BP	Ddit3
GO:1903078	0.0724734	0.984419	3	35	positive regulation of protein localization to plasma membrane	BP	Pdpk1,Clip3,Ppp1r9b
GO:1904377	0.0724734	0.984419	3	35	positive regulation of protein localization to cell periphery	BP	Clip3,Pdpk1,Ppp1r9b
GO:0010595	0.0725867	0.97959	4	57	positive regulation of endothelial cell migration	BP	Prkd2,Prkd1,Atoh8,Wnt5a
GO:0000278	0.0735683	0.951657	27	724	mitotic cell cycle	BP	Tert,Ctdp1,Ppp1r12a,Bach1,E2f5,Nek1,Nsmce2,Dis3l2,Plk2,Aatf,Cul4b,Gen1,Pcnt,Nedd1,Katnb1,Cep63,Pds5b,Apitd1,Bre,Zfp655,Tfdp2,Tubgcp5,Trim35,Lats1,Psmg2,Klhl21,Nup62
GO:0031338	0.0736563	0.979261	4	52	regulation of vesicle fusion	BP	Vps18,Tbc1d1,C2cd5,Usp6nl
GO:0016311	0.0743289	0.959061	14	317	dephosphorylation	BP	Ctdnep1,Wnk1,Rngtt,Mtmr3,Ctdp1,Ppp1r12a,Cttnbp2nl,Fam220a,Ephx2,Styx,Nsmf,Mphosph10,Ptpdc1,Ppp1r9b
GO:0010557	0.0750987	0.945302	47	1371	positive regulation of macromolecule biosynthetic process	BP	Mkl2,Tfam,Rfc3,Prkd1,Banp,Secisbp2,Dnajc2,Creb1,Aatf,Ppp1r12a,Zfp326,Hoxa7,Zxdc,Atoh8,Rbm14,Ube3a,Wnt5a,Mllt11,Slc38a3,Rnf20,Foxk1,Hivep3,Myo6,Sox8,Zfhx3,Ddit3,Zfp639,Per1,Tet3,Wwox,C1qbp,Tcf12,Leo1,Spen,Nup62,Rbck1,Bmp5,Prkd2,Nek7,Nr4a2,Bach1,Aff1,Pbx2,Med19,Tert,Rad54l2,Pus1
GO:0010040	0.0754272	0.998042	1	3	response to iron(II) ion	BP	Aco1
GO:2000857	0.0758416	0.99802	1	3	positive regulation of mineralocorticoid secretion	BP	C1qtnf1
GO:2000860	0.0758416	0.99802	1	3	positive regulation of aldosterone secretion	BP	C1qtnf1
GO:0038202	0.0760248	0.989974	2	16	TORC1 signaling	BP	Gatsl2,Rragc
GO:0046078	0.0762379	0.997999	1	3	dUMP metabolic process	BP	Dut
GO:0051602	0.0764136	0.989835	2	17	response to electrical stimulus	BP	Nsmf,Myo6
GO:0072718	0.0772233	0.997946	1	3	response to cisplatin	BP	Kdm3b
GO:0016441	0.0773591	0.977753	4	59	posttranscriptional gene silencing	BP	Clp1,Tnrc6c,Tert,Zcchc11
GO:0035194	0.0773591	0.977753	4	59	posttranscriptional gene silencing by RNA	BP	Tnrc6c,Clp1,Zcchc11,Tert
GO:0010628	0.0785428	0.942243	49	1433	positive regulation of gene expression	BP	Rbm14,Tfam,Tet3,Zxdc,Creb1,Atoh8,Rbm20,Ube3a,Mkl2,Ppp1r12a,Nup62,Aff1,Bmp5,Foxk1,C1qtnf1,Hoxa7,Ephx2,Ern1,Leo1,Zfhx3,C1qbp,Sox8,Rbck1,Wwox,Pus1,Myo6,Rnf20,Mllt11,Prkd1,Secisbp2,Tert,Slc38a3,Tcf12,Hivep3,Prkd2,Wnt5a,Zfp326,Aatf,Ddit3,Per1,Dnajc2,Spen,Bach1,Pbx2,Zfp639,Nr4a2,Med19,Banp,Rad54l2
GO:0045006	0.0788498	0.997594	1	4	DNA deamination	BP	Exosc4
GO:0006198	0.0788898	0.989525	2	14	cAMP catabolic process	BP	Pde3b,Pde4b
GO:0009628	0.0789179	0.947761	27	735	response to abiotic stimulus	BP	Calca,Rwdd3,Creb1,Pdpk1,Rdh11,Nr4a2,Acot11,Zbtb1,Myo6,Per1,Fundc1,Fam175a,Primpol,Bach1,Bre,Slc38a3,Nf1,Rad18,Slc2a8,Nek1,Tert,Usp19,Vac14,Narfl,Nsmf,Ppp1r9b,Cul4b
GO:0009157	0.0790469	0.997846	1	3	deoxyribonucleoside monophosphate biosynthetic process	BP	Dut
GO:0009177	0.0790469	0.997846	1	3	pyrimidine deoxyribonucleoside monophosphate biosynthetic process	BP	Dut
GO:0010824	0.0793661	0.982236	3	37	regulation of centrosome duplication	BP	Gen1,Plk2,Rbm14
GO:0035526	0.0794186	0.997825	1	3	retrograde transport, plasma membrane to Golgi	BP	Usp6nl
GO:0072034	0.0795948	0.997815	1	3	renal vesicle induction	BP	Sox8
GO:0060157	0.0796464	0.997812	1	3	urinary bladder development	BP	Wnt5a
GO:0009092	0.0799195	0.997527	1	4	homoserine metabolic process	BP	Cth
GO:0019346	0.0799195	0.997527	1	4	transsulfuration	BP	Cth
GO:0071051	0.0800674	0.997518	1	4	polyadenylation-dependent snoRNA 3'-end processing	BP	Exosc4
GO:0002538	0.0811365	0.99745	1	4	arachidonic acid metabolite production involved in inflammatory response	BP	Ephx2
GO:0038171	0.0813413	0.997716	1	3	cannabinoid signaling pathway	BP	Abhd6
GO:0071926	0.0813413	0.997716	1	3	endocannabinoid signaling pathway	BP	Abhd6
GO:0009067	0.0813435	0.988681	2	19	aspartate family amino acid biosynthetic process	BP	Cth,Bhmt2
GO:0006419	0.0815493	0.997704	1	3	alanyl-tRNA aminoacylation	BP	Aars2
GO:0043461	0.0817947	0.997408	1	4	proton-transporting ATP synthase complex assembly	BP	Atpaf2
GO:0070272	0.0817947	0.997408	1	4	proton-transporting ATP synthase complex biogenesis	BP	Atpaf2
GO:1902253	0.0818445	0.988526	2	20	regulation of intrinsic apoptotic signaling pathway by p53 class mediator	BP	Cep63,Zfp385a
GO:0032907	0.0820121	0.997678	1	3	transforming growth factor beta3 production	BP	Creb1
GO:0032910	0.0820121	0.997678	1	3	regulation of transforming growth factor beta3 production	BP	Creb1
GO:0032929	0.0820617	0.99739	1	4	negative regulation of superoxide anion generation	BP	Aatf
GO:0046889	0.0824134	0.975691	4	67	positive regulation of lipid biosynthetic process	BP	Creb1,Abhd6,Stard4,Ctdnep1
GO:0000413	0.0827459	0.988327	2	20	protein peptidyl-prolyl isomerization	BP	Fkbp5,Ranbp2
GO:0007422	0.0832956	0.975429	4	60	peripheral nervous system development	BP	Sox8,Mpp5,Nf1,Ednrb
GO:0070859	0.0836282	0.997583	1	3	positive regulation of bile acid biosynthetic process	BP	Stard4
GO:1904253	0.0836282	0.997583	1	3	positive regulation of bile acid metabolic process	BP	Stard4
GO:0009211	0.0838281	0.997275	1	4	pyrimidine deoxyribonucleoside triphosphate metabolic process	BP	Dut
GO:1904953	0.0839535	0.997564	1	3	Wnt signaling pathway involved in midbrain dopaminergic neuron differentiation	BP	Wnt5a
GO:0016570	0.0840706	0.950861	16	371	histone modification	BP	Kdm3b,Msl2,Per1,Tet3,Bcor,Huwe1,Rnf20,Rbm14,Kdm1b,Cul4b,Prkd1,Hdac11,Leo1,Rybp,Tert,Prkd2
GO:1901165	0.0842473	0.997547	1	3	positive regulation of trophoblast cell migration	BP	C1qbp
GO:1900019	0.0845249	0.99753	1	3	regulation of protein kinase C activity	BP	Wnt5a
GO:1900020	0.0845249	0.99753	1	3	positive regulation of protein kinase C activity	BP	Wnt5a
GO:0072289	0.0848016	0.997514	1	3	metanephric nephron tubule formation	BP	Sox8
GO:0030423	0.0848313	0.997512	1	3	targeting of mRNA for destruction involved in RNA interference	BP	Clp1
GO:0090305	0.0849352	0.970294	5	97	nucleic acid phosphodiester bond hydrolysis	BP	Clp1,Xrn2,Ern1,Rcl1,Exd2
GO:0032897	0.0853898	0.987736	2	20	negative regulation of viral transcription	BP	Zfp639,Trim13
GO:1900368	0.0857338	0.997458	1	3	regulation of RNA interference	BP	Tert
GO:0031065	0.0857665	0.987816	2	17	positive regulation of histone deacetylation	BP	Prkd2,Prkd1
GO:0006244	0.0857992	0.997142	1	4	pyrimidine nucleotide catabolic process	BP	Dut
GO:0008652	0.0860029	0.980025	3	40	cellular amino acid biosynthetic process	BP	Cth,Bhmt2,Glul
GO:0008543	0.0860542	0.974364	4	58	fibroblast growth factor receptor signaling pathway	BP	Shisa2,Flrt1,Wnt5a,Prkd2
GO:0006421	0.0862512	0.997426	1	3	asparaginyl-tRNA aminoacylation	BP	Dars2
GO:0042997	0.086738	0.997078	1	4	negative regulation of Golgi to plasma membrane protein transport	BP	Pkdcc
GO:0033762	0.0867381	0.996888	1	5	response to glucagon	BP	Creb1
GO:1902071	0.0872102	0.997367	1	3	regulation of hypoxia-inducible factor-1alpha signaling pathway	BP	Rwdd3
GO:0048022	0.0875842	0.997344	1	3	negative regulation of melanin biosynthetic process	BP	Wnt5a
GO:1900377	0.0875842	0.997344	1	3	negative regulation of secondary metabolite biosynthetic process	BP	Wnt5a
GO:0032148	0.0876132	0.987401	2	17	activation of protein kinase B activity	BP	Pdpk1,Wnt5a
GO:0000966	0.087792	0.997006	1	4	RNA 5'-end processing	BP	Trmt10c
GO:1902570	0.0878835	0.996804	1	5	protein localization to nucleolus	BP	Tert
GO:0000082	0.0880605	0.962323	7	142	G1/S transition of mitotic cell cycle	BP	Cul4b,Plk2,E2f5,Zfp655,Bach1,Lats1,Tert
GO:0001667	0.0889033	0.950866	13	301	ameboidal-type cell migration	BP	Dock1,Wnt5a,Prkd2,Sox8,Prkd1,Ednrb,Rreb1,Pdpk1,Nrtn,C1qbp,Atoh8,Nf1,Pfn2
GO:0045934	0.0889576	0.936461	38	1128	negative regulation of nucleobase-containing compound metabolic process	BP	Ddit3,Klf16,Secisbp2,Lrpprc,Nostrin,Tnrc18,Atoh8,Ednrb,Bhlhe41,Wnt5a,Creb1,Tfdp2,Sox8,Rreb1,Zhx1,Dnajc2,Nelfe,Trim13,Rad18,Zbtb1,Hipk3,Bcor,Rybp,Fam220a,C1qbp,Foxk1,Zfp932,Hoxa7,Rasd1,Bach1,Spen,Nr4a2,Pcbp3,Tert,Per1,Zfhx3,Rnf20,Zfp639
GO:0015712	0.0891766	0.996908	1	4	hexose phosphate transport	BP	G6pc3
GO:0015760	0.0891766	0.996908	1	4	glucose-6-phosphate transport	BP	G6pc3
GO:2000848	0.0894866	0.996684	1	5	positive regulation of corticosteroid hormone secretion	BP	C1qtnf1
GO:1903047	0.0895532	0.941426	24	647	mitotic cell cycle process	BP	Nedd1,Psmg2,Tert,Ppp1r12a,Zfp655,Pds5b,Lats1,Dis3l2,Bre,Bach1,Cep63,Nup62,Klhl21,Nsmce2,Tubgcp5,Cul4b,E2f5,Apitd1,Gen1,Plk2,Katnb1,Nek1,Ctdp1,Pcnt
GO:0051684	0.0899503	0.997196	1	3	maintenance of Golgi location	BP	Uvrag
GO:0070208	0.0899747	0.986797	2	18	protein heterotrimerization	BP	C1qtnf1,Nup62
GO:0035887	0.0900324	0.997191	1	3	aortic smooth muscle cell differentiation	BP	Cth
GO:1903361	0.0902275	0.996834	1	4	protein localization to basolateral plasma membrane	BP	Lin7c
GO:0042634	0.090595	0.986541	2	20	regulation of hair cycle	BP	Per1,Tert
GO:0070814	0.0906846	0.996801	1	4	hydrogen sulfide biosynthetic process	BP	Cth
GO:0050794	0.090846	0.924347	225	7853	regulation of cellular process	BP	C1qbp,Rnf20,Gmcl1,Trim13,Rfc3,Fam220a,Atoh8,Aff3,Wisp3,Pus1,Wnt5a,Mtmr3,E2f5,C2cd5,Ascc2,Ctdnep1,Fig4,Exosc4,Ppp1r13b,Cdip1,Serpina1c,Mllt11,Ormdl1,Rnf146,Oxr1,Tcf12,Stard4,Spen,Zfp639,Slc2a8,Zfp141,Sik3,Rbm14,Shisa2,Rbm20,Dock1,Nkiras1,Vac14,Rwdd3,Per1,Creb1,Agap1,Mfn2,Stxbp5,Ednrb,Abhd6,Chd2,Scd1,Bhlhe41,Cul4b,Ppp4r1,Cln6,Bre,Mvp,Mst1r,Nrtn,Klf16,Zfp385a,Ranbp2,Ptcd2,Kdm1b,Calca,Rad18,Itga2b,Hm…
GO:2000049	0.0910274	0.997127	1	3	positive regulation of cell-cell adhesion mediated by cadherin	BP	Wnt5a
GO:1901078	0.0913547	0.997106	1	3	negative regulation of relaxation of muscle	BP	Pde4b
GO:0006269	0.091955	0.997067	1	3	DNA replication, synthesis of RNA primer	BP	Prim2
GO:0051260	0.0920663	0.95335	10	244	protein homooligomerization	BP	Kctd9,Glul,Dut,Shkbp1,Cth,C1qtnf1,Acads,Zbtb1,Spag9,Bmf
GO:0075525	0.0923896	0.996461	1	5	viral translational termination-reinitiation	BP	Eif3l
GO:0031016	0.0928204	0.971535	4	64	pancreas development	BP	Pde3b,Bmp5,Pdpk1,Wnt5a
GO:0032288	0.0928719	0.986121	2	18	myelin assembly	BP	Mpp5,Fig4
GO:0038028	0.0930718	0.996993	1	3	insulin receptor signaling pathway via phosphatidylinositol 3-kinase	BP	C2cd5
GO:0010605	0.0930838	0.928792	60	1898	negative regulation of macromolecule metabolic process	BP	Zbtb1,Ppp1r9b,Nelfe,Tnrc6c,Zcchc11,Nf1,Aatf,Ednrb,Zfhx3,Mvp,Tfdp2,Zhx1,Rasd1,Sox8,Usp19,Usp4,Pdpk1,Clp1,Nr4a2,Dnajc2,Flrt1,Nup62,Bach1,Zfp639,Tnrc18,Serpina1c,Hoxa7,Rreb1,Bhlhe41,Pcbp3,Creb1,Lrpprc,Oxr1,Klf16,Serpina1b,Bcor,Banp,Eif4enif1,Atoh8,Zfp932,Tert,Rnf20,Hipk3,C1qbp,Gpd1l,Nostrin,Secisbp2,Wnt5a,Spen,Fam220a,Ddit3,Foxk1,Lats1,Serpina1e,Malsu1,Per1,Trim13,Serpina1d,Rad18,Rybp
GO:0035855	0.0931643	0.986122	2	17	megakaryocyte development	BP	Vps33b,Zfp385a
GO:0046890	0.0933288	0.962629	6	123	regulation of lipid biosynthetic process	BP	Creb1,Bmp5,Ormdl1,Abhd6,Ctdnep1,Stard4
GO:0018105	0.0942143	0.950379	11	246	peptidyl-serine phosphorylation	BP	Pdpk1,Hipk3,Pfn2,Lats1,Rictor,Prkd2,Prkd1,Plk2,Wnt5a,Gpd1l,Ern1
GO:0010586	0.094575	0.985718	2	18	miRNA metabolic process	BP	Zcchc11,Dis3l2
GO:0031117	0.0945872	0.996892	1	3	positive regulation of microtubule depolymerization	BP	Katnb1
GO:0090526	0.0946406	0.996889	1	3	regulation of gluconeogenesis involved in cellular glucose homeostasis	BP	Ranbp2
GO:0060018	0.0947622	0.9965	1	4	astrocyte fate commitment	BP	Sox8
GO:1902230	0.0951338	0.985323	2	23	negative regulation of intrinsic apoptotic signaling pathway in response to DNA damage	BP	Zfp385a,Pgap2
GO:0061588	0.0951962	0.996851	1	3	calcium activated phospholipid scrambling	BP	Ano7
GO:0061589	0.0951962	0.996851	1	3	calcium activated phosphatidylserine scrambling	BP	Ano7
GO:0061590	0.0951962	0.996851	1	3	calcium activated phosphatidylcholine scrambling	BP	Ano7
GO:0061591	0.0951962	0.996851	1	3	calcium activated galactosylceramide scrambling	BP	Ano7
GO:0090038	0.0956717	0.996819	1	3	negative regulation of protein kinase C signaling	BP	Gpd1l
GO:0043043	0.0957002	0.940248	19	555	peptide biosynthetic process	BP	Malsu1,Guf1,Mrpl41,Eif4enif1,Lrpprc,Mtrf1l,Secisbp2,Dars2,Eif3l,Dhx29,Tnrc6c,Aars2,Zfp385a,Per1,Qars,Slc25a16,Aco1,Vars2,C1qbp
GO:0070206	0.0957941	0.97665	3	43	protein trimerization	BP	Nup62,C1qtnf1,Dut
GO:0090071	0.0960575	0.996793	1	3	negative regulation of ribosome biogenesis	BP	Malsu1
GO:1903901	0.0960963	0.970099	4	70	negative regulation of viral life cycle	BP	Zfp639,Trim59,Trim13,Trim35
GO:0090155	0.0962772	0.996385	1	4	negative regulation of sphingolipid biosynthetic process	BP	Ormdl1
GO:0090156	0.0962772	0.996385	1	4	cellular sphingolipid homeostasis	BP	Ormdl1
GO:0097680	0.0964432	0.996766	1	3	double-strand break repair via classical nonhomologous end joining	BP	Uvrag
GO:2000474	0.0970392	0.996725	1	3	regulation of opioid receptor signaling pathway	BP	Ppp1r9b
GO:0006364	0.0971551	0.957357	7	165	rRNA processing	BP	Exosc4,Nop14,Rcl1,Ddx52,Diexf,Dis3l2,Mphosph10
GO:1901534	0.0973941	0.996701	1	3	positive regulation of hematopoietic progenitor cell differentiation	BP	Zbtb1
GO:0043435	0.0974299	0.996296	1	4	response to corticotropin-releasing hormone	BP	Nr4a2
GO:0071376	0.0974299	0.996296	1	4	cellular response to corticotropin-releasing hormone stimulus	BP	Nr4a2
GO:0006438	0.09895	0.996592	1	3	valyl-tRNA aminoacylation	BP	Vars2
GO:0015817	0.0991807	0.996576	1	3	histidine transport	BP	Slc38a3
GO:0061643	0.0996456	0.996543	1	3	chemorepulsion of axon	BP	Wnt5a
GO:0043456	0.0996481	0.99587	1	5	regulation of pentose-phosphate shunt	BP	Bpgm
GO:0045662	0.100071	0.983988	2	26	negative regulation of myoblast differentiation	BP	Ddit3,Sox8
GO:0006687	0.100405	0.975085	3	41	glycosphingolipid metabolic process	BP	Cln6,St3gal2,Gal3st1
GO:0097167	0.100939	0.99645	1	3	circadian regulation of translation	BP	Per1
GO:0044248	0.101046	0.926694	39	1196	cellular catabolic process	BP	Afmid,Uvrag,Rnf20,Ephx2,Ddit3,Pde4b,Pde3b,Usp12,Plk2,Tnrc6c,Xrn2,Cul4b,Usp4,Manba,Rnf146,Usp19,Abhd6,Acads,Yod1,Huwe1,Psma8,Dis3l2,Secisbp2,Herc4,Exosc4,Bpgm,Pxdn,Btbd6,Dut,Zcchc11,Trim13,Lrpprc,Acy1,Cln6,Tet3,Asrgl1,Rbck1,Ube3a,Klhl21
GO:0090036	0.101467	0.984121	2	17	regulation of protein kinase C signaling	BP	Wnt5a,Gpd1l
GO:0002067	0.101821	0.974609	3	40	glandular epithelial cell differentiation	BP	Wnt5a,Pdpk1,Bmp5
GO:0009176	0.101971	0.995934	1	4	pyrimidine deoxyribonucleoside monophosphate metabolic process	BP	Dut
GO:0006528	0.102918	0.995589	1	5	asparagine metabolic process	BP	Asrgl1
GO:1901163	0.103035	0.995578	1	5	regulation of trophoblast cell migration	BP	C1qbp
GO:0000957	0.103297	0.995826	1	4	mitochondrial RNA catabolic process	BP	Lrpprc
GO:0000960	0.103297	0.995826	1	4	regulation of mitochondrial RNA catabolic process	BP	Lrpprc
GO:0006379	0.103381	0.983491	2	19	mRNA cleavage	BP	Ern1,Clp1
GO:0060548	0.103435	0.929018	28	817	negative regulation of cell death	BP	Prkd1,Neo1,Creb1,Wisp3,Rad18,Pdpk1,Cfap43,Tert,Aatf,Nr4a2,Qars,Ednrb,Bmf,Plk2,Sox8,Ndufaf4,Rbck1,Stk40,Zfp385a,Hipk3,Cep63,Oxr1,Nup62,Cth,Pcnt,Psmg2,Wnt5a,Pgap2
GO:0006518	0.103542	0.932387	22	668	peptide metabolic process	BP	Zfp385a,Tnrc6c,Guf1,Eif3l,Malsu1,Cth,Qars,Per1,Mtrf1l,Mrpl41,Aco1,Acy1,Secisbp2,Eif4enif1,Dhx29,Slc25a16,Dars2,C1qbp,Lrpprc,Vars2,Hmgn5,Aars2
GO:0042594	0.10382	0.957289	6	118	response to starvation	BP	Rragc,Ddit3,Slc38a3,Glul,Mtmr3,Ulk2
GO:0007199	0.103951	0.995498	1	5	G-protein coupled receptor signaling pathway coupled to cGMP nucleotide second messenger	BP	Gkap1
GO:0045762	0.104154	0.983171	2	21	positive regulation of adenylate cyclase activity	BP	Calca,Nf1
GO:0072697	0.104205	0.99575	1	4	protein localization to cell cortex	BP	Ppp1r9b
GO:0061341	0.104249	0.996207	1	3	non-canonical Wnt signaling pathway involved in heart development	BP	Wnt5a
GO:0061346	0.104249	0.996207	1	3	planar cell polarity pathway involved in heart morphogenesis	BP	Wnt5a
GO:2001239	0.104433	0.973597	3	43	regulation of extrinsic apoptotic signaling pathway in absence of ligand	BP	Nf1,Tert,Wwox
GO:0003213	0.104741	0.996171	1	3	cardiac right atrium morphogenesis	BP	Wnt5a
GO:0009214	0.10505	0.983225	2	17	cyclic nucleotide catabolic process	BP	Pde3b,Pde4b
GO:0090200	0.105147	0.982688	2	26	positive regulation of release of cytochrome c from mitochondria	BP	Bmf,Mllt11
GO:0006211	0.105206	0.996136	1	3	5-methylcytosine catabolic process	BP	Tet3
GO:0019857	0.105206	0.996136	1	3	5-methylcytosine metabolic process	BP	Tet3
GO:0039536	0.105521	0.995639	1	4	negative regulation of RIG-I signaling pathway	BP	C1qbp
GO:0090074	0.105799	0.995616	1	4	negative regulation of protein homodimerization activity	BP	Spag9
GO:0017085	0.105903	0.995607	1	4	response to insecticide	BP	Nr4a2
GO:0061052	0.105941	0.995319	1	5	negative regulation of cell growth involved in cardiac muscle cell development	BP	Ctdp1
GO:0010828	0.106331	0.972991	3	40	positive regulation of glucose transport	BP	Tert,C2cd5,Clip3
GO:0090330	0.106509	0.98277	2	18	regulation of platelet aggregation	BP	Vps33b,C1qtnf1
GO:0061535	0.106939	0.995519	1	4	glutamate secretion, neurotransmission	BP	Nf1
GO:0006681	0.107256	0.995491	1	4	galactosylceramide metabolic process	BP	Gal3st1
GO:0019374	0.107256	0.995491	1	4	galactolipid metabolic process	BP	Gal3st1
GO:0032784	0.107306	0.972581	3	42	regulation of DNA-templated transcription, elongation	BP	Leo1,Zfp326,Nelfe
GO:1905063	0.107372	0.995481	1	4	regulation of vascular smooth muscle cell differentiation	BP	Cth
GO:1905065	0.107372	0.995481	1	4	positive regulation of vascular smooth muscle cell differentiation	BP	Cth
GO:0045617	0.10772	0.995451	1	4	negative regulation of keratinocyte differentiation	BP	Hoxa7
GO:0030488	0.1079	0.982267	2	20	tRNA methylation	BP	Trmt6,Thumpd3
GO:0016072	0.108032	0.95136	7	168	rRNA metabolic process	BP	Rcl1,Ddx52,Dis3l2,Nop14,Diexf,Mphosph10,Exosc4
GO:0033278	0.108206	0.995409	1	4	cell proliferation in midbrain	BP	Wnt5a
GO:0071139	0.10887	0.995351	1	4	resolution of recombination intermediates	BP	Gen1
GO:0044843	0.109047	0.950879	7	150	cell cycle G1/S phase transition	BP	Plk2,Lats1,Tert,E2f5,Bach1,Cul4b,Zfp655
GO:0060221	0.109257	0.995317	1	4	retinal rod cell differentiation	BP	Sox8
GO:0045444	0.109481	0.944943	9	212	fat cell differentiation	BP	Wnt5a,Sox8,Sh2b2,Creb1,Zfp385a,Scd1,Nr4a2,Ddit3,Clip3
GO:0030111	0.110094	0.942364	10	220	regulation of Wnt signaling pathway	BP	Wwox,Ddit3,Tert,Shisa2,Rnf146,Notum,Lats1,Wnt5a,Ctdnep1,Tmem237
GO:0072321	0.110142	0.994727	1	6	chaperone-mediated protein transport	BP	Clip3
GO:0032345	0.110525	0.995205	1	4	negative regulation of aldosterone metabolic process	BP	Bmp5
GO:0032348	0.110525	0.995205	1	4	negative regulation of aldosterone biosynthetic process	BP	Bmp5
GO:2000065	0.110525	0.995205	1	4	negative regulation of cortisol biosynthetic process	BP	Bmp5
GO:0065002	0.111262	0.970979	3	48	intracellular protein transmembrane transport	BP	Tomm40l,C2cd5,Grpel2
GO:0030071	0.111532	0.971085	3	40	regulation of mitotic metaphase/anaphase transition	BP	Psmg2,Nsmce2,Gen1
GO:0051365	0.111577	0.995111	1	4	cellular response to potassium ion starvation	BP	Slc38a3
GO:0072174	0.111679	0.995102	1	4	metanephric tubule formation	BP	Sox8
GO:0070126	0.112101	0.994745	1	5	mitochondrial translational termination	BP	Mtrf1l
GO:0030950	0.112164	0.995058	1	4	establishment or maintenance of actin cytoskeleton polarity	BP	Rictor
GO:0060686	0.112827	0.994998	1	4	negative regulation of prostatic bud formation	BP	Wnt5a
GO:0045901	0.112943	0.994988	1	4	positive regulation of translational elongation	BP	Secisbp2
GO:1903964	0.113266	0.994958	1	4	monounsaturated fatty acid metabolic process	BP	Scd1
GO:1903966	0.113266	0.994958	1	4	monounsaturated fatty acid biosynthetic process	BP	Scd1
GO:0043102	0.113337	0.994409	1	6	amino acid salvage	BP	Bhmt2
GO:0071267	0.113337	0.994409	1	6	L-methionine salvage	BP	Bhmt2
GO:0006464	0.113623	0.90824	90	2858	cellular protein modification process	BP	Trim13,Ppp1r12a,Usp12,Rwdd3,Irak2,Nup62,Cul4b,Ctdp1,Ctdnep1,Extl1,Per1,St3gal2,Bmp5,Pfn2,Huwe1,Rnf20,Prkd2,Bcor,Hdac11,Rbm14,Cog3,Nek7,Rnf146,Spag9,Prkd1,Rnf141,Serpina1b,Fkbp5,Rad18,Hipk3,Otulin,Ulk2,Rybp,Zdhhc7,Tet3,Pkdcc,Yod1,Senp5,Mst1r,Nbr1,Gpd1l,Btbd6,Mvp,Trim59,Plk2,Tert,Notum,Usp4,Ranbp2,Mink1,Rictor,Cttnbp2nl,Usp19,Rngtt,Stk40,Nek1,Rbck1,Msl2,C1qtnf1,Pgap2,Ppp1r9b,Trim23,Ube3a,Fam220a,Pt…
GO:0036211	0.113623	0.90824	90	2858	protein modification process	BP	Nup62,Herc4,Fkbp5,Hdac11,Ern1,Rngtt,Lats1,Rnf141,Uvrag,Tert,Mvp,Rnf20,Stk40,Trim59,Tet3,Ednrb,Gpd1l,Mogs,Otulin,St3gal2,Rictor,Usp4,Msl2,Nsmce2,Prkd2,Nek7,Leo1,Btbd6,Ulk2,Ppp1r12a,Kdm3b,Cth,Nf1,Ranbp2,Ctdnep1,Rybp,Bcor,Serpina1b,Huwe1,Mtmr3,Plk2,Rwdd3,Cttnbp2nl,Fam76b,Irak2,Hipk3,Nbr1,Senp5,Yod1,Cul4b,Mink1,Nsmf,Pkdcc,Ube3a,Extl1,Mst1r,Pgap2,Usp12,Rad18,Rbm14,Spag9,Trim13,Clip3,Rbck1,Flrt1,Wnk1,K…
GO:0035767	0.113848	0.980509	2	23	endothelial cell chemotaxis	BP	Prkd2,Prkd1
GO:0001978	0.114132	0.994548	1	5	regulation of systemic arterial blood pressure by carotid sinus baroreceptor feedback	BP	Calca
GO:0000280	0.114148	0.927109	19	509	nuclear division	BP	Apitd1,Nsmce2,Dis3l2,Lats1,Katnb1,Nedd1,Klhl21,Mlh3,Tubgcp5,Psmg2,Bre,Ctdp1,Gen1,Nup62,Cep63,Wnt5a,Nek1,Ppp1r12a,Pds5b
GO:1901797	0.114629	0.980245	2	24	negative regulation of signal transduction by p53 class mediator	BP	Cep63,Zfp385a
GO:0009649	0.114907	0.980408	2	20	entrainment of circadian clock	BP	Bhlhe41,Per1
GO:0009204	0.115038	0.994236	1	6	deoxyribonucleoside triphosphate catabolic process	BP	Dut
GO:0006987	0.115138	0.994786	1	4	activation of signaling protein activity involved in unfolded protein response	BP	Ern1
GO:0006099	0.115707	0.97995	2	24	tricarboxylic acid cycle	BP	Suclg2,Aco1
GO:0031327	0.115886	0.914565	40	1223	negative regulation of cellular biosynthetic process	BP	Eif4enif1,Rreb1,Ddit3,Bach1,Sox8,Fam220a,Atoh8,Aatf,Tnrc18,Klf16,Ednrb,Ormdl1,Hoxa7,Dnajc2,Malsu1,Zcchc11,Foxk1,Bhlhe41,Tfdp2,Zfp639,Nr4a2,Zhx1,Rasd1,Hipk3,C1qbp,Spen,Zbtb1,Wnt5a,Pcbp3,Bmp5,Bcor,Nostrin,Zfp932,Nelfe,Per1,Zfhx3,Creb1,Tnrc6c,Trim13,Rybp
GO:0016180	0.116677	0.979857	2	21	snRNA processing	BP	Ints6,Exosc4
GO:0071806	0.117543	0.968587	3	49	protein transmembrane transport	BP	Grpel2,Tomm40l,C2cd5
GO:1900027	0.117799	0.979549	2	21	regulation of ruffle assembly	BP	Pfn2,Arhgap24
GO:0031063	0.117971	0.979502	2	21	regulation of histone deacetylation	BP	Prkd1,Prkd2
GO:0035087	0.118044	0.994512	1	4	siRNA loading onto RISC involved in RNA interference	BP	Clp1
GO:0044265	0.118121	0.918928	26	747	cellular macromolecule catabolic process	BP	Rnf20,Tnrc6c,Rbck1,Rnf146,Dis3l2,Usp4,Psma8,Trim13,Klhl21,Secisbp2,Herc4,Usp12,Manba,Usp19,Zcchc11,Yod1,Cln6,Btbd6,Xrn2,Exosc4,Plk2,Ube3a,Lrpprc,Huwe1,Cul4b,Ddit3
GO:1902099	0.11849	0.968437	3	41	regulation of metaphase/anaphase transition of cell cycle	BP	Nsmce2,Psmg2,Gen1
GO:0038084	0.118966	0.979299	2	20	vascular endothelial growth factor signaling pathway	BP	Prkd1,Prkd2
GO:0042256	0.118972	0.994064	1	5	mature ribosome assembly	BP	C1qbp
GO:0046533	0.119289	0.994392	1	4	negative regulation of photoreceptor cell differentiation	BP	Sox8
GO:0030279	0.119541	0.959843	4	72	negative regulation of ossification	BP	Calca,Zfp932,Nbr1,Bcor
GO:2000510	0.119666	0.993751	1	6	positive regulation of dendritic cell chemotaxis	BP	C1qbp
GO:0033673	0.119863	0.938597	9	208	negative regulation of kinase activity	BP	Hipk3,Nup62,Ranbp2,Wnk1,Mvp,Nf1,Lats1,Flrt1,Pdpk1
GO:1901136	0.120762	0.953066	5	103	carbohydrate derivative catabolic process	BP	Manba,Pde4b,Dut,Gpd1l,Pde3b
GO:0051957	0.120891	0.993865	1	5	positive regulation of amino acid transport	BP	Slc38a3
GO:1903076	0.121308	0.959136	4	66	regulation of protein localization to plasma membrane	BP	Pdpk1,Ppp1r9b,Pkdcc,Clip3
GO:0050657	0.12166	0.947765	6	121	nucleic acid transport	BP	Nup62,Nup160,Lrpprc,Mcm3ap,Ranbp2,Zc3h3
GO:0050658	0.12166	0.947765	6	121	RNA transport	BP	Lrpprc,Zc3h3,Mcm3ap,Nup160,Nup62,Ranbp2
GO:0007223	0.121912	0.994136	1	4	Wnt signaling pathway, calcium modulating pathway	BP	Wnt5a
GO:0018209	0.122412	0.932351	11	259	peptidyl-serine modification	BP	Gpd1l,Pfn2,Prkd1,Wnt5a,Lats1,Ern1,Rictor,Hipk3,Prkd2,Plk2,Pdpk1
GO:0046605	0.122557	0.966751	3	45	regulation of centrosome cycle	BP	Gen1,Plk2,Rbm14
GO:0018345	0.122592	0.978144	2	22	protein palmitoylation	BP	Clip3,Zdhhc7
GO:0009162	0.122612	0.993431	1	6	deoxyribonucleoside monophosphate metabolic process	BP	Dut
GO:1900087	0.122809	0.977963	2	24	positive regulation of G1/S transition of mitotic cell cycle	BP	Tert,Cul4b
GO:0042752	0.122837	0.952165	5	89	regulation of circadian rhythm	BP	Zfhx3,Per1,Ube3a,Creb1,Bhlhe41
GO:0002741	0.123424	0.993599	1	5	positive regulation of cytokine secretion involved in immune response	BP	Wnt5a
GO:0000731	0.123433	0.977785	2	24	DNA synthesis involved in DNA repair	BP	Primpol,Zbtb1
GO:0006403	0.123497	0.942655	7	152	RNA localization	BP	Mcm3ap,Nup160,Zc3h3,Nup62,Lrpprc,Zfp385a,Ranbp2
GO:0042985	0.123882	0.993291	1	6	negative regulation of amyloid precursor protein biosynthetic process	BP	Aatf
GO:0010631	0.124149	0.93595	9	204	epithelial cell migration	BP	Atoh8,Pdpk1,Prkd1,Wnt5a,Prkd2,Rreb1,Dock1,Pfn2,Nf1
GO:0090132	0.124149	0.93595	9	204	epithelium migration	BP	Prkd1,Pfn2,Rreb1,Atoh8,Nf1,Wnt5a,Dock1,Prkd2,Pdpk1
GO:0048523	0.124171	0.897774	108	3635	negative regulation of cellular process	BP	Fam220a,Serpina1c,Plk2,Wwox,Atoh8,Oas1a,Ormdl1,Trim13,Wisp3,Flrt1,Shisa2,Bmf,Katnb1,Eif4enif1,Rad18,Zfp385a,Abhd6,Nr4a2,Spen,Bcor,Rbck1,Zbtb1,Zcchc11,Notum,Ndufaf4,Pkdcc,Fig4,Klf16,Gpd1l,C1qtnf1,Secisbp2,Pcbp3,Ppp1r9b,Naif1,Bhlhe41,Cfap43,Leo1,Ednrb,Serpina1e,Dnajc2,Gen1,Prkd1,Bmp5,Malsu1,Ctdp1,Zfp639,Cth,Hoxa7,Gatsl2,Nbr1,Rbm14,Rnf20,Rasd1,Zfp932,Tert,Nup62,Trim59,Trim35,Sox8,Ranbp2,Pcnt,Zfp655,…
GO:0009166	0.124934	0.965795	3	46	nucleotide catabolic process	BP	Pde4b,Pde3b,Dut
GO:0015691	0.125015	0.993825	1	4	cadmium ion transport	BP	Slc39a8
GO:0070574	0.125015	0.993825	1	4	cadmium ion transmembrane transport	BP	Slc39a8
GO:0071108	0.125127	0.977569	2	20	protein K48-linked deubiquitination	BP	Usp19,Yod1
GO:0045743	0.12588	0.993334	1	5	positive regulation of fibroblast growth factor receptor signaling pathway	BP	Prkd2
GO:1902679	0.126023	0.909567	32	970	negative regulation of RNA biosynthetic process	BP	Nostrin,Rybp,Bcor,Per1,Spen,Rreb1,Tnrc18,Hipk3,Tfdp2,Trim13,Bach1,Creb1,Ddit3,C1qbp,Bhlhe41,Klf16,Ednrb,Zfhx3,Sox8,Nr4a2,Zfp932,Nelfe,Pcbp3,Foxk1,Zbtb1,Atoh8,Wnt5a,Zfp639,Hoxa7,Zhx1,Rasd1,Fam220a
GO:2000622	0.126034	0.993721	1	4	regulation of nuclear-transcribed mRNA catabolic process, nonsense-mediated decay	BP	Secisbp2
GO:2000623	0.126034	0.993721	1	4	negative regulation of nuclear-transcribed mRNA catabolic process, nonsense-mediated decay	BP	Secisbp2
GO:0043535	0.126069	0.965348	3	46	regulation of blood vessel endothelial cell migration	BP	Nf1,Prkd2,Prkd1
GO:0051897	0.126247	0.956748	4	73	positive regulation of protein kinase B signaling	BP	Rictor,C1qtnf1,Mst1r,C1qbp
GO:0044092	0.126875	0.912187	26	779	negative regulation of molecular function	BP	Serpina1d,Ddit3,Ppp1r9b,Ranbp2,Hipk3,Wnk1,Nf1,Flrt1,Nup62,Btaf1,Otulin,Ppp1r12a,Mvp,Spag9,Irak2,Rwdd3,Serpina1c,Zcchc11,Serpina1e,Rbck1,Mphosph10,Zfp932,Lats1,Cttnbp2nl,Serpina1b,Pdpk1
GO:0007091	0.127196	0.965025	3	42	metaphase/anaphase transition of mitotic cell cycle	BP	Psmg2,Nsmce2,Gen1
GO:0070813	0.127202	0.992916	1	6	hydrogen sulfide metabolic process	BP	Cth
GO:1904375	0.127554	0.956241	4	67	regulation of protein localization to cell periphery	BP	Pdpk1,Clip3,Pkdcc,Ppp1r9b
GO:0032446	0.127601	0.915426	21	555	protein modification by small protein conjugation	BP	Btbd6,Trim13,Rnf141,Huwe1,Rybp,Leo1,Herc4,Rad18,Cul4b,Trim23,Rnf20,Usp4,Ube3a,Rwdd3,Klhl21,Ranbp2,Nsmce2,Rbck1,Rnf146,Bcor,Trim59
GO:0090130	0.127611	0.933773	9	206	tissue migration	BP	Pfn2,Prkd2,Dock1,Prkd1,Atoh8,Pdpk1,Wnt5a,Nf1,Rreb1
GO:0042787	0.128515	0.939828	7	139	protein ubiquitination involved in ubiquitin-dependent protein catabolic process	BP	Btbd6,Rnf146,Herc4,Huwe1,Ube3a,Klhl21,Cul4b
GO:0071539	0.128542	0.976506	2	21	protein localization to centrosome	BP	Nedd1,Cep63
GO:2000113	0.128636	0.905355	37	1121	negative regulation of cellular macromolecule biosynthetic process	BP	Malsu1,Nr4a2,Rasd1,Spen,Rreb1,Aatf,Tnrc18,Rybp,Bcor,Fam220a,Hipk3,Bhlhe41,Hoxa7,Zfhx3,Per1,Sox8,Zcchc11,Pcbp3,Tfdp2,Wnt5a,Dnajc2,Klf16,Nostrin,Atoh8,Ednrb,C1qbp,Zhx1,Foxk1,Zfp932,Zfp639,Creb1,Ddit3,Zbtb1,Tnrc6c,Nelfe,Eif4enif1,Bach1
GO:0030242	0.128685	0.993446	1	4	pexophagy	BP	Acbd5
GO:0090069	0.128738	0.99344	1	4	regulation of ribosome biogenesis	BP	Malsu1
GO:0039533	0.128961	0.992994	1	5	regulation of MDA-5 signaling pathway	BP	C1qbp
GO:0042483	0.12926	0.992961	1	5	negative regulation of odontogenesis	BP	Bcor
GO:1900271	0.12942	0.976332	2	20	regulation of long-term synaptic potentiation	BP	Creb1,Nf1
GO:2000047	0.129772	0.992619	1	6	regulation of cell-cell adhesion mediated by cadherin	BP	Wnt5a
GO:0051984	0.130159	0.976208	2	19	positive regulation of chromosome segregation	BP	Nsmce2,Rad18
GO:0006621	0.130215	0.992567	1	6	protein retention in ER lumen	BP	Ankrd13c
GO:2001166	0.130251	0.993281	1	4	regulation of histone H2B ubiquitination	BP	Rnf20
GO:2001168	0.130251	0.993281	1	4	positive regulation of histone H2B ubiquitination	BP	Rnf20
GO:0072282	0.130297	0.992844	1	5	metanephric nephron tubule morphogenesis	BP	Sox8
GO:0036515	0.130633	0.99324	1	4	serotonergic neuron axon guidance	BP	Wnt5a
GO:0006688	0.130686	0.975804	2	22	glycosphingolipid biosynthetic process	BP	St3gal2,Gal3st1
GO:0044344	0.130814	0.954663	4	70	cellular response to fibroblast growth factor stimulus	BP	Prkd2,Wnt5a,Shisa2,Flrt1
GO:0051090	0.13115	0.924491	12	301	regulation of sequence-specific DNA binding transcription factor activity	BP	Zfp932,Prkd2,Cth,Wnt5a,Otulin,Trim13,Irak2,Rwdd3,Prkd1,Zcchc11,Ddit3,Rbck1
GO:0031119	0.131495	0.992208	1	7	tRNA pseudouridine synthesis	BP	Pus1
GO:0019218	0.131851	0.954063	4	77	regulation of steroid metabolic process	BP	Ephx2,Bmp5,Stard4,Scd1
GO:0072655	0.131978	0.941931	6	139	establishment of protein localization to mitochondrion	BP	Huwe1,Ddit3,Cyb5r1,Tomm40l,Mfn2,Grpel2
GO:0030178	0.132184	0.941963	6	120	negative regulation of Wnt signaling pathway	BP	Wwox,Ddit3,Shisa2,Notum,Wnt5a,Lats1
GO:0043123	0.132226	0.941826	6	134	positive regulation of I-kappaB kinase/NF-kappaB signaling	BP	Prkd1,Trim13,Nup62,Cth,Rbck1,Plk2
GO:0019058	0.132477	0.933719	8	193	viral life cycle	BP	Uvrag,Vps18,Usp6nl,Zfp639,Eif3l,Trim35,Trim13,Trim59
GO:0042551	0.132616	0.962796	3	44	neuron maturation	BP	Ednrb,Sclt1,Nr4a2
GO:0032792	0.132622	0.992579	1	5	negative regulation of CREB transcription factor activity	BP	Ddit3
GO:0007042	0.132691	0.992273	1	6	lysosomal lumen acidification	BP	Cln6
GO:0031126	0.133067	0.992228	1	6	snoRNA 3'-end processing	BP	Exosc4
GO:0070131	0.133086	0.992013	1	7	positive regulation of mitochondrial translation	BP	C1qbp
GO:0009642	0.133093	0.992524	1	5	response to light intensity	BP	Rdh11
GO:2000178	0.133264	0.974904	2	24	negative regulation of neural precursor cell proliferation	BP	Wnt5a,Nf1
GO:0051964	0.13346	0.992935	1	4	negative regulation of synapse assembly	BP	Wnt5a
GO:0006672	0.133756	0.953255	4	71	ceramide metabolic process	BP	St3gal2,Cln6,Gal3st1,Ormdl1
GO:0010827	0.133821	0.953242	4	70	regulation of glucose transport	BP	Clip3,C2cd5,Tert,Sh2b2
GO:0012501	0.134291	0.89717	48	1546	programmed cell death	BP	Cth,C1qbp,Ndufaf4,Pcnt,Ern1,Mrpl41,Dock1,Wnt5a,Rbck1,Nsmaf,Cep63,Aatf,Psmg2,Prkd1,Clip3,Cfap43,Nf1,Creb1,Hipk3,Ednrb,Nup62,Plk2,Cdip1,Pgap2,Mllt11,Ppp1r13b,Ddit3,Bre,Rybp,Nsmf,Irak2,Wwox,Alkbh7,Sox8,Ankrd13c,Tert,Trim35,Pdpk1,Zfp385a,Mfn2,Naif1,Nr4a2,Qars,Oxr1,Bmf,Stk40,Lats1,Bmp5
GO:0019080	0.13433	0.961982	3	48	viral gene expression	BP	Eif3l,Zfp639,Trim13
GO:0009068	0.134404	0.992067	1	6	aspartate family amino acid catabolic process	BP	Asrgl1
GO:0044784	0.134496	0.962068	3	43	metaphase/anaphase transition of cell cycle	BP	Gen1,Psmg2,Nsmce2
GO:0070245	0.134789	0.99202	1	6	positive regulation of thymocyte apoptotic process	BP	Wnt5a
GO:0070940	0.13486	0.992319	1	5	dephosphorylation of RNA polymerase II C-terminal domain	BP	Ctdp1
GO:0039532	0.134897	0.992007	1	6	negative regulation of viral-induced cytoplasmic pattern recognition receptor signaling pathway	BP	C1qbp
GO:0051236	0.13493	0.940387	6	124	establishment of RNA localization	BP	Zc3h3,Mcm3ap,Lrpprc,Ranbp2,Nup62,Nup160
GO:0044772	0.134941	0.924006	11	275	mitotic cell cycle phase transition	BP	Cul4b,Bach1,Plk2,Gen1,Ctdp1,E2f5,Tert,Nsmce2,Zfp655,Lats1,Psmg2
GO:0046434	0.134975	0.945747	5	101	organophosphate catabolic process	BP	Gpd1l,Abhd6,Dut,Pde4b,Pde3b
GO:0061450	0.135143	0.991977	1	6	trophoblast cell migration	BP	C1qbp
GO:0010965	0.135257	0.961759	3	43	regulation of mitotic sister chromatid separation	BP	Psmg2,Gen1,Nsmce2
GO:0006104	0.135531	0.99224	1	5	succinyl-CoA metabolic process	BP	Suclg2
GO:0001955	0.135603	0.991921	1	6	blood vessel maturation	BP	Ddit3
GO:0098535	0.135778	0.992211	1	5	de novo centriole assembly	BP	Cep63
GO:0043651	0.135836	0.991892	1	6	linoleic acid metabolic process	BP	Ephx2
GO:0010243	0.135864	0.912248	18	493	response to organonitrogen compound	BP	Pdpk1,Serpina1e,Serpina1c,Serpina1b,Per1,Serpina1d,Rragc,Nsmf,C2cd5,Pde3b,Ppp1r9b,Nr4a2,Creb1,Dennd4c,Pde4b,Cib2,Slc2a8,Sh2b2
GO:0090312	0.135942	0.974161	2	23	positive regulation of protein deacetylation	BP	Prkd1,Prkd2
GO:0006401	0.136388	0.939507	6	131	RNA catabolic process	BP	Lrpprc,Secisbp2,Zcchc11,Tnrc6c,Exosc4,Dis3l2
GO:0034651	0.136649	0.992107	1	5	cortisol biosynthetic process	BP	Bmp5
GO:2000064	0.136649	0.992107	1	5	regulation of cortisol biosynthetic process	BP	Bmp5
GO:0060750	0.136957	0.992071	1	5	epithelial cell proliferation involved in mammary gland duct elongation	BP	Wnt5a
GO:0000414	0.137016	0.992541	1	4	regulation of histone H3-K36 methylation	BP	Bcor
GO:0050862	0.137189	0.991725	1	6	positive regulation of T cell receptor signaling pathway	BP	Prkd2
GO:0032677	0.137247	0.960662	3	53	regulation of interleukin-8 production	BP	Wnt5a,Prkd2,Ddit3
GO:0098813	0.137795	0.92731	9	207	nuclear chromosome segregation	BP	Pds5b,Dis3l2,Mlh3,Cep63,Gen1,Apitd1,Nsmce2,Lats1,Psmg2
GO:0044319	0.13782	0.97359	2	23	wound healing, spreading of cells	BP	Arhgap24,Rreb1
GO:0090505	0.13782	0.97359	2	23	epiboly involved in wound healing	BP	Rreb1,Arhgap24
GO:0032364	0.138004	0.991945	1	5	oxygen homeostasis	BP	Narfl
GO:0031944	0.138049	0.99194	1	5	negative regulation of glucocorticoid metabolic process	BP	Bmp5
GO:0031947	0.138049	0.99194	1	5	negative regulation of glucocorticoid biosynthetic process	BP	Bmp5
GO:0046323	0.138241	0.951131	4	70	glucose import	BP	Sh2b2,Slc2a8,Tert,C2cd5
GO:1900024	0.138367	0.960418	3	45	regulation of substrate adhesion-dependent cell spreading	BP	C1qbp,Dock1,Rreb1
GO:2000243	0.138444	0.960296	3	48	positive regulation of reproductive process	BP	Ednrb,Wnt5a,C1qbp
GO:0006569	0.138486	0.991887	1	5	tryptophan catabolic process	BP	Afmid
GO:0019441	0.138486	0.991887	1	5	tryptophan catabolic process to kynurenine	BP	Afmid
GO:0042436	0.138486	0.991887	1	5	indole-containing compound catabolic process	BP	Afmid
GO:0046218	0.138486	0.991887	1	5	indolalkylamine catabolic process	BP	Afmid
GO:0071774	0.138984	0.950737	4	72	response to fibroblast growth factor	BP	Flrt1,Wnt5a,Shisa2,Prkd2
GO:0043536	0.139091	0.9732	2	23	positive regulation of blood vessel endothelial cell migration	BP	Prkd1,Prkd2
GO:2001234	0.139161	0.929578	8	195	negative regulation of apoptotic signaling pathway	BP	Nr4a2,Tert,Bmf,Cfap43,Cth,Pgap2,Cep63,Zfp385a
GO:0051013	0.139493	0.991765	1	5	microtubule severing	BP	Katnb1
GO:0051154	0.139497	0.972884	2	26	negative regulation of striated muscle cell differentiation	BP	Bhlhe41,Ctdp1
GO:0060406	0.139502	0.991435	1	6	positive regulation of penile erection	BP	Ednrb
GO:0022011	0.139652	0.973102	2	22	myelination in peripheral nervous system	BP	Nf1,Mpp5
GO:0032292	0.139652	0.973102	2	22	peripheral nervous system axon ensheathment	BP	Mpp5,Nf1
GO:0035931	0.139768	0.991166	1	7	mineralocorticoid secretion	BP	C1qtnf1
GO:0035932	0.139768	0.991166	1	7	aldosterone secretion	BP	C1qtnf1
GO:2000855	0.139768	0.991166	1	7	regulation of mineralocorticoid secretion	BP	C1qtnf1
GO:2000858	0.139768	0.991166	1	7	regulation of aldosterone secretion	BP	C1qtnf1
GO:2000508	0.13999	0.991137	1	7	regulation of dendritic cell chemotaxis	BP	C1qbp
GO:0034248	0.140017	0.918417	12	308	regulation of cellular amide metabolic process	BP	Malsu1,Tnrc6c,C1qbp,Secisbp2,Lrpprc,Ormdl1,Aco1,Per1,Eif4enif1,Zfp385a,Zcchc11,Bpgm
GO:0006824	0.140571	0.991299	1	6	cobalt ion transport	BP	Mmgt1
GO:2000015	0.1406	0.99163	1	5	regulation of determination of dorsal identity	BP	Ddit3
GO:0010558	0.140847	0.895046	38	1179	negative regulation of macromolecule biosynthetic process	BP	Zfp932,Tnrc18,Ednrb,Dnajc2,Hoxa7,Aatf,Zfp639,Trim13,Bach1,Zbtb1,Creb1,Foxk1,Tnrc6c,Rybp,Klf16,Nr4a2,Ddit3,Bhlhe41,Bcor,Nelfe,Sox8,Eif4enif1,Zfhx3,Fam220a,Spen,Tfdp2,Per1,Wnt5a,Hipk3,Rasd1,Nostrin,Zcchc11,Atoh8,Zhx1,Rreb1,C1qbp,Malsu1,Pcbp3
GO:1902031	0.14097	0.991009	1	7	regulation of NADP metabolic process	BP	Bpgm
GO:1902373	0.141348	0.991537	1	5	negative regulation of mRNA catabolic process	BP	Secisbp2
GO:0015804	0.14202	0.972222	2	24	neutral amino acid transport	BP	Slc38a3,Slc7a8
GO:0009451	0.142419	0.941751	5	105	RNA modification	BP	Thumpd3,Trub2,Aars2,Pus1,Trmt6
GO:0014043	0.142491	0.991396	1	5	negative regulation of neuron maturation	BP	Ednrb
GO:0019216	0.142788	0.921168	10	258	regulation of lipid metabolic process	BP	Ormdl1,Creb1,Vac14,Pde3b,Bmp5,Stard4,Abhd6,Ctdnep1,Ephx2,Scd1
GO:0070170	0.142924	0.990996	1	6	regulation of tooth mineralization	BP	Bcor
GO:0019740	0.143038	0.990735	1	7	nitrogen utilization	BP	Glul
GO:0032008	0.144196	0.971411	2	26	positive regulation of TOR signaling	BP	Rragc,Rictor
GO:0065007	0.14436	0.877238	244	8694	biological regulation	BP	Rwdd3,Otulin,Creb1,Ctdnep1,Ppp1r12a,Styx,Scd1,Slc39a8,Cul4b,Btaf1,Rnf146,Shisa2,Itga2b,Rasd1,C2cd5,Mtmr3,Pbx2,Spen,Zfp326,Ddit3,Cnnm2,Zc3h3,Kdm1b,Pde3b,Ranbp2,Wwox,Pds5b,Irak2,Usp19,Uvrag,Wisp3,Rmi1,Serpina1d,Bhlhe41,Btbd6,Bcor,Serpina1c,Cib2,Zxdc,Zfhx3,Aff3,Lats1,Rnf141,Mllt11,Sh2b2,Bre,2610021A01Rik,Nbr1,Zfp395,Pdpk1,C1qbp,Chd2,Hipk3,Tnrc6c,Pus1,Rbck1,Ppp1r13b,Psmg2,C1qtnf1,Tmem237,Narfl,Qars,B…
GO:0015808	0.14445	0.99115	1	5	L-alanine transport	BP	Slc38a3
GO:0060685	0.144863	0.991097	1	5	regulation of prostatic bud formation	BP	Wnt5a
GO:0009890	0.145023	0.890845	40	1253	negative regulation of biosynthetic process	BP	Sox8,Tfdp2,Aatf,Tnrc18,Nelfe,Zcchc11,Zfp932,Dnajc2,Klf16,Eif4enif1,Bhlhe41,Ormdl1,Pcbp3,Wnt5a,Foxk1,Nostrin,Bmp5,Trim13,Hoxa7,Spen,Nr4a2,Ednrb,Zbtb1,Rasd1,Zhx1,Ddit3,Hipk3,C1qbp,Atoh8,Creb1,Bcor,Tnrc6c,Fam220a,Zfhx3,Rybp,Bach1,Per1,Malsu1,Rreb1,Zfp639
GO:0042045	0.145074	0.991071	1	5	epithelial fluid transport	BP	Ednrb
GO:0016056	0.145137	0.990706	1	6	rhodopsin mediated signaling pathway	BP	Rdh11
GO:0060292	0.145156	0.971476	2	21	long term synaptic depression	BP	Plk2,Abhd6
GO:0006081	0.145347	0.957226	3	55	cellular aldehyde metabolic process	BP	Bmp5,Rdh11,Bpgm
GO:0006915	0.145569	0.888053	47	1520	apoptotic process	BP	Psmg2,Mfn2,Pgap2,Pcnt,Prkd1,Creb1,Irak2,Nsmaf,Aatf,Trim35,Dock1,Ednrb,Stk40,Pdpk1,Cep63,Oxr1,Hipk3,Wwox,Nr4a2,Bmf,Bmp5,Ddit3,Ankrd13c,Cfap43,C1qbp,Ndufaf4,Nf1,Wnt5a,Zfp385a,Sox8,Mrpl41,Mllt11,Rybp,Nup62,Lats1,Tert,Qars,Ppp1r13b,Cth,Clip3,Rbck1,Naif1,Nsmf,Bre,Ern1,Cdip1,Plk2
[truncated: 4,912 more rows]

## Sheet: BP
values	over_represented_pvalue	under_represented_pvalue	numDEInCat	numInCat	term	ontology	gene_list
[truncated: 295 more rows]

[truncated: 5 more sheets: BP significant, MF, MF significant, CC, CC significant]
