# Supplementary material for: Bone Marrow Mesenchymal Stem Cells Support Acute Myeloid Leukemia Bioenergetics and Enhance Antioxidant Defense and Escape from Chemotherapy
Source: Cell Metab. 2020 Nov 3;32(5):829–843.e9. doi: 10.1016/j.cmet.2020.09.001 (PMC7658808; doi:10.1016/j.cmet.2020.09.001)
Supplement: Table S2. Analysis of the RNA-Seq Data from Leukemic BM lin− ckitlo Cells Obtained from Mice with/without Nestin+ Cell Depletion, Related to Figure 4 [file mmc3.xlsx]

## Sheet: Cont_vs_DTA
ID	mgi_symbol	biotype	desc	Norm_C1	Norm_C2	Norm_C3	Norm_E1	Norm_E2	Norm_E3	ave_Cont	ave_DTA	log2FC (DTA/control)	P.Value	adj.P.Val
ENSMUSG00000079225	Gm9531	pseudogene	predicted gene 9531 [Source:MGI Symbol;Acc:MGI:3779940]	0.223922	3.17418	1.75827	14.8789	23.5035	6.05239	1.71879	14.8116	3.07681	3.97635e-11	4.90522e-07
ENSMUSG00000020490	Btnl10	protein_coding	butyrophilin-like 10 [Source:MGI Symbol;Acc:MGI:2182073]	17.0181	12.6967	11.9976	27.478	28.699	32.5316	13.9041	29.5695	1.09257	1.29114e-09	7.96373e-06
ENSMUSG00000064225	Paqr9	protein_coding	progestin and adipoQ receptor family member IX [Source:MGI Symbol;Acc:MGI:1922802]	41.4255	32.319	36.9236	55.916	57.6454	59.7673	36.8894	57.7762	0.649488	5.17008e-07	0.00212594
ENSMUSG00000022742	Cpox	protein_coding	coproporphyrinogen oxidase [Source:MGI Symbol;Acc:MGI:104841]	57.4359	60.1171	64.1251	85.6738	85.7259	81.5991	60.5594	84.3329	0.477035	1.26952e-05	0.0306904
ENSMUSG00000028644	Ermap	protein_coding	erythroblast membrane-associated protein [Source:MGI Symbol;Acc:MGI:1349816]	160.104	94.937	101.359	177.227	189.512	177.032	118.8	181.257	0.610628	1.49273e-05	0.0306904
ENSMUSG00000021061	Sptb	protein_coding	spectrin beta, erythrocytic [Source:MGI Symbol;Acc:MGI:98387]	45.5681	34.2427	25.0295	56.7559	60.2431	52.7422	34.9468	56.5804	0.696515	1.11606e-05	0.0306904
ENSMUSG00000024953	Prdx5	protein_coding	peroxiredoxin 5 [Source:MGI Symbol;Acc:MGI:1859821]	103.228	93.4942	99.8076	76.0745	75.0874	65.8197	98.8432	72.3272	-0.451034	2.6722e-05	0.0470918
ENSMUSG00000081953	Gm12435	pseudogene	predicted gene 12435 [Source:MGI Symbol;Acc:MGI:3651950]	1.23157	2.11612	1.1377	0.239983	0	0.108078	1.49513	0.11602	-3.58397	4.57547e-05	0.068058
ENSMUSG00000004612	Nkg7	protein_coding	natural killer cell group 7 sequence [Source:MGI Symbol;Acc:MGI:1931250]	148.46	203.629	182.343	132.71	133.228	119.859	178.144	128.599	-0.47119	4.96532e-05	0.068058
ENSMUSG00000036678	Aaas	protein_coding	achalasia, adrenocortical insufficiency, alacrimia [Source:MGI Symbol;Acc:MGI:2443767]	21.9443	25.4897	24.5123	30.3578	41.8115	36.5305	23.9821	36.2332	0.593478	0.000126039	0.090327
ENSMUSG00000038717	Atp5l	protein_coding	ATP synthase, H+ transporting, mitochondrial F0 complex, subunit G [Source:MGI Symbol;Acc:MGI:1351597]	92.4797	63.8684	57.2989	47.8765	52.6973	43.5556	71.2157	48.0431	-0.567232	0.000129304	0.090327
ENSMUSG00000021714	Cenpk	protein_coding	centromere protein K [Source:MGI Symbol;Acc:MGI:1926210]	23.1759	20.2955	14.273	10.6792	11.7517	9.72705	19.2481	10.7193	-0.844708	8.62369e-05	0.090327
ENSMUSG00000004552	Ctse	protein_coding	cathepsin E [Source:MGI Symbol;Acc:MGI:107361]	147.341	87.0496	101.98	168.468	143.371	175.627	112.123	162.489	0.536798	0.000139122	0.090327
ENSMUSG00000045594	Glb1	protein_coding	galactosidase, beta 1 [Source:MGI Symbol;Acc:MGI:88151]	36.7232	38.9559	32.0625	25.4382	24.6168	22.5884	35.9139	24.2144	-0.569913	0.000123749	0.090327
ENSMUSG00000093752	Gm20716	protein_coding	predicted gene 20716 [Source:MGI Symbol;Acc:MGI:5313163]	114.312	78.9699	60.1948	58.0758	58.7587	44.9606	84.4923	53.9317	-0.647595	7.91537e-05	0.090327
ENSMUSG00000040950	Mgl2	protein_coding	macrophage galactose N-acetyl-galactosamine specific lectin 2 [Source:MGI Symbol;Acc:MGI:2385729]	16.5702	24.0469	19.9615	12.5991	11.5043	11.6725	20.1929	11.9253	-0.762156	0.000133659	0.090327
ENSMUSG00000028565	Nfia	protein_coding	nuclear factor I/A [Source:MGI Symbol;Acc:MGI:108056]	62.6981	34.916	34.3379	64.0754	67.2942	74.5741	43.984	68.6479	0.645311	0.000102378	0.090327
ENSMUSG00000026532	Spta1	protein_coding	spectrin alpha, erythrocytic 1 [Source:MGI Symbol;Acc:MGI:98385]	41.9853	25.9706	28.546	51.3563	40.0796	59.5512	32.1673	50.329	0.649978	0.000104519	0.090327
ENSMUSG00000030516	Tjp1	protein_coding	tight junction protein 1 [Source:MGI Symbol;Acc:MGI:98759]	27.0945	18.8527	24.8226	37.9173	42.43	29.7215	23.59	36.6896	0.637766	0.00013585	0.090327
ENSMUSG00000024681	Ms4a3	protein_coding	membrane-spanning 4-domains, subfamily A, member 3 [Source:MGI Symbol;Acc:MGI:2158468]	236.014	250.376	212.026	192.826	171.575	149.688	232.805	171.363	-0.442568	0.000148144	0.0910443
ENSMUSG00000020571	Pdia6	protein_coding	protein disulfide isomerase associated 6 [Source:MGI Symbol;Acc:MGI:1919103]	172.756	182.852	175.103	140.87	137.31	128.073	176.904	135.417	-0.386017	0.000154988	0.0910443
ENSMUSG00000025351	Cd63	protein_coding	CD63 antigen [Source:MGI Symbol;Acc:MGI:99529]	90.1285	111.289	99.7041	84.1139	75.2111	59.0108	100.374	72.7786	-0.465895	0.000163335	0.0915862
ENSMUSG00000017737	Mmp9	protein_coding	matrix metallopeptidase 9 [Source:MGI Symbol;Acc:MGI:97011]	27.5424	11.1577	22.4438	10.9192	11.0095	9.83513	20.3813	10.588	-0.941652	0.000180766	0.0969533
ENSMUSG00000023926	Rhag	protein_coding	Rhesus blood group-associated A glycoprotein [Source:MGI Symbol;Acc:MGI:1202713]	45.4561	25.4897	33.0968	52.7962	55.295	48.2029	34.6809	52.098	0.589817	0.000202296	0.10398
ENSMUSG00000099065	Gm19980	lincRNA	predicted gene, 19980 [Source:MGI Symbol;Acc:MGI:5012165]	1.56745	1.15425	1.44799	0.119991	0	0.324235	1.3899	0.148075	-3.09821	0.000235408	0.110908
ENSMUSG00000079297	Gm2223	pseudogene	predicted pseudogene 2223 [Source:MGI Symbol;Acc:MGI:3780393]	28.9979	52.2298	38.2682	68.1551	71.0053	46.3656	39.8319	61.842	0.630674	0.000247822	0.110908
ENSMUSG00000021556	Golm1	protein_coding	golgi membrane protein 1 [Source:MGI Symbol;Acc:MGI:1917329]	25.0792	17.3137	17.0655	29.3979	30.5545	31.775	19.8195	30.5758	0.629101	0.000251737	0.110908
ENSMUSG00000027087	Itgav	protein_coding	integrin alpha V [Source:MGI Symbol;Acc:MGI:96608]	38.1787	37.4169	40.647	25.7981	27.3383	28.1004	38.7475	27.0789	-0.516166	0.000226038	0.110908
ENSMUSG00000031722	Hp	protein_coding	haptoglobin [Source:MGI Symbol;Acc:MGI:96211]	148.236	172.272	148.212	131.63	121.723	94.6766	156.24	116.01	-0.430799	0.000298753	0.127084
ENSMUSG00000024533	Spire1	protein_coding	spire homolog 1 (Drosophila) [Source:MGI Symbol;Acc:MGI:1915416]	55.8685	32.7037	35.1654	60.2356	61.3565	59.335	41.2459	60.309	0.550957	0.000338146	0.139046
ENSMUSG00000028132	Tmem56	protein_coding	transmembrane protein 56 [Source:MGI Symbol;Acc:MGI:1923195]	43.1049	23.5659	28.4426	45.3567	42.5537	56.9573	31.7045	48.2892	0.611466	0.000435418	0.173268
ENSMUSG00000018001	Cyth3	protein_coding	cytohesin 3 [Source:MGI Symbol;Acc:MGI:1335107]	26.6467	15.5824	16.2381	35.6374	29.8123	27.0196	19.4891	30.8231	0.664442	0.000518728	0.19391
ENSMUSG00000032028	Nxpe2	protein_coding	neurexophilin and PC-esterase domain family, member 2 [Source:MGI Symbol;Acc:MGI:1925502]	34.5959	29.3372	23.1678	39.1172	39.4611	47.6625	29.0336	42.0803	0.537957	0.000509186	0.19391
ENSMUSG00000031543	Ank1	protein_coding	ankyrin 1, erythroid [Source:MGI Symbol;Acc:MGI:88024]	59.6752	35.7817	38.9922	60.9556	57.2743	76.6275	44.8164	64.9525	0.538915	0.000610556	0.200486
ENSMUSG00000020883	Fbxl20	protein_coding	F-box and leucine-rich repeat protein 20 [Source:MGI Symbol;Acc:MGI:1919444]	45.3442	41.8415	45.1978	55.196	55.7898	66.0359	44.1278	59.0072	0.420966	0.000632219	0.200486
ENSMUSG00000039899	Fgl2	protein_coding	fibrinogen-like protein 2 [Source:MGI Symbol;Acc:MGI:103266]	64.6014	92.4361	67.5382	57.7158	48.1203	56.7411	74.8586	54.1924	-0.46681	0.000572988	0.200486
ENSMUSG00000093593	Gm20683	protein_coding	predicted gene 20683 [Source:MGI Symbol;Acc:MGI:5313130]	0	0	0.620565	1.55989	1.11332	2.05349	0.206855	1.57557	2.87767	0.000579817	0.200486
ENSMUSG00000045455	Gm9797	protein_coding	predicted pseudogene 9797 [Source:MGI Symbol;Acc:MGI:3704349]	20.041	20.007	0	1.3199	3.95848	0.108078	13.3493	1.79549	-2.89648	0.000633833	0.200486
ENSMUSG00000031639	Tlr3	protein_coding	toll-like receptor 3 [Source:MGI Symbol;Acc:MGI:2156367]	1.34353	1.44281	2.06855	0.239983	0.123703	0.432313	1.6183	0.265333	-2.54289	0.000618453	0.200486
ENSMUSG00000059498	Fcgr3	protein_coding	Fc receptor, IgG, low affinity III [Source:MGI Symbol;Acc:MGI:95500]	71.655	79.3546	75.9158	55.676	63.9542	52.418	75.6418	57.3494	-0.401067	0.000652318	0.201175
ENSMUSG00000027556	Car1	protein_coding	carbonic anhydrase 1 [Source:MGI Symbol;Acc:MGI:88268]	318.193	136.875	180.895	350.015	298.742	343.473	211.987	330.743	0.642363	0.000674829	0.201646
ENSMUSG00000032436	Cmtm7	protein_coding	CKLF-like MARVEL transmembrane domain containing 7 [Source:MGI Symbol;Acc:MGI:2447166]	166.598	130.622	136.524	111.352	119.002	102.674	144.582	111.009	-0.380976	0.000719229	0.201646
ENSMUSG00000027133	Nop10	protein_coding	NOP10 ribonucleoprotein [Source:MGI Symbol;Acc:MGI:1913431]	96.3983	59.4438	75.8124	52.0762	64.5727	45.8252	77.2182	54.1581	-0.511565	0.000699426	0.201646
ENSMUSG00000014769	Psmb1	protein_coding	proteasome (prosome, macropain) subunit, beta type 1 [Source:MGI Symbol;Acc:MGI:104884]	67.2885	47.4204	51.0932	39.2372	38.3478	41.9344	55.2674	39.8398	-0.469597	0.000711569	0.201646
ENSMUSG00000041570	Camsap2	protein_coding	calmodulin regulated spectrin-associated protein family, member 2 [Source:MGI Symbol;Acc:MGI:1922434]	48.2552	32.1266	38.475	54.716	53.6869	55.6603	39.6189	54.6878	0.467866	0.000806836	0.221181
ENSMUSG00000004610	Etfb	protein_coding	electron transferring flavoprotein, beta polypeptide [Source:MGI Symbol;Acc:MGI:106098]	142.638	111.481	113.977	97.313	97.2302	89.0565	122.699	94.5332	-0.375734	0.000843781	0.22628
ENSMUSG00000032383	Ppib	protein_coding	peptidylprolyl isomerase B [Source:MGI Symbol;Acc:MGI:97750]	111.513	88.2038	80.8803	80.8741	64.5727	63.6581	93.5324	69.7017	-0.423745	0.000873289	0.22921
ENSMUSG00000028859	Csf3r	protein_coding	colony stimulating factor 3 receptor (granulocyte) [Source:MGI Symbol;Acc:MGI:1339755]	129.427	155.535	144.488	114.832	120.981	96.622	143.15	110.812	-0.370824	0.000931177	0.239313
ENSMUSG00000030000	Add2	protein_coding	adducin 2 (beta) [Source:MGI Symbol;Acc:MGI:87919]	15.1147	8.27212	12.2044	17.6387	18.5554	21.9399	11.8638	19.378	0.713997	0.00100161	0.25216
ENSMUSG00000051149	Adnp	protein_coding	activity-dependent neuroprotective protein [Source:MGI Symbol;Acc:MGI:1338758]	47.6953	77.8156	99.911	95.2731	108.24	118.13	75.1407	107.214	0.511942	0.00170154	0.274997
ENSMUSG00000069833	Ahnak	protein_coding	AHNAK nucleoprotein (desmoyokin) [Source:MGI Symbol;Acc:MGI:1316648]	112.297	106.672	91.0162	78.3543	83.994	80.4103	103.328	80.9195	-0.352508	0.00128198	0.274997
ENSMUSG00000001739	Cldn15	protein_coding	claudin 15 [Source:MGI Symbol;Acc:MGI:1913103]	14.7788	22.2193	16.9621	13.199	11.2569	9.29474	17.9867	11.2502	-0.681786	0.00161463	0.274997
ENSMUSG00000028436	Dcaf12	protein_coding	DDB1 and CUL4 associated factor 12 [Source:MGI Symbol;Acc:MGI:1916220]	51.2781	62.2332	60.5051	44.2768	44.4092	44.6364	58.0055	44.4408	-0.38538	0.00170578	0.274997
ENSMUSG00000087412	Gm15501	pseudogene	predicted pseudogene 15501 [Source:MGI Symbol;Acc:MGI:3704296]	20.2649	16.5442	69.8136	75.9545	65.1912	65.7116	35.5409	68.9525	0.95595	0.00126755	0.274997
ENSMUSG00000033852	Gm28042	protein_coding	predicted gene, 28042 [Source:MGI Symbol;Acc:MGI:5547778]	0.783726	0.38475	0	2.99978	1.73184	1.18886	0.389492	1.97349	2.3308	0.00152269	0.274997
ENSMUSG00000029198	Grpel1	protein_coding	GrpE-like 1, mitochondrial [Source:MGI Symbol;Acc:MGI:1334417]	37.5069	33.5694	35.0619	29.6379	24.122	21.2914	35.3794	25.0171	-0.500889	0.00115881	0.274997
ENSMUSG00000009376	Met	protein_coding	met proto-oncogene [Source:MGI Symbol;Acc:MGI:96969]	62.6981	79.9317	80.8803	55.316	60.7379	53.9311	74.5034	56.6617	-0.39664	0.00133068	0.274997
ENSMUSG00000032221	Mns1	protein_coding	meiosis-specific nuclear structural protein 1 [Source:MGI Symbol;Acc:MGI:107933]	69.4158	52.5183	62.2634	72.2348	79.0459	91.2181	61.3992	80.8329	0.399054	0.0013385	0.274997
ENSMUSG00000026568	Mpc2	protein_coding	mitochondrial pyruvate carrier 2 [Source:MGI Symbol;Acc:MGI:1917706]	33.0285	31.9342	28.1323	21.1185	23.5035	20.9672	31.0317	21.863	-0.505675	0.00115259	0.274997
ENSMUSG00000020900	Myh10	protein_coding	myosin, heavy polypeptide 10, non-muscle [Source:MGI Symbol;Acc:MGI:1930780]	41.0897	26.163	22.1335	43.0769	45.6462	41.2859	29.7954	43.3363	0.542989	0.00164375	0.274997
ENSMUSG00000030162	Olr1	protein_coding	oxidized low density lipoprotein (lectin-like) receptor 1 [Source:MGI Symbol;Acc:MGI:1261434]	42.4332	67.0426	58.1263	37.6773	40.9455	43.2313	55.8674	40.618	-0.461264	0.00157994	0.274997
ENSMUSG00000025451	Paip1	protein_coding	polyadenylate binding protein-interacting protein 1 [Source:MGI Symbol;Acc:MGI:2384993]	41.3136	45.4005	37.1305	28.7979	32.4101	29.8296	41.2815	30.3459	-0.444981	0.00157703	0.274997
ENSMUSG00000026784	Pdss1	protein_coding	prenyl (solanesyl) diphosphate synthase, subunit 1 [Source:MGI Symbol;Acc:MGI:1889278]	18.4735	17.1214	15.9278	25.0782	23.2561	26.3711	17.1742	24.9018	0.537535	0.00154026	0.274997
ENSMUSG00000029322	Plac8	protein_coding	placenta-specific 8 [Source:MGI Symbol;Acc:MGI:2445289]	481.88	367.532	306.663	279.7	304.927	259.496	385.358	281.374	-0.453631	0.00167336	0.274997
ENSMUSG00000056399	Prss34	protein_coding	protease, serine 34 [Source:MGI Symbol;Acc:MGI:2681414]	16.1224	10.0997	5.58509	4.91964	6.43253	3.78274	10.6024	5.04497	-1.07158	0.00139028	0.274997
ENSMUSG00000064147	Rab44	protein_coding	RAB44, member RAS oncogene family [Source:MGI Symbol;Acc:MGI:3045302]	113.528	146.012	126.595	94.6731	101.189	106.781	128.712	100.881	-0.351946	0.00158097	0.274997
ENSMUSG00000020817	Rabep1	protein_coding	rabaptin, RAB GTPase binding effector protein 1 [Source:MGI Symbol;Acc:MGI:1860236]	33.2524	30.9723	32.5797	43.5568	43.2959	43.1233	32.2681	43.3253	0.425582	0.00136687	0.274997
ENSMUSG00000091957	Rps2-ps10	pseudogene	ribosomal protein S2, pseudogene 10 [Source:MGI Symbol;Acc:MGI:3645604]	1.45549	1.82756	1.65484	0.599957	0	0.324235	1.64596	0.308064	-2.37479	0.00131615	0.274997
ENSMUSG00000022372	Sla	protein_coding	src-like adaptor [Source:MGI Symbol;Acc:MGI:104295]	100.429	116.002	100.738	85.4338	85.7259	79.4376	105.723	83.5324	-0.340965	0.00139246	0.274997
ENSMUSG00000017002	Slpi	protein_coding	secretory leukocyte peptidase inhibitor [Source:MGI Symbol;Acc:MGI:109297]	120.358	67.5236	66.5039	63.5954	63.4594	47.9868	84.7951	58.3472	-0.538794	0.00149422	0.274997
ENSMUSG00000025503	Taldo1	protein_coding	transaldolase 1 [Source:MGI Symbol;Acc:MGI:1274789]	88.3372	70.1206	71.6753	61.5555	57.1506	57.4977	76.711	58.7346	-0.384098	0.00138132	0.274997
ENSMUSG00000009628	Tex15	protein_coding	testis expressed gene 15 [Source:MGI Symbol;Acc:MGI:1934816]	6.60569	8.07974	8.17078	3.71973	4.7007	2.70196	7.61874	3.70746	-1.04521	0.00133733	0.274997
ENSMUSG00000055322	Tns1	protein_coding	tensin 1 [Source:MGI Symbol;Acc:MGI:104552]	28.2141	16.448	16.7553	34.6775	25.2353	34.3689	20.4725	31.4272	0.623083	0.00136571	0.274997
ENSMUSG00000084319	Tpt1-ps3	pseudogene	tumor protein, translationally-controlled, pseudogene 3 [Source:MGI Symbol;Acc:MGI:2664997]	47.5834	52.0374	61.0222	77.0344	61.7276	73.2771	53.5477	70.6797	0.40039	0.00157317	0.274997
ENSMUSG00000027858	Tspan2	protein_coding	tetraspanin 2 [Source:MGI Symbol;Acc:MGI:1917997]	52.5097	60.6943	50.2658	44.5168	37.853	40.7455	54.4899	41.0384	-0.409626	0.00146525	0.274997
ENSMUSG00000035649	Zcchc7	protein_coding	zinc finger, CCHC domain containing 7 [Source:MGI Symbol;Acc:MGI:2442912]	77.1411	80.1241	72.6061	91.4334	94.6324	102.782	76.6238	96.2828	0.329786	0.0017165	0.274997
ENSMUSG00000101225	ENSMUSG00000101225	antisense		3.13491	3.94368	3.10283	7.19948	5.56661	8.21395	3.3938	6.99335	1.04077	0.00168647	0.274997
ENSMUSG00000044734	Serpinb1a	protein_coding	serine (or cysteine) peptidase inhibitor, clade B, member 1a [Source:MGI Symbol;Acc:MGI:1913472]	152.155	166.789	161.45	135.95	134.712	108.511	160.131	126.391	-0.342434	0.00180707	0.285795
ENSMUSG00000002102	Psmc3	protein_coding	proteasome (prosome, macropain) 26S subunit, ATPase 3 [Source:MGI Symbol;Acc:MGI:1098754]	57.9957	50.9793	52.2309	46.3166	39.9559	34.6931	53.7353	40.3219	-0.41495	0.00183539	0.2866
ENSMUSG00000097312	Gm26870	lincRNA	predicted gene, 26870 [Source:MGI Symbol;Acc:MGI:5477364]	1.90334	1.25044	0.723993	1.07992	19.545	0.324235	1.29259	6.98305	2.42554	0.00191674	0.295561
ENSMUSG00000028332	Hemgn	protein_coding	hemogen [Source:MGI Symbol;Acc:MGI:2136910]	35.4916	26.163	26.4774	36.8373	41.0692	43.2313	29.3773	40.3793	0.461946	0.00197462	0.300727
ENSMUSG00000063931	Pepd	protein_coding	peptidase D [Source:MGI Symbol;Acc:MGI:97542]	13.6592	11.3501	12.9284	6.35954	6.30883	9.51089	12.6459	7.39309	-0.767023	0.00204486	0.30392
ENSMUSG00000028538	St3gal3	protein_coding	ST3 beta-galactoside alpha-2,3-sialyltransferase 3 [Source:MGI Symbol;Acc:MGI:1316659]	6.38177	5.67506	4.34396	2.51982	2.10294	2.70196	5.46693	2.44157	-1.1558	0.00204093	0.30392
ENSMUSG00000020741	Cluh	protein_coding	clustered mitochondria (cluA/CLU1) homolog [Source:MGI Symbol;Acc:MGI:1921398]	83.4109	79.7394	77.8809	96.473	103.663	100.297	80.3437	100.144	0.31801	0.00211169	0.309283
ENSMUSG00000053897	Slc39a8	protein_coding	solute carrier family 39 (metal ion transporter), member 8 [Source:MGI Symbol;Acc:MGI:1914797]	23.1759	22.8926	22.3403	31.9177	28.2042	34.5851	22.803	31.569	0.470674	0.00215511	0.309283
ENSMUSG00000016308	Ube2a	protein_coding	ubiquitin-conjugating enzyme E2A [Source:MGI Symbol;Acc:MGI:102959]	49.1508	48.4785	39.4059	36.2374	34.1419	31.775	45.6784	34.0514	-0.424349	0.00215616	0.309283
ENSMUSG00000085385	9430008C03Rik	processed_transcript	RIKEN cDNA 9430008C03 gene [Source:MGI Symbol;Acc:MGI:1915358]	22.7281	22.0269	18.2032	30.7178	26.596	31.4508	20.9861	29.5882	0.496784	0.00221075	0.309907
ENSMUSG00000049775	Tmsb4x	protein_coding	thymosin, beta 4, X chromosome [Source:MGI Symbol;Acc:MGI:99510]	767.492	675.813	690.379	566.479	571.258	432.746	711.228	523.494	-0.442232	0.00218988	0.309907
ENSMUSG00000048865	Arhgap30	protein_coding	Rho GTPase activating protein 30 [Source:MGI Symbol;Acc:MGI:2684948]	32.4687	36.455	30.6145	50.7563	38.7189	44.9606	33.1794	44.8119	0.433007	0.00227856	0.315824
ENSMUSG00000034574	Daam1	protein_coding	dishevelled associated activator of morphogenesis 1 [Source:MGI Symbol;Acc:MGI:1914596]	46.9116	42.8034	39.0956	50.7563	65.3149	53.6069	42.9369	56.5594	0.397357	0.00238782	0.32729
ENSMUSG00000032350	Gclc	protein_coding	glutamate-cysteine ligase, catalytic subunit [Source:MGI Symbol;Acc:MGI:104990]	49.9346	48.2861	44.0601	57.9558	57.0269	68.954	47.4269	61.3122	0.371973	0.00246267	0.33384
ENSMUSG00000003199	Mpnd	protein_coding	MPN domain containing [Source:MGI Symbol;Acc:MGI:1915297]	12.8755	11.7349	10.9633	7.91943	6.80364	6.59278	11.8579	7.10528	-0.738358	0.00251402	0.337097
ENSMUSG00000019210	Atp6v1e1	protein_coding	ATPase, H+ transporting, lysosomal V1 subunit E1 [Source:MGI Symbol;Acc:MGI:894326]	33.1404	37.8016	31.6488	24.9582	27.9568	21.8318	34.197	24.9156	-0.459714	0.00259905	0.337827
ENSMUSG00000008090	Fgfrl1	protein_coding	fibroblast growth factor receptor-like 1 [Source:MGI Symbol;Acc:MGI:2150920]	1.00765	1.05806	1.65484	3.59974	4.45329	2.37772	1.24018	3.47692	1.4751	0.00260162	0.337827
ENSMUSG00000069516	Lyz2	protein_coding	lysozyme 2 [Source:MGI Symbol;Acc:MGI:96897]	785.63	652.343	893.614	595.277	596.865	519.424	777.196	570.522	-0.446006	0.00255593	0.337827
ENSMUSG00000004655	Aqp1	protein_coding	aquaporin 1 [Source:MGI Symbol;Acc:MGI:103201]	79.6042	37.3207	51.4035	96.833	77.9326	68.954	56.1095	81.2399	0.535662	0.00275152	0.350871
ENSMUSG00000101335	ENSMUSG00000101335	sense_intronic		9.06883	10.773	7.96392	15.9588	13.6073	14.5906	9.26858	14.7189	0.664964	0.00275896	0.350871
ENSMUSG00000039221	Rpl22l1	protein_coding	ribosomal protein L22 like 1 [Source:MGI Symbol;Acc:MGI:1915278]	186.527	114.463	115.529	107.752	117.765	66.7924	138.839	97.4365	-0.511195	0.00289786	0.364775
ENSMUSG00000040165	Cd209c	protein_coding	CD209c antigen [Source:MGI Symbol;Acc:MGI:2157945]	2.12726	2.11612	1.8617	2.87979	4.8244	6.91701	2.03503	4.87373	1.26063	0.00293169	0.365307
ENSMUSG00000086712	AI427809	lincRNA	expressed sequence AI427809 [Source:MGI Symbol;Acc:MGI:2140270]	0.671765	0.38475	0.206855	1.19991	1.48443	2.4858	0.421123	1.72338	2.02909	0.00346676	0.380771
ENSMUSG00000029465	Arpc3	protein_coding	actin related protein 2/3 complex, subunit 3 [Source:MGI Symbol;Acc:MGI:1928375]	115.208	88.5886	89.982	82.674	81.0252	65.0632	97.9261	76.2541	-0.360959	0.00328995	0.380771
ENSMUSG00000015355	Cd48	protein_coding	CD48 antigen [Source:MGI Symbol;Acc:MGI:88339]	62.2503	59.1553	55.8509	46.5566	49.481	43.1233	59.0855	46.387	-0.349718	0.00348793	0.380771
ENSMUSG00000030303	Far2	protein_coding	fatty acyl CoA reductase 2 [Source:MGI Symbol;Acc:MGI:2687035]	45.904	65.2151	59.1605	42.8369	46.3884	40.0971	56.7599	43.1075	-0.399551	0.00325939	0.380771
ENSMUSG00000097234	Gm26518	lincRNA	predicted gene, 26518 [Source:MGI Symbol;Acc:MGI:5477012]	13.2114	15.0052	12.825	19.7986	19.4213	20.4268	13.6805	19.8822	0.538085	0.00345697	0.380771
ENSMUSG00000069306	Hist1h4m	protein_coding	histone cluster 1, H4m [Source:MGI Symbol;Acc:MGI:2448441]	1.11961	1.539	1.24113	0	0	0.64847	1.29991	0.216157	-2.47133	0.00319213	0.380771
ENSMUSG00000005299	Letm1	protein_coding	leucine zipper-EF-hand containing transmembrane protein 1 [Source:MGI Symbol;Acc:MGI:1932557]	23.1759	30.299	26.0637	36.4774	34.8841	36.2062	26.5129	35.8559	0.43321	0.00343517	0.380771
ENSMUSG00000073412	Lst1	protein_coding	leukocyte specific transcript 1 [Source:MGI Symbol;Acc:MGI:1096324]	10.1884	6.73312	6.82622	3.23977	5.44291	3.45851	7.91593	4.04706	-0.967412	0.00310432	0.380771
ENSMUSG00000024513	Mbd2	protein_coding	methyl-CpG binding domain protein 2 [Source:MGI Symbol;Acc:MGI:1333813]	79.7162	80.9898	87.1894	102.473	95.3747	109.7	82.6318	102.516	0.311574	0.00331238	0.380771
ENSMUSG00000055302	Mrfap1	protein_coding	Morf4 family associated protein 1 [Source:MGI Symbol;Acc:MGI:1914818]	225.713	211.708	204.787	165.588	191.986	154.336	214.069	170.637	-0.327498	0.00325421	0.380771
ENSMUSG00000053317	Sec61b	protein_coding	Sec61 beta subunit [Source:MGI Symbol;Acc:MGI:1913462]	137.488	85.9915	87.81	84.9539	79.9118	67.1166	103.763	77.3274	-0.423627	0.00321139	0.380771
ENSMUSG00000009549	Srp14	protein_coding	signal recognition particle 14 [Source:MGI Symbol;Acc:MGI:107169]	48.4791	41.072	46.439	37.7973	35.9974	27.7761	45.33	33.8569	-0.422169	0.00339659	0.380771
ENSMUSG00000026389	Steap3	protein_coding	STEAP family member 3 [Source:MGI Symbol;Acc:MGI:1915678]	35.1557	32.0304	25.4432	44.9967	43.5433	36.8547	30.8764	41.7982	0.436521	0.00335061	0.380771
ENSMUSG00000091736	Yy2	protein_coding	Yy2 transcription factor [Source:MGI Symbol;Acc:MGI:3837947]	2.68706	1.63519	0.206855	4.79965	3.71108	4.32313	1.5097	4.27795	1.50633	0.0033731	0.380771
ENSMUSG00000009013	Dynll1	protein_coding	dynein light chain LC8-type 1 [Source:MGI Symbol;Acc:MGI:1861457]	137.712	102.151	121.631	104.872	95.6221	83.7607	120.498	94.7517	-0.346524	0.00359211	0.384462
ENSMUSG00000079017	Ifi27l2a	protein_coding	interferon, alpha-inducible protein 27 like 2A [Source:MGI Symbol;Acc:MGI:1924183]	6.38177	2.40469	2.68912	2.03985	1.36073	0.540392	3.82519	1.31366	-1.54065	0.00361762	0.384462
ENSMUSG00000030750	Nsmce1	protein_coding	non-SMC element 1 homolog (S. cerevisiae) [Source:MGI Symbol;Acc:MGI:1914961]	33.3644	24.0469	33.0968	22.7984	22.6376	18.8056	30.1693	21.4138	-0.494169	0.00367757	0.384462
ENSMUSG00000012483	Rpa3	protein_coding	replication protein A3 [Source:MGI Symbol;Acc:MGI:1915490]	40.6418	27.221	33.2002	25.1982	26.2249	20.8591	33.6877	24.0941	-0.482884	0.00366425	0.384462
ENSMUSG00000018398	Sept8	protein_coding	septin 8 [Source:MGI Symbol;Acc:MGI:894310]	58.5556	33.0885	40.5436	59.9957	57.398	62.037	44.0625	59.8102	0.444017	0.00364245	0.384462
ENSMUSG00000047409	Ctdspl	protein_coding	CTD (carboxy-terminal domain, RNA polymerase II, polypeptide A) small phosphatase-like [Source:MGI Symbol;Acc:MGI:1916524]	35.1557	40.6873	42.3019	27.838	29.8123	31.3427	39.3816	29.6643	-0.408983	0.00387392	0.388525
ENSMUSG00000026832	Cytip	protein_coding	cytohesin 1 interacting protein [Source:MGI Symbol;Acc:MGI:2183535]	29.6696	37.5131	36.0962	24.3582	28.3279	23.453	34.4263	25.3797	-0.442721	0.0037858	0.388525
ENSMUSG00000092470	Gm20518	protein_coding	predicted gene 20518 [Source:MGI Symbol;Acc:MGI:5141983]	0.895687	0.961874	1.03428	2.63981	1.85554	3.9989	0.963946	2.83142	1.55028	0.00382733	0.388525
ENSMUSG00000029178	Klf3	protein_coding	Kruppel-like factor 3 (basic) [Source:MGI Symbol;Acc:MGI:1342773]	39.7461	29.5295	34.2345	43.3169	43.7907	49.608	34.5034	45.5718	0.404509	0.00385085	0.388525
ENSMUSG00000034192	Lsm3	protein_coding	LSM3 homolog, U6 small nuclear RNA associated (S. cerevisiae) [Source:MGI Symbol;Acc:MGI:1914928]	43.6648	35.4932	31.442	27.358	30.8019	21.9399	36.8666	26.7	-0.466519	0.00381291	0.388525
ENSMUSG00000006567	Atp7b	protein_coding	ATPase, Cu++ transporting, beta polypeptide [Source:MGI Symbol;Acc:MGI:103297]	27.4304	14.3319	16.3416	30.5978	27.9568	27.3438	19.368	28.6328	0.568222	0.00395258	0.390072
ENSMUSG00000060214	Gm8203	pseudogene	predicted pseudogene 8203 [Source:MGI Symbol;Acc:MGI:3646499]	24.5194	34.2427	19.8581	17.5187	18.0606	18.1572	26.2067	17.9122	-0.55068	0.0039303	0.390072
ENSMUSG00000097006	9530082P21Rik	lincRNA	RIKEN cDNA 9530082P21 gene [Source:MGI Symbol;Acc:MGI:3603340]	1.67941	1.15425	1.44799	2.99978	2.96886	4.75545	1.42722	3.5747	1.329	0.00431185	0.409162
ENSMUSG00000002699	Lcp2	protein_coding	lymphocyte cytosolic protein 2 [Source:MGI Symbol;Acc:MGI:1321402]	113.864	110.135	110.357	87.5937	88.9421	96.1897	111.452	90.9085	-0.293221	0.00422514	0.409162
ENSMUSG00000055044	Pdlim1	protein_coding	PDZ and LIM domain 1 (elfin) [Source:MGI Symbol;Acc:MGI:1860611]	25.639	28.2791	30.5111	37.9173	36.6159	37.1789	28.1431	37.2374	0.402984	0.00429661	0.409162
ENSMUSG00000004771	Rab11a	protein_coding	RAB11A, member RAS oncogene family [Source:MGI Symbol;Acc:MGI:1858202]	42.5451	25.682	31.3385	28.4379	21.7716	18.4814	33.1886	22.897	-0.534645	0.00424199	0.409162
ENSMUSG00000036928	Stag3	protein_coding	stromal antigen 3 [Source:MGI Symbol;Acc:MGI:1355311]	2.91098	2.78943	2.48226	7.07949	6.67994	3.56659	2.72756	5.77534	1.07573	0.00426426	0.409162
ENSMUSG00000002395	Use1	protein_coding	unconventional SNARE in the ER 1 homolog (S. cerevisiae) [Source:MGI Symbol;Acc:MGI:1914273]	32.1328	24.0469	23.7883	17.3987	22.6376	15.4552	26.656	18.4972	-0.527867	0.00436199	0.41076
ENSMUSG00000006471	Ndor1	protein_coding	NADPH dependent diflavin oxidoreductase 1 [Source:MGI Symbol;Acc:MGI:1926047]	29.1098	26.6439	28.3391	41.517	36.3685	33.8285	28.031	37.238	0.409516	0.00442614	0.413643
ENSMUSG00000023791	Pigx	protein_coding	phosphatidylinositol glycan anchor biosynthesis, class X [Source:MGI Symbol;Acc:MGI:1919334]	17.8018	13.2739	13.7559	11.0392	10.1436	7.24125	14.9438	9.47469	-0.658532	0.00456423	0.423341
ENSMUSG00000020893	Per1	protein_coding	period circadian clock 1 [Source:MGI Symbol;Acc:MGI:1098283]	10.3004	12.9853	12.7216	17.5187	21.1531	15.239	12.0024	17.9703	0.577347	0.00476196	0.436473
ENSMUSG00000028717	Tal1	protein_coding	T cell acute lymphocytic leukemia 1 [Source:MGI Symbol;Acc:MGI:98480]	47.2475	31.5495	31.2351	51.1163	50.2232	45.8252	36.6774	49.0549	0.421662	0.00477658	0.436473
ENSMUSG00000001348	Acp5	protein_coding	acid phosphatase 5, tartrate resistant [Source:MGI Symbol;Acc:MGI:87883]	3.69471	3.55893	8.06735	1.4399	3.21627	1.83733	5.107	2.1645	-1.2401	0.00485997	0.440828
ENSMUSG00000066682	Pilrb2	protein_coding	paired immunoglobin-like type 2 receptor beta 2 [Source:MGI Symbol;Acc:MGI:2450535]	7.94922	17.0252	19.5478	8.87936	10.5147	6.4847	14.8407	8.62626	-0.788673	0.00498293	0.44543
ENSMUSG00000047735	Samd9l	protein_coding	sterile alpha motif domain containing 9-like [Source:MGI Symbol;Acc:MGI:1343184]	79.9401	73.6796	83.0523	57.9558	70.5104	60.6319	78.8906	63.0327	-0.324012	0.00495793	0.44543
ENSMUSG00000003559	As3mt	protein_coding	arsenic (+3 oxidation state) methyltransferase [Source:MGI Symbol;Acc:MGI:1929882]	17.0181	22.1231	19.5478	12.1191	14.2258	14.2663	19.563	13.5371	-0.532355	0.00538995	0.446245
ENSMUSG00000062683	Atp5g2	protein_coding	ATP synthase, H+ transporting, mitochondrial F0 complex, subunit C2 (subunit 9) [Source:MGI Symbol;Acc:MGI:1915192]	45.68	36.8398	34.7517	28.9179	31.2967	27.9923	39.0905	29.4023	-0.410075	0.0053179	0.446245
ENSMUSG00000056124	B4galt6	protein_coding	UDP-Gal:betaGlcNAc beta 1,4-galactosyltransferase, polypeptide 6 [Source:MGI Symbol;Acc:MGI:1928380]	125.396	230.08	187.204	144.35	138.918	126.452	180.893	136.573	-0.406462	0.00535571	0.446245
ENSMUSG00000047193	Dync2h1	protein_coding	dynein cytoplasmic 2 heavy chain 1 [Source:MGI Symbol;Acc:MGI:107736]	25.1912	26.5477	18.4101	32.2777	30.5545	33.072	23.383	31.9681	0.451116	0.00530179	0.446245
ENSMUSG00000084998	Gm16279	antisense	predicted gene 16279 [Source:MGI Symbol;Acc:MGI:3826576]	2.0153	1.44281	1.24113	3.71973	3.46367	3.89082	1.56641	3.69141	1.23843	0.0052401	0.446245
ENSMUSG00000053101	Gpr141	protein_coding	G protein-coupled receptor 141 [Source:MGI Symbol;Acc:MGI:2672983]	16.0104	18.9489	19.1341	13.559	11.9991	11.4563	18.0311	12.3382	-0.549373	0.00522488	0.446245
ENSMUSG00000010453	Kansl3	protein_coding	KAT8 regulatory NSL complex subunit 3 [Source:MGI Symbol;Acc:MGI:1918055]	34.372	36.455	37.8545	47.6366	42.8011	49.0676	36.2272	46.5017	0.360445	0.00538917	0.446245
ENSMUSG00000041084	Ostc	protein_coding	oligosaccharyltransferase complex subunit [Source:MGI Symbol;Acc:MGI:1913607]	76.6932	61.5599	78.2946	59.8757	62.4698	44.5283	72.1826	55.6246	-0.376874	0.00519568	0.446245
ENSMUSG00000021493	Pdlim7	protein_coding	PDZ and LIM domain 7 [Source:MGI Symbol;Acc:MGI:1914649]	3.80667	6.73312	6.92964	7.31947	17.1947	8.32203	5.82314	10.9454	0.902058	0.00515107	0.446245
ENSMUSG00000016757	Ttll12	protein_coding	tubulin tyrosine ligase-like family, member 12 [Source:MGI Symbol;Acc:MGI:3039573]	44.2246	34.916	36.6133	43.4369	52.0788	55.12	38.5846	50.2119	0.382416	0.00533693	0.446245
ENSMUSG00000024924	Vldlr	protein_coding	very low density lipoprotein receptor [Source:MGI Symbol;Acc:MGI:98935]	0.447844	1.15425	0.206855	2.39983	2.22665	1.72925	0.602983	2.11858	1.77597	0.00526093	0.446245
ENSMUSG00000029217	Tec	protein_coding	tec protein tyrosine kinase [Source:MGI Symbol;Acc:MGI:98662]	22.6161	29.0486	25.0295	17.1588	19.9161	18.1572	25.5647	18.4107	-0.4758	0.00550376	0.452629
ENSMUSG00000021738	Atxn7	protein_coding	ataxin 7 [Source:MGI Symbol;Acc:MGI:2179277]	57.324	54.0573	52.9549	66.4752	64.2016	75.1144	54.7787	68.5971	0.325887	0.00556594	0.454711
ENSMUSG00000078784	1810022K09Rik	protein_coding	RIKEN cDNA 1810022K09 gene [Source:MGI Symbol;Acc:MGI:1916376]	36.6112	23.085	27.7186	19.5586	23.2561	19.0218	29.1383	20.6121	-0.497829	0.00564274	0.457953
ENSMUSG00000032932	Hspa13	protein_coding	heat shock protein 70 family, member 13 [Source:MGI Symbol;Acc:MGI:1309463]	50.1585	52.8069	46.7492	38.0372	41.1929	38.3678	49.9049	39.1993	-0.349068	0.00569803	0.459418
ENSMUSG00000021018	Polr2h	protein_coding	polymerase (RNA) II (DNA directed) polypeptide H [Source:MGI Symbol;Acc:MGI:2384309]	29.3338	16.1595	21.0992	17.7587	12.8651	13.6179	22.1975	14.7472	-0.586781	0.00578795	0.463637
ENSMUSG00000078453	Abracl	protein_coding	ABRA C-terminal like [Source:MGI Symbol;Acc:MGI:1920362]	85.0903	64.5417	61.3325	52.5562	59.2535	52.5261	70.3215	54.7786	-0.359491	0.00590307	0.469415
ENSMUSG00000027562	Car2	protein_coding	carbonic anhydrase 2 [Source:MGI Symbol;Acc:MGI:88269]	337.226	168.713	206.235	350.015	318.781	312.887	237.391	327.228	0.463545	0.00602086	0.469415
ENSMUSG00000031877	Ces2g	protein_coding	carboxylesterase 2G [Source:MGI Symbol;Acc:MGI:1919611]	111.177	62.1371	58.8503	111.832	98.2198	104.404	77.3882	104.818	0.439435	0.00608839	0.469415
ENSMUSG00000030036	Mogs	protein_coding	mannosyl-oligosaccharide glucosidase [Source:MGI Symbol;Acc:MGI:1929872]	60.7948	68.3892	71.365	56.8759	55.7898	45.9333	66.8497	52.8663	-0.340572	0.0059418	0.469415
ENSMUSG00000036676	Tmtc3	protein_coding	transmembrane and tetratricopeptide repeat containing 3 [Source:MGI Symbol;Acc:MGI:3036255]	45.1202	38.475	43.1293	47.5166	58.3876	55.8765	42.2415	53.9269	0.353533	0.0060746	0.469415
ENSMUSG00000000823	Znf512b	protein_coding	zinc finger protein 512B [Source:MGI Symbol;Acc:MGI:2685478]	27.5424	26.0668	21.0992	29.3979	37.2345	34.0447	24.9028	33.559	0.430652	0.00603263	0.469415
ENSMUSG00000024725	Ostf1	protein_coding	osteoclast stimulating factor 1 [Source:MGI Symbol;Acc:MGI:700012]	74.1181	70.0244	72.3993	59.9957	58.0165	56.9573	72.1806	58.3231	-0.307394	0.00630714	0.477331
ENSMUSG00000020167	Tcf3	protein_coding	transcription factor 3 [Source:MGI Symbol;Acc:MGI:98510]	42.3212	31.4533	34.7517	50.9963	43.667	46.1494	36.1754	46.9376	0.377969	0.0062958	0.477331
ENSMUSG00000101878	ENSMUSG00000101878	pseudogene		70.6473	181.025	169.828	178.667	223.902	212.698	140.5	205.089	0.544902	0.00630326	0.477331
ENSMUSG00000078877	Gm14295	protein_coding	predicted gene 14295 [Source:MGI Symbol;Acc:MGI:3709624]	16.4583	8.94543	9.61876	15.5989	15.0917	24.4257	11.6741	18.3721	0.66163	0.00635835	0.478272
ENSMUSG00000028957	Per3	protein_coding	period circadian clock 3 [Source:MGI Symbol;Acc:MGI:1277134]	35.4916	44.5348	43.0259	29.1579	31.4204	33.5043	41.0174	31.3609	-0.387823	0.00640428	0.478807
ENSMUSG00000030760	Acer3	protein_coding	alkaline ceramidase 3 [Source:MGI Symbol;Acc:MGI:1913440]	50.3824	56.7506	59.0571	45.2367	42.6774	43.9879	55.3967	43.9673	-0.333978	0.00647854	0.481442
ENSMUSG00000074604	Mgst2	protein_coding	microsomal glutathione S-transferase 2 [Source:MGI Symbol;Acc:MGI:2448481]	43.8887	60.1171	52.1275	38.2772	43.4196	39.3405	52.0444	40.3458	-0.369516	0.00655838	0.484456
ENSMUSG00000024048	Myl12a	protein_coding	myosin, light chain 12A, regulatory, non-sarcomeric [Source:MGI Symbol;Acc:MGI:1914518]	93.4874	74.93	76.7432	68.2751	69.1497	58.4704	81.7202	65.2984	-0.323561	0.00661699	0.485876
ENSMUSG00000032034	Kcnj5	protein_coding	potassium inwardly-rectifying channel, subfamily J, member 5 [Source:MGI Symbol;Acc:MGI:104755]	1.79137	0.480937	0.206855	2.51982	2.59775	2.70196	0.826389	2.60651	1.67048	0.00666264	0.486333
ENSMUSG00000063077	Kif1b	protein_coding	kinesin family member 1B [Source:MGI Symbol;Acc:MGI:108426]	74.9018	113.501	100.945	73.0747	79.2933	76.4114	96.4494	76.2598	-0.340305	0.00671262	0.487099
ENSMUSG00000022681	Ntan1	protein_coding	N-terminal Asn amidase [Source:MGI Symbol;Acc:MGI:108471]	25.3032	26.163	23.4781	22.0784	17.6895	13.0775	24.9814	17.6151	-0.507239	0.00675971	0.487648
ENSMUSG00000031007	Atp6ap2	protein_coding	ATPase, H+ transporting, lysosomal accessory protein 2 [Source:MGI Symbol;Acc:MGI:1917745]	110.617	133.604	114.805	99.1128	99.2094	96.0816	119.675	98.1346	-0.287184	0.00711633	0.50744
ENSMUSG00000019804	Snx3	protein_coding	sorting nexin 3 [Source:MGI Symbol;Acc:MGI:1860188]	55.8685	56.1734	47.2664	41.277	44.2855	40.0971	53.1028	41.8865	-0.342909	0.00710384	0.50744
ENSMUSG00000027002	Nckap1	protein_coding	NCK-associated protein 1 [Source:MGI Symbol;Acc:MGI:1355333]	11.7559	6.82931	8.79134	15.8389	14.5969	12.2129	9.12551	14.2162	0.642796	0.00718456	0.509361
ENSMUSG00000000957	Mmp14	protein_coding	matrix metallopeptidase 14 (membrane-inserted) [Source:MGI Symbol;Acc:MGI:101900]	7.05354	4.80937	4.86109	8.63937	8.65918	10.8078	5.57467	9.3688	0.754694	0.00725067	0.51111
ENSMUSG00000057729	Prtn3	protein_coding	proteinase 3 [Source:MGI Symbol;Acc:MGI:893580]	781.039	1006.6	828.455	721.148	668.983	586.865	872.032	658.999	-0.404229	0.00729217	0.511115
ENSMUSG00000070713	Gm10282	protein_coding	predicted pseudogene 10282 [Source:MGI Symbol;Acc:MGI:3704312]	2.91098	1.63519	3.20625	0.839939	1.23703	0.64847	2.58414	0.908478	-1.50419	0.00734985	0.511938
ENSMUSG00000026618	Iars2	protein_coding	isoleucine-tRNA synthetase 2, mitochondrial [Source:MGI Symbol;Acc:MGI:1919586]	58.6675	54.1535	53.9892	66.5952	61.7276	81.2749	55.6034	69.8659	0.331379	0.00738691	0.511938
ENSMUSG00000022617	Chkb	protein_coding	choline kinase beta [Source:MGI Symbol;Acc:MGI:1328313]	11.8679	16.7366	14.8936	23.2783	21.1531	17.941	14.4993	20.7908	0.514956	0.0074744	0.512245
ENSMUSG00000026632	Tatdn3	protein_coding	TatD DNase domain containing 3 [Source:MGI Symbol;Acc:MGI:1916222]	3.13491	2.98181	2.68912	3.35976	8.90658	5.72815	2.93528	5.99816	1.02749	0.0074724	0.512245
ENSMUSG00000034437	Gm9761	pseudogene	predicted gene 9761 [Source:MGI Symbol;Acc:MGI:3708640]	9.29276	8.75305	9.92904	4.0797	8.16437	3.67466	9.32495	5.30625	-0.819035	0.00760282	0.518168
ENSMUSG00000054641	Mmrn1	protein_coding	multimerin 1 [Source:MGI Symbol;Acc:MGI:1918195]	4.14255	1.92375	2.17198	0.599957	1.23703	1.08078	2.74609	0.972588	-1.48195	0.0076844	0.52085
ENSMUSG00000001632	Brpf1	protein_coding	bromodomain and PHD finger containing, 1 [Source:MGI Symbol;Acc:MGI:1926033]	57.7718	60.6943	51.8172	74.0346	66.0572	71.0075	56.7611	70.3664	0.309867	0.00793217	0.521724
ENSMUSG00000066979	Bub3	protein_coding	budding uninhibited by benzimidazoles 3 homolog (S. cerevisiae) [Source:MGI Symbol;Acc:MGI:1343463]	77.253	64.157	76.5364	63.1154	60.2431	50.1483	72.6488	57.8356	-0.329362	0.00783215	0.521724
ENSMUSG00000024588	Fech	protein_coding	ferrochelatase [Source:MGI Symbol;Acc:MGI:95513]	41.2016	35.0122	32.4762	49.3164	43.4196	46.3656	36.23	46.3672	0.357434	0.00790191	0.521724
ENSMUSG00000093798	Gm8355	pseudogene	predicted pseudogene 8355 [Source:MGI Symbol;Acc:MGI:3645191]	82.7391	11.4463	18.3067	11.1592	16.4524	24.9661	37.4974	17.5259	-1.09405	0.00803976	0.521724
ENSMUSG00000044197	Gpr146	protein_coding	G protein-coupled receptor 146 [Source:MGI Symbol;Acc:MGI:1933113]	16.3463	18.468	13.6524	24.3582	23.7509	19.9945	16.1556	22.7012	0.48793	0.00798994	0.521724
ENSMUSG00000003038	Hmgn2	protein_coding	high mobility group nucleosomal binding domain 2 [Source:MGI Symbol;Acc:MGI:96136]	672.437	631.759	630.494	551.6	479.471	484.947	644.897	505.34	-0.351801	0.00779991	0.521724
ENSMUSG00000052040	Klf13	protein_coding	Kruppel-like factor 13 [Source:MGI Symbol;Acc:MGI:1354948]	73.2224	68.1007	65.5731	80.1542	82.0148	90.6777	68.9654	84.2822	0.29048	0.00807793	0.521724
ENSMUSG00000042747	Krtcap2	protein_coding	keratinocyte associated protein 2 [Source:MGI Symbol;Acc:MGI:1913309]	58.5556	41.1682	36.5099	36.2374	36.8634	27.4519	45.4112	33.5175	-0.438089	0.00804028	0.521724
ENSMUSG00000025743	Sdc3	protein_coding	syndecan 3 [Source:MGI Symbol;Acc:MGI:1349163]	3.02294	1.34662	3.10283	0.719948	0.742215	1.08078	2.4908	0.847649	-1.53261	0.00783927	0.521724
ENSMUSG00000025950	Idh1	protein_coding	isocitrate dehydrogenase 1 (NADP+), soluble [Source:MGI Symbol;Acc:MGI:96413]	94.495	97.6302	94.2225	69.9549	85.3547	79.4376	95.4492	78.2491	-0.286888	0.00821675	0.526651
ENSMUSG00000070732	Rbm44	protein_coding	RNA binding motif protein 44 [Source:MGI Symbol;Acc:MGI:2685663]	4.70236	12.1196	9.41191	5.39961	3.46367	5.29584	8.74463	4.71971	-0.890486	0.0082396	0.526651
ENSMUSG00000028343	Erp44	protein_coding	endoplasmic reticulum protein 44 [Source:MGI Symbol;Acc:MGI:1923549]	56.2044	61.1752	48.0938	47.0366	44.0381	39.6647	55.1578	43.5798	-0.341306	0.00848952	0.53706
ENSMUSG00000038267	Slc22a23	protein_coding	solute carrier family 22, member 23 [Source:MGI Symbol;Acc:MGI:1920352]	14.8908	5.96362	9.82562	17.5187	16.0813	14.9148	10.2267	16.1716	0.66691	0.00846608	0.53706
ENSMUSG00000028953	Abcf2	protein_coding	ATP-binding cassette, sub-family F (GCN20), member 2 [Source:MGI Symbol;Acc:MGI:1351657]	44.1126	53.7688	46.7492	62.0355	66.4283	53.7149	48.2102	60.7262	0.33035	0.00855135	0.537677
ENSMUSG00000022841	Ap2m1	protein_coding	adaptor-related protein complex 2, mu 1 subunit [Source:MGI Symbol;Acc:MGI:1298405]	66.8407	75.988	82.5352	66.3552	61.4802	52.6341	75.1213	60.1565	-0.322215	0.00858644	0.537677
ENSMUSG00000052087	Rgs14	protein_coding	regulator of G-protein signaling 14 [Source:MGI Symbol;Acc:MGI:1859709]	8.62099	7.79118	8.79134	4.79965	4.57699	5.512	8.40117	4.96288	-0.75514	0.00866047	0.539574
ENSMUSG00000022575	Gsdmd	protein_coding	gasdermin D [Source:MGI Symbol;Acc:MGI:1916396]	30.1175	35.8779	31.2351	23.9983	23.8746	26.0469	32.4102	24.6399	-0.395718	0.00879748	0.545355
ENSMUSG00000031521	Aga	protein_coding	aspartylglucosaminidase [Source:MGI Symbol;Acc:MGI:104873]	7.83726	7.79118	11.4805	5.39961	5.19551	5.512	9.0363	5.36904	-0.749565	0.00906992	0.547363
ENSMUSG00000041915	Ammecr1l	protein_coding	AMME chromosomal region gene 1-like [Source:MGI Symbol;Acc:MGI:2442711]	54.413	62.1371	73.0198	49.4364	47.2544	54.0392	63.19	50.2433	-0.330517	0.00912435	0.547363
ENSMUSG00000006273	Atp6v1b2	protein_coding	ATPase, H+ transporting, lysosomal V1 subunit B2 [Source:MGI Symbol;Acc:MGI:109618]	98.7495	110.423	98.8767	88.3136	91.0451	72.3044	102.683	83.8877	-0.293321	0.00897537	0.547363
ENSMUSG00000026156	B3gat2	protein_coding	beta-1,3-glucuronyltransferase 2 (glucuronosyltransferase S) [Source:MGI Symbol;Acc:MGI:2389490]	4.36648	3.078	2.37883	7.91943	3.33997	8.21395	3.27444	6.49112	0.993273	0.00896548	0.547363
ENSMUSG00000078193	Gm2000	protein_coding	predicted gene 2000 [Source:MGI Symbol;Acc:MGI:3780170]	113.864	57.9048	63.4011	59.3957	66.0572	42.2586	78.39	55.9038	-0.48744	0.00914046	0.547363
ENSMUSG00000003464	Pex19	protein_coding	peroxisomal biogenesis factor 19 [Source:MGI Symbol;Acc:MGI:1334458]	26.4228	30.5876	32.166	24.1183	22.2665	20.643	29.7254	22.3426	-0.413858	0.00908762	0.547363
ENSMUSG00000019505	Ubb	protein_coding	ubiquitin B [Source:MGI Symbol;Acc:MGI:98888]	416.159	328.769	331.692	314.737	297.381	225.992	358.873	279.37	-0.361407	0.00905138	0.547363
ENSMUSG00000059495	Arhgef12	protein_coding	Rho guanine nucleotide exchange factor (GEF) 12 [Source:MGI Symbol;Acc:MGI:1916882]	24.2955	13.7548	18.0998	31.9177	21.6479	26.4792	18.7167	26.6816	0.51567	0.00939337	0.550176
ENSMUSG00000029752	Asns	protein_coding	asparagine synthetase [Source:MGI Symbol;Acc:MGI:1350929]	33.2524	31.838	17.4793	44.5168	38.8426	32.2073	27.5232	38.5222	0.484315	0.00958883	0.550176
ENSMUSG00000031390	Avpr2	protein_coding	arginine vasopressin receptor 2 [Source:MGI Symbol;Acc:MGI:88123]	3.47079	3.46275	1.55141	4.91964	3.83478	8.64627	2.82832	5.80023	1.03956	0.00953371	0.550176
ENSMUSG00000048924	Ccdc125	protein_coding	coiled-coil domain containing 125 [Source:MGI Symbol;Acc:MGI:1923291]	36.3873	39.9178	46.3355	35.2774	32.6575	25.8307	40.8802	31.2552	-0.389835	0.00946376	0.550176
ENSMUSG00000006360	Crip1	protein_coding	cysteine-rich protein 1 (intestinal) [Source:MGI Symbol;Acc:MGI:88501]	35.3796	20.007	20.3752	17.8787	16.8235	17.7248	25.254	17.4757	-0.527367	0.00956804	0.550176
ENSMUSG00000033819	Ppp1r16a	protein_coding	protein phosphatase 1, regulatory (inhibitor) subunit 16A [Source:MGI Symbol;Acc:MGI:1920312]	2.46314	2.11612	2.17198	5.03964	2.84516	6.26854	2.25041	4.71778	1.07165	0.00952435	0.550176
ENSMUSG00000058558	Rpl5	protein_coding	ribosomal protein L5 [Source:MGI Symbol;Acc:MGI:102854]	85.3142	60.3095	50.0589	87.8336	74.7163	91.002	65.2275	84.5173	0.375767	0.00943266	0.550176
ENSMUSG00000056054	S100a8	protein_coding	S100 calcium binding protein A8 (calgranulin A) [Source:MGI Symbol;Acc:MGI:88244]	2304.94	1443.77	1990.57	1494.73	1503.36	1008.48	1913.09	1335.52	-0.518511	0.0093508	0.550176
ENSMUSG00000020432	Tcn2	protein_coding	transcobalamin 2 [Source:MGI Symbol;Acc:MGI:98534]	106.139	132.739	113.253	100.673	96.2406	92.5151	117.377	96.4761	-0.284014	0.00929665	0.550176
ENSMUSG00000007721	Ccdc124	protein_coding	coiled-coil domain containing 124 [Source:MGI Symbol;Acc:MGI:1916403]	13.0994	7.40643	10.9633	6.47953	6.30883	6.37662	10.4897	6.38833	-0.710737	0.00968119	0.550445
ENSMUSG00000027900	Dram2	protein_coding	DNA-damage regulated autophagy modulator 2 [Source:MGI Symbol;Acc:MGI:1914421]	13.4353	13.2739	10.653	18.5987	20.0398	15.131	12.4541	17.9231	0.522929	0.00970931	0.550445
ENSMUSG00000028271	Gtf2b	protein_coding	general transcription factor IIB [Source:MGI Symbol;Acc:MGI:2385191]	36.3873	33.7618	35.4756	26.7581	28.9464	26.155	35.2082	27.2865	-0.36788	0.00977182	0.550445
ENSMUSG00000032496	Ltf	protein_coding	lactotransferrin [Source:MGI Symbol;Acc:MGI:96837]	401.156	370.899	524.481	338.855	379.272	277.005	432.179	331.711	-0.381893	0.00977201	0.550445
ENSMUSG00000033960	9430020K01Rik	protein_coding	RIKEN cDNA 9430020K01 gene [Source:MGI Symbol;Acc:MGI:2685174]	22.2802	21.2574	19.9615	30.7178	26.1012	27.4519	21.1664	28.0903	0.408623	0.010595	0.551514
ENSMUSG00000045838	A430105I19Rik	protein_coding	RIKEN cDNA A430105I19 gene [Source:MGI Symbol;Acc:MGI:2685199]	1.11961	0.769499	1.03428	3.47975	0.865918	3.89082	0.974461	2.7455	1.49659	0.0105507	0.551514
ENSMUSG00000049807	Arhgap23	protein_coding	Rho GTPase activating protein 23 [Source:MGI Symbol;Acc:MGI:3697726]	22.0563	23.8545	31.3385	30.7178	30.8019	42.3667	25.7498	34.6288	0.428816	0.0108193	0.551514
ENSMUSG00000024856	Cdk2ap2	protein_coding	CDK2-associated protein 2 [Source:MGI Symbol;Acc:MGI:1098779]	25.1912	21.9307	16.2381	18.2387	12.9888	12.7532	21.12	14.6602	-0.526556	0.0101428	0.551514
ENSMUSG00000019362	D8Ertd738e	protein_coding	DNA segment, Chr 8, ERATO Doi 738, expressed [Source:MGI Symbol;Acc:MGI:1289231]	17.8018	10.6768	13.7559	10.7992	9.8962	6.26854	14.0781	8.98799	-0.648101	0.0105448	0.551514
ENSMUSG00000041220	Elovl6	protein_coding	ELOVL family member 6, elongation of long chain fatty acids (yeast) [Source:MGI Symbol;Acc:MGI:2156528]	40.5298	40.5911	31.2351	48.8365	43.667	50.9049	37.452	47.8028	0.352873	0.00987234	0.551514
ENSMUSG00000035473	Galm	protein_coding	galactose mutarotase [Source:MGI Symbol;Acc:MGI:2442420]	6.94158	8.3683	7.03307	4.91964	4.8244	3.02619	7.44765	4.25675	-0.812834	0.0104155	0.551514
ENSMUSG00000079547	H2-DMb1	protein_coding	histocompatibility 2, class II, locus Mb1 [Source:MGI Symbol;Acc:MGI:95922]	10.6363	9.33018	13.1353	6.47953	8.04066	6.4847	11.0339	7.00163	-0.656581	0.0107511	0.551514
ENSMUSG00000078851	Hist3h2a	protein_coding	histone cluster 3, H2a [Source:MGI Symbol;Acc:MGI:2448458]	4.47844	3.94368	6.30908	10.5592	7.42215	7.34933	4.9104	8.44357	0.780886	0.0104903	0.551514
ENSMUSG00000041633	Kctd12b	protein_coding	potassium channel tetramerisation domain containing 12b [Source:MGI Symbol;Acc:MGI:2444667]	5.82197	7.31024	5.79194	4.43968	2.59775	3.24235	6.30805	3.42659	-0.880156	0.0100544	0.551514
ENSMUSG00000035545	Leng8	protein_coding	leukocyte receptor cluster (LRC) member 8 [Source:MGI Symbol;Acc:MGI:2142195]	97.406	101.766	103.324	113.392	122.342	127.424	100.832	121.053	0.263746	0.0105222	0.551514
ENSMUSG00000020716	Nf1	protein_coding	neurofibromatosis 1 [Source:MGI Symbol;Acc:MGI:97306]	59.4512	57.3277	67.2279	70.3149	82.2622	73.7094	61.3356	75.4288	0.29813	0.0106787	0.551514
ENSMUSG00000048490	Nrip1	protein_coding	nuclear receptor interacting protein 1 [Source:MGI Symbol;Acc:MGI:1315213]	64.8254	54.1535	53.6789	66.1152	83.8703	65.9278	57.5526	71.9711	0.322626	0.0107941	0.551514
ENSMUSG00000051285	Pcmtd1	protein_coding	protein-L-isoaspartate (D-aspartate) O-methyltransferase domain containing 1 [Source:MGI Symbol;Acc:MGI:2441773]	41.9853	40.1101	51.6103	33.5976	33.7708	36.9628	44.5686	34.7771	-0.356799	0.0107994	0.551514
ENSMUSG00000036504	Phpt1	protein_coding	phosphohistidine phosphatase 1 [Source:MGI Symbol;Acc:MGI:1922704]	19.7051	17.0252	13.6524	12.3591	10.5147	11.6725	16.7942	11.5154	-0.542165	0.0102264	0.551514
ENSMUSG00000041237	Pklr	protein_coding	pyruvate kinase liver and red blood cell [Source:MGI Symbol;Acc:MGI:97604]	24.4075	16.7366	17.3758	24.9582	26.8434	28.1004	19.5066	26.634	0.453062	0.0101524	0.551514
ENSMUSG00000057541	Pus7	protein_coding	pseudouridylate synthase 7 homolog (S. cerevisiae) [Source:MGI Symbol;Acc:MGI:1925947]	28.774	31.4533	35.1654	34.0775	48.9862	41.5021	31.7975	41.5219	0.383723	0.0106781	0.551514
ENSMUSG00000030793	Pycard	protein_coding	PYD and CARD domain containing [Source:MGI Symbol;Acc:MGI:1931465]	39.2983	31.3571	26.6843	23.2783	26.8434	22.4803	32.4466	24.2007	-0.422501	0.0104204	0.551514
ENSMUSG00000094724	Rnaset2b	protein_coding	ribonuclease T2B [Source:MGI Symbol;Acc:MGI:3702087]	103.9	126.486	115.011	101.033	89.3132	95.217	115.133	95.1876	-0.275074	0.0107659	0.551514
ENSMUSG00000090553	Snrpe	protein_coding	small nuclear ribonucleoprotein E [Source:MGI Symbol;Acc:MGI:98346]	80.9477	45.3043	41.9916	48.3565	41.0692	30.4781	56.0812	39.9679	-0.48818	0.0107652	0.551514
ENSMUSG00000041754	Trem3	protein_coding	triggering receptor expressed on myeloid cells 3 [Source:MGI Symbol;Acc:MGI:1930003]	41.5375	51.845	41.0607	38.2772	35.0078	31.3427	44.8144	34.8759	-0.364145	0.0101363	0.551514
ENSMUSG00000027189	Trim44	protein_coding	tripartite motif-containing 44 [Source:MGI Symbol;Acc:MGI:1931835]	137.264	146.397	137.145	163.428	158.463	185.354	140.269	169.082	0.269794	0.0100804	0.551514
ENSMUSG00000030579	Tyrobp	protein_coding	TYRO protein tyrosine kinase binding protein [Source:MGI Symbol;Acc:MGI:1277211]	132.898	116.002	119.976	108.352	101.807	95.8655	122.959	102.008	-0.26933	0.0106646	0.551514
ENSMUSG00000032712	2810474O19Rik	protein_coding	RIKEN cDNA 2810474O19 gene [Source:MGI Symbol;Acc:MGI:1914496]	105.579	83.0097	90.2922	111.832	107.745	118.346	92.9604	112.641	0.278542	0.0112147	0.551597
ENSMUSG00000086600	C030005K06Rik	processed_transcript	RIKEN cDNA C030005K06 gene [Source:MGI Symbol;Acc:MGI:1925945]	7.1655	11.4463	10.9633	5.99957	6.92734	5.29584	9.85837	6.07425	-0.703789	0.0114921	0.551597
ENSMUSG00000014859	E2f4	protein_coding	E2F transcription factor 4 [Source:MGI Symbol;Acc:MGI:103012]	66.7287	53.9611	44.8875	68.0351	67.6653	72.5206	55.1925	69.407	0.332259	0.0114005	0.551597
ENSMUSG00000097347	Gm17275	lincRNA	predicted gene, 17275 [Source:MGI Symbol;Acc:MGI:4936909]	21.6085	22.8926	19.9615	24.3582	30.3071	31.1266	21.4875	28.5973	0.412486	0.0114856	0.551597
ENSMUSG00000036594	H2-Aa	protein_coding	histocompatibility 2, class II antigen A, alpha [Source:MGI Symbol;Acc:MGI:95895]	17.9137	15.9671	14.5833	15.2389	9.40139	7.24125	16.1547	10.6272	-0.606557	0.011581	0.551597
ENSMUSG00000060586	H2-Eb1	protein_coding	histocompatibility 2, class II antigen E beta [Source:MGI Symbol;Acc:MGI:95901]	5.1502	1.44281	2.37883	1.19991	1.36073	0.756548	2.99062	1.10573	-1.42738	0.011506	0.551597
ENSMUSG00000024766	Lipo1	protein_coding	lipase, member O1 [Source:MGI Symbol;Acc:MGI:2147592]	6.38177	7.21406	6.61936	2.87979	5.69032	2.37772	6.7384	3.64928	-0.892434	0.0112922	0.551597
ENSMUSG00000022582	Ly6g	protein_coding	lymphocyte antigen 6 complex, locus G [Source:MGI Symbol;Acc:MGI:109440]	19.8171	10.6768	16.2381	10.3193	12.2466	7.78164	15.5773	10.1158	-0.622591	0.0112056	0.551597
ENSMUSG00000032575	Manf	protein_coding	mesencephalic astrocyte-derived neurotrophic factor [Source:MGI Symbol;Acc:MGI:1922090]	53.2934	59.3476	56.368	52.7962	46.2647	31.3427	56.3363	43.4679	-0.376972	0.0109174	0.551597
ENSMUSG00000090841	Myl6	protein_coding	myosin, light polypeptide 6, alkali, smooth muscle and non-muscle [Source:MGI Symbol;Acc:MGI:109318]	205	147.263	149.453	146.029	141.516	112.726	167.239	133.424	-0.325817	0.0111743	0.551597
ENSMUSG00000022651	Retnlg	protein_coding	resistin like gamma [Source:MGI Symbol;Acc:MGI:2667763]	63.8177	19.6222	22.1335	24.3582	25.8538	8.86242	35.1911	19.6915	-0.83791	0.0114216	0.551597
ENSMUSG00000085241	Snhg3	processed_transcript	small nucleolar RNA host gene 3 [Source:MGI Symbol;Acc:MGI:2684817]	37.7308	26.0668	22.1335	21.9584	19.9161	20.2106	28.6437	20.6951	-0.466503	0.0115565	0.551597
ENSMUSG00000041355	Ssr2	protein_coding	signal sequence receptor, beta [Source:MGI Symbol;Acc:MGI:1913506]	84.3066	92.0513	94.7396	86.0338	68.0364	67.3328	90.3658	73.801	-0.29301	0.011267	0.551597
ENSMUSG00000039033	Tasp1	protein_coding	taspase, threonine aspartase 1 [Source:MGI Symbol;Acc:MGI:1923062]	14.6669	13.2739	12.4113	15.2389	20.4109	21.3995	13.4507	19.0164	0.501494	0.0109753	0.551597
ENSMUSG00000024985	Tcf7l2	protein_coding	transcription factor 7 like 2, T cell specific, HMG box [Source:MGI Symbol;Acc:MGI:1202879]	1.34353	2.69325	3.20625	4.31969	4.20589	6.37662	2.41434	4.9674	1.03462	0.010964	0.551597
ENSMUSG00000036442	Thap11	protein_coding	THAP domain containing 11 [Source:MGI Symbol;Acc:MGI:1930964]	13.3233	13.851	15.1004	10.5592	9.15399	9.07858	14.0916	9.59727	-0.554714	0.0111723	0.551597
ENSMUSG00000090137	Uba52	protein_coding	ubiquitin A-52 residue ribosomal protein fusion product 1 [Source:MGI Symbol;Acc:MGI:98887]	258.854	184.007	183.998	153.109	183.08	164.495	208.953	166.895	-0.323779	0.0113617	0.551597
ENSMUSG00000090100	Ttbk2	protein_coding	tau tubulin kinase 2 [Source:MGI Symbol;Acc:MGI:2155779]	17.3539	15.1014	17.6861	23.1583	25.9775	19.6703	16.7138	22.9354	0.455543	0.0117454	0.557275
ENSMUSG00000026649	1700009P17Rik	protein_coding	RIKEN cDNA 1700009P17 gene [Source:MGI Symbol;Acc:MGI:1922722]	2.12726	1.539	1.65484	0.719948	0.865918	0	1.7737	0.528622	-1.75629	0.011966	0.563405
ENSMUSG00000031628	Casp3	protein_coding	caspase 3 [Source:MGI Symbol;Acc:MGI:107739]	33.5883	20.9689	25.7535	31.0778	33.5234	43.4475	26.7702	36.0162	0.432735	0.0119458	0.563405
ENSMUSG00000036275	9530068E07Rik	protein_coding	RIKEN cDNA 9530068E07 gene [Source:MGI Symbol;Acc:MGI:2654705]	106.363	98.3035	105.703	91.4334	90.9214	74.6821	103.456	85.679	-0.272779	0.0127358	0.565808
ENSMUSG00000024451	Arap3	protein_coding	ArfGAP with RhoGAP domain, ankyrin repeat and PH domain 3 [Source:MGI Symbol;Acc:MGI:2147274]	24.1836	25.3935	29.27	17.7587	22.0191	19.2379	26.2823	19.6719	-0.418988	0.0126859	0.565808
ENSMUSG00000093606	B130034C11Rik	processed_transcript	RIKEN cDNA B130034C11 gene [Source:MGI Symbol;Acc:MGI:3041186]	0.895687	1.25044	0.723993	3.11977	2.96886	1.5131	0.956705	2.53391	1.38595	0.0127409	0.565808
ENSMUSG00000032185	Carm1	protein_coding	coactivator-associated arginine methyltransferase 1 [Source:MGI Symbol;Acc:MGI:1913208]	48.4791	45.9776	44.4738	48.2365	62.5935	62.4693	46.3102	57.7664	0.31972	0.0122203	0.565808
ENSMUSG00000000682	Cd52	protein_coding	CD52 antigen [Source:MGI Symbol;Acc:MGI:1346088]	64.0416	48.4785	49.4384	47.1566	44.6566	34.8012	53.9862	42.2048	-0.355419	0.012467	0.565808
ENSMUSG00000022723	Crybg3	protein_coding	beta-gamma crystallin domain containing 3 [Source:MGI Symbol;Acc:MGI:2676311]	23.5118	32.5113	27.5117	21.1185	20.4109	21.1834	27.845	20.9042	-0.415471	0.0129194	0.565808
ENSMUSG00000027447	Cst3	protein_coding	cystatin C [Source:MGI Symbol;Acc:MGI:102519]	146.557	138.51	134.456	119.151	126.795	102.566	139.841	116.171	-0.26817	0.012624	0.565808
ENSMUSG00000028757	Ddost	protein_coding	dolichyl-di-phosphooligosaccharide-protein glycotransferase [Source:MGI Symbol;Acc:MGI:1194508]	114.088	119.465	125.561	103.073	93.5191	103.431	119.705	100.008	-0.259156	0.0123967	0.565808
ENSMUSG00000089665	Fcor	antisense	Foxo1 corepressor [Source:MGI Symbol;Acc:MGI:1915484]	3.80667	2.01994	2.89597	1.07992	1.73184	0.64847	2.90753	1.15341	-1.33481	0.0122354	0.565808
ENSMUSG00000042817	Flt3	protein_coding	FMS-like tyrosine kinase 3 [Source:MGI Symbol;Acc:MGI:95559]	19.0334	16.8328	16.8587	23.3983	21.4005	26.155	17.5749	23.6513	0.431003	0.0129291	0.565808
ENSMUSG00000090035	Galnt4	protein_coding	UDP-N-acetyl-alpha-D-galactosamine:polypeptide N-acetylgalactosaminyltransferase 4 [Source:MGI Symbol;Acc:MGI:894692]	28.8859	24.3354	27.7186	17.3987	18.308	24.2095	26.98	19.9721	-0.429546	0.0129982	0.565808
ENSMUSG00000058927	Gm10053	protein_coding	predicted gene 10053 [Source:MGI Symbol;Acc:MGI:3704493]	91.8079	92.917	96.7047	71.9948	90.5503	68.7378	93.8099	77.0943	-0.284413	0.0127061	0.565808
ENSMUSG00000097578	Gm26798	lincRNA	predicted gene, 26798 [Source:MGI Symbol;Acc:MGI:5477292]	3.47079	2.59706	4.75767	4.79965	6.80364	8.10588	3.6085	6.56972	0.867683	0.0128149	0.565808
ENSMUSG00000068523	Gng5	protein_coding	guanine nucleotide binding protein (G protein), gamma 5 [Source:MGI Symbol;Acc:MGI:109164]	85.874	70.8901	84.2934	66.5952	70.3867	60.1996	80.3525	65.7272	-0.289839	0.0125074	0.565808
ENSMUSG00000007670	Khsrp	protein_coding	KH-type splicing regulatory protein [Source:MGI Symbol;Acc:MGI:1336214]	99.3093	97.9188	117.804	124.311	128.527	125.587	105.011	126.142	0.264449	0.0129689	0.565808
ENSMUSG00000033880	Lgals3bp	protein_coding	lectin, galactoside-binding, soluble, 3 binding protein [Source:MGI Symbol;Acc:MGI:99554]	109.61	84.9335	97.2219	121.071	105.642	128.505	97.255	118.406	0.285537	0.0125045	0.565808
ENSMUSG00000033847	Pla2g4c	protein_coding	phospholipase A2, group IVC (cytosolic, calcium-independent) [Source:MGI Symbol;Acc:MGI:1196403]	3.02294	3.55893	2.89597	6.9595	5.81402	4.64737	3.15928	5.80696	0.871799	0.0129052	0.565808
ENSMUSG00000005873	Reep5	protein_coding	receptor accessory protein 5 [Source:MGI Symbol;Acc:MGI:1270152]	44.8963	57.7124	54.0926	39.7171	45.5225	39.3405	52.2338	41.5267	-0.333211	0.0120685	0.565808
ENSMUSG00000042541	Shfm1	protein_coding	split hand/foot malformation (ectrodactyly) type 1 [Source:MGI Symbol;Acc:MGI:109238]	90.0166	54.6344	54.8166	53.3961	56.5321	40.6375	66.4892	50.1885	-0.405381	0.0124858	0.565808
ENSMUSG00000025403	Shmt2	protein_coding	serine hydroxymethyltransferase 2 (mitochondrial) [Source:MGI Symbol;Acc:MGI:1277989]	83.075	87.1458	83.6729	99.5928	97.6013	106.241	84.6312	101.145	0.257318	0.0130261	0.565808
ENSMUSG00000020894	Vamp2	protein_coding	vesicle-associated membrane protein 2 [Source:MGI Symbol;Acc:MGI:1313277]	20.7128	21.546	23.7883	24.4782	31.6678	31.3427	22.0157	29.1629	0.405593	0.0127206	0.565808
ENSMUSG00000047036	Zfp445	protein_coding	zinc finger protein 445 [Source:MGI Symbol;Acc:MGI:2143340]	35.4916	38.475	37.3373	43.4369	43.667	52.6341	37.1013	46.5793	0.328988	0.0126725	0.565808
ENSMUSG00000007987	Ift22	protein_coding	intraflagellar transport 22 [Source:MGI Symbol;Acc:MGI:1914536]	4.81432	5.67506	5.58509	2.15984	3.09256	3.35043	5.35815	2.86761	-0.898342	0.0131609	0.567668
ENSMUSG00000034377	Tulp4	protein_coding	tubby like protein 4 [Source:MGI Symbol;Acc:MGI:1916092]	45.2322	38.0902	40.9573	32.8776	34.8841	30.1539	41.4266	32.6385	-0.343901	0.0131154	0.567668
ENSMUSG00000041777	Cir1	protein_coding	corepressor interacting with RBPJ, 1 [Source:MGI Symbol;Acc:MGI:1914185]	28.4381	28.4715	24.0986	31.1977	36.9871	36.2062	27.0027	34.797	0.366028	0.0134226	0.568952
ENSMUSG00000027430	Dtd1	protein_coding	D-tyrosyl-tRNA deacylase 1 [Source:MGI Symbol;Acc:MGI:1913294]	29.2218	27.221	29.8906	41.757	31.5441	37.6113	28.7778	36.9708	0.362518	0.0136344	0.568952
ENSMUSG00000067017	Gm3608	pseudogene	predicted gene 3608 [Source:MGI Symbol;Acc:MGI:3804932]	2.12726	1.25044	2.58569	0.599957	0	1.18886	1.98779	0.596273	-1.69008	0.0134191	0.568952
ENSMUSG00000027398	Il1b	protein_coding	interleukin 1 beta [Source:MGI Symbol;Acc:MGI:96543]	6.26981	1.44281	3.30968	1.07992	2.22665	1.08078	3.6741	1.46245	-1.32314	0.013254	0.568952
ENSMUSG00000031391	L1cam	protein_coding	L1 cell adhesion molecule [Source:MGI Symbol;Acc:MGI:96721]	2.12726	3.17418	4.75767	0.839939	1.73184	1.72925	3.35304	1.43368	-1.22013	0.0135074	0.568952
ENSMUSG00000024561	Mbd1	protein_coding	methyl-CpG binding domain protein 1 [Source:MGI Symbol;Acc:MGI:1333811]	19.1453	30.3952	26.2706	19.3186	18.6791	17.5087	25.2704	18.5021	-0.453156	0.0135036	0.568952
ENSMUSG00000027339	Rassf2	protein_coding	Ras association (RalGDS/AF-6) domain family member 2 [Source:MGI Symbol;Acc:MGI:2442060]	76.4693	88.9733	83.7763	65.5153	72.6134	68.3055	83.073	68.8114	-0.272727	0.0136347	0.568952
ENSMUSG00000024325	Ring1	protein_coding	ring finger protein 1 [Source:MGI Symbol;Acc:MGI:1101770]	7.38942	6.63693	6.61936	8.51938	9.6488	14.3744	6.8819	10.8475	0.660767	0.0136519	0.568952
ENSMUSG00000025283	Sat1	protein_coding	spermidine/spermine N1-acetyl transferase 1 [Source:MGI Symbol;Acc:MGI:98233]	58.7795	59.1553	68.5725	51.8362	47.6255	52.5261	62.1691	50.6626	-0.294716	0.0135634	0.568952
ENSMUSG00000027075	Slc43a1	protein_coding	solute carrier family 43, member 1 [Source:MGI Symbol;Acc:MGI:1931352]	51.614	35.3008	41.6813	51.1163	50.9654	61.1723	42.8654	54.418	0.347649	0.0133689	0.568952
ENSMUSG00000041707	1810011H11Rik	protein_coding	RIKEN cDNA 1810011H11 gene [Source:MGI Symbol;Acc:MGI:1916319]	6.82962	8.94543	6.82622	2.87979	5.81402	4.32313	7.53375	4.33898	-0.798418	0.0137577	0.569213
ENSMUSG00000026463	Atp2b4	protein_coding	ATPase, Ca++ transporting, plasma membrane 4 [Source:MGI Symbol;Acc:MGI:88111]	99.3093	94.0713	95.9808	111.712	111.951	120.507	96.4538	114.723	0.250904	0.0137966	0.569213
ENSMUSG00000067288	Rps28	protein_coding	ribosomal protein S28 [Source:MGI Symbol;Acc:MGI:1859516]	542.451	266.054	275.117	270.94	292.928	218.751	361.207	260.873	-0.469317	0.0137745	0.569213
ENSMUSG00000003873	Bax	protein_coding	BCL2-associated X protein [Source:MGI Symbol;Acc:MGI:99702]	15.3386	11.9272	13.2387	8.15941	11.8754	6.80894	13.5015	8.94793	-0.596071	0.0141735	0.580515
ENSMUSG00000050533	Gm9845	protein_coding	predicted pseudogene 9845 [Source:MGI Symbol;Acc:MGI:3704215]	4.81432	10.2921	10.653	9.59931	19.6687	12.8613	8.58647	14.0431	0.702947	0.014258	0.580515
ENSMUSG00000032194	Kank2	protein_coding	KN motif and ankyrin repeat domains 2 [Source:MGI Symbol;Acc:MGI:2384568]	1.56745	1.539	2.17198	0.839939	5.44291	6.70086	1.75948	4.3279	1.29746	0.0143058	0.580515
ENSMUSG00000001143	Lman2l	protein_coding	lectin, mannose-binding 2-like [Source:MGI Symbol;Acc:MGI:2443010]	22.3922	25.5858	25.9603	20.2785	18.8028	16.3198	24.6461	18.467	-0.418981	0.0142859	0.580515
ENSMUSG00000049488	Tmem67	protein_coding	transmembrane protein 67 [Source:MGI Symbol;Acc:MGI:1923928]	6.26981	5.67506	5.9988	9.35932	9.8962	8.86242	5.98122	9.37265	0.647488	0.0141787	0.580515
ENSMUSG00000031441	Atp11a	protein_coding	ATPase, class VI, type 11A [Source:MGI Symbol;Acc:MGI:1354735]	50.8303	81.6631	66.1936	41.877	45.7699	64.1985	66.229	50.6151	-0.3875	0.0143807	0.581642
ENSMUSG00000027360	Hdc	protein_coding	histidine decarboxylase [Source:MGI Symbol;Acc:MGI:96062]	54.9728	60.1171	59.7811	56.3959	46.5122	34.9093	58.2903	45.9391	-0.345965	0.0145529	0.581689
ENSMUSG00000025232	Hexa	protein_coding	hexosaminidase A [Source:MGI Symbol;Acc:MGI:96073]	60.011	65.7922	63.7114	51.2363	57.2743	46.3656	63.1715	51.6254	-0.293119	0.014491	0.581689
ENSMUSG00000001289	Pfdn5	protein_coding	prefoldin 5 [Source:MGI Symbol;Acc:MGI:1928753]	78.2607	47.5166	44.4738	44.7568	46.6359	36.9628	56.7504	42.7851	-0.40661	0.0145705	0.581689
ENSMUSG00000040010	Slc7a5	protein_coding	solute carrier family 7 (cationic amino acid transporter, y+ system), member 5 [Source:MGI Symbol;Acc:MGI:1298205]	80.052	77.2385	68.2622	99.9528	90.674	82.1395	75.1842	90.9221	0.273737	0.014565	0.581689
ENSMUSG00000029714	Gigyf1	protein_coding	GRB10 interacting GYF protein 1 [Source:MGI Symbol;Acc:MGI:1888677]	11.8679	11.9272	10.3428	18.7186	11.8754	18.8056	11.3793	16.4666	0.535134	0.0147539	0.582885
ENSMUSG00000060470	Gpr97	protein_coding	G protein-coupled receptor 97 [Source:MGI Symbol;Acc:MGI:1859670]	109.386	114.367	115.322	96.113	86.5918	101.377	113.025	94.6941	-0.254733	0.0147357	0.582885
ENSMUSG00000002428	Hltf	protein_coding	helicase-like transcription factor [Source:MGI Symbol;Acc:MGI:1196437]	49.9346	55.4039	51.6103	44.0368	41.1929	42.1506	52.3163	42.4601	-0.301778	0.0146674	0.582885
ENSMUSG00000068220	Lgals1	protein_coding	lectin, galactose binding, soluble 1 [Source:MGI Symbol;Acc:MGI:96777]	91.0242	47.3242	49.1281	53.1562	51.0891	26.155	62.4922	43.4668	-0.524119	0.0147895	0.582885
ENSMUSG00000023809	Rps6ka2	protein_coding	ribosomal protein S6 kinase, polypeptide 2 [Source:MGI Symbol;Acc:MGI:1342290]	27.9902	36.936	34.4414	23.3983	31.0493	20.643	33.1225	25.0302	-0.408354	0.0148545	0.583584
ENSMUSG00000024608	Rps14	protein_coding	ribosomal protein S14 [Source:MGI Symbol;Acc:MGI:98107]	399.588	229.984	219.266	234.103	234.293	163.198	282.946	210.531	-0.42642	0.0150038	0.587578
ENSMUSG00000031161	Hdac6	protein_coding	histone deacetylase 6 [Source:MGI Symbol;Acc:MGI:1333752]	6.82962	3.94368	4.34396	6.83951	8.53547	9.83513	5.03909	8.40337	0.744685	0.0152036	0.592468
ENSMUSG00000004451	Ralb	protein_coding	v-ral simian leukemia viral oncogene homolog B (ras related) [Source:MGI Symbol;Acc:MGI:1927244]	19.0334	29.1448	24.4089	15.3589	19.7924	17.941	24.1957	17.6974	-0.453993	0.0152728	0.592468
ENSMUSG00000024614	Tmx3	protein_coding	thioredoxin-related transmembrane protein 3 [Source:MGI Symbol;Acc:MGI:2442418]	45.68	58.5781	48.4041	40.0771	41.9352	40.5294	50.8874	40.8472	-0.318729	0.0152409	0.592468
ENSMUSG00000024527	Afg3l2	protein_coding	AFG3-like AAA ATPase 2 [Source:MGI Symbol;Acc:MGI:1916847]	48.815	52.9031	57.1954	61.0756	67.4179	64.847	52.9712	64.4468	0.282197	0.0162545	0.596605
ENSMUSG00000030695	Aldoa	protein_coding	aldolase A, fructose-bisphosphate [Source:MGI Symbol;Acc:MGI:87994]	237.805	226.81	203.339	189.706	181.472	186.219	222.651	185.799	-0.260882	0.0157676	0.596605
ENSMUSG00000032412	Atp1b3	protein_coding	ATPase, Na+/K+ transporting, beta 3 polypeptide [Source:MGI Symbol;Acc:MGI:107788]	152.603	150.052	144.488	130.551	129.393	117.157	149.048	125.7	-0.246167	0.0162426	0.596605
ENSMUSG00000038357	Camp	protein_coding	cathelicidin antimicrobial peptide [Source:MGI Symbol;Acc:MGI:108443]	615.897	395.907	616.945	475.286	446.814	289.326	542.917	403.808	-0.427129	0.0155647	0.596605
ENSMUSG00000009633	G0s2	protein_coding	G0/G1 switch gene 2 [Source:MGI Symbol;Acc:MGI:1316737]	3.91863	4.80937	2.68912	2.99978	1.23703	0.864627	3.80571	1.70048	-1.16678	0.0158531	0.596605
ENSMUSG00000085525	Gm13166	lincRNA	predicted gene 13166 [Source:MGI Symbol;Acc:MGI:3705130]	0.671765	1.15425	1.96512	4.31969	1.97924	2.91812	1.26371	3.07235	1.2707	0.015543	0.596605
ENSMUSG00000097142	Gm26778	lincRNA	predicted gene, 26778 [Source:MGI Symbol;Acc:MGI:5477272]	35.2677	32.6075	42.7156	41.877	38.9663	64.1985	36.8636	48.3473	0.3939	0.0158504	0.596605
ENSMUSG00000098557	Kctd12	protein_coding	potassium channel tetramerisation domain containing 12 [Source:MGI Symbol;Acc:MGI:2145823]	98.8615	105.037	99.187	95.7531	69.6445	84.6253	101.028	83.341	-0.277408	0.0160867	0.596605
ENSMUSG00000001419	Mef2d	protein_coding	myocyte enhancer factor 2D [Source:MGI Symbol;Acc:MGI:99533]	125.956	140.626	128.043	139.31	159.576	174.763	131.542	157.883	0.263392	0.0158146	0.596605
ENSMUSG00000069769	Msi2	protein_coding	musashi RNA-binding protein 2 [Source:MGI Symbol;Acc:MGI:1923876]	71.8789	62.7142	72.089	76.1945	86.5918	86.1384	68.894	82.9749	0.269243	0.0161902	0.596605
ENSMUSG00000038084	Opa1	protein_coding	optic atrophy 1 [Source:MGI Symbol;Acc:MGI:1921393]	101.325	95.4179	78.7084	113.032	104.776	113.374	91.817	110.394	0.266405	0.0162439	0.596605
ENSMUSG00000038725	Pkhd1l1	protein_coding	polycystic kidney and hepatic disease 1-like 1 [Source:MGI Symbol;Acc:MGI:2183153]	20.7128	15.39	18.7204	21.9584	27.2146	24.3176	18.2744	24.4969	0.424776	0.0162423	0.596605
ENSMUSG00000021466	Ptch1	protein_coding	patched homolog 1 [Source:MGI Symbol;Acc:MGI:105373]	17.8018	13.9472	10.7565	17.8787	22.3902	19.346	14.1685	19.8716	0.489647	0.0156207	0.596605
ENSMUSG00000043587	Pxylp1	protein_coding	2-phosphoxylose phosphatase 1 [Source:MGI Symbol;Acc:MGI:2442444]	64.0416	69.0626	67.4348	57.2359	56.9032	51.2291	66.8463	55.1227	-0.279455	0.0162983	0.596605
ENSMUSG00000034353	Ramp1	protein_coding	receptor (calcitonin) activity modifying protein 1 [Source:MGI Symbol;Acc:MGI:1858418]	76.8052	60.9828	57.5057	57.8358	55.4187	42.4748	65.0979	51.9098	-0.327078	0.0161321	0.596605
ENSMUSG00000074884	Serf2	protein_coding	small EDRK-rich factor 2 [Source:MGI Symbol;Acc:MGI:1337041]	90.8003	85.1259	79.9495	68.995	78.9222	64.1985	85.2919	70.7053	-0.271317	0.0161904	0.596605
ENSMUSG00000072955	Tmsb15l	protein_coding	thymosin beta 15b like [Source:MGI Symbol;Acc:MGI:3026988]	1.79137	2.21231	1.8617	1.4399	0.371108	0	1.95513	0.603668	-1.70156	0.0157398	0.596605
ENSMUSG00000027011	Ube2e3	protein_coding	ubiquitin-conjugating enzyme E2E 3 [Source:MGI Symbol;Acc:MGI:107412]	42.0973	40.5911	43.6464	50.3964	47.6255	58.2542	42.1116	52.092	0.308414	0.0157006	0.596605
ENSMUSG00000041164	Zmiz2	protein_coding	zinc finger, MIZ-type containing 2 [Source:MGI Symbol;Acc:MGI:106374]	49.1508	49.6327	50.2658	63.2354	51.584	68.5217	49.6831	61.1137	0.300056	0.0159992	0.596605
ENSMUSG00000026348	Acmsd	protein_coding	amino carboxymuconate semialdehyde decarboxylase [Source:MGI Symbol;Acc:MGI:2386323]	1.11961	0.769499	1.24113	1.91986	3.09256	2.59388	1.04341	2.53543	1.27797	0.0168476	0.596756
ENSMUSG00000024654	Asrgl1	protein_coding	asparaginase like 1 [Source:MGI Symbol;Acc:MGI:1913764]	39.4102	31.9342	38.0613	42.3569	41.9352	53.4988	36.4686	45.9303	0.335894	0.0167199	0.596756
ENSMUSG00000031347	Cetn2	protein_coding	centrin 2 [Source:MGI Symbol;Acc:MGI:1347085]	43.2169	23.6621	23.0643	23.1583	22.7613	17.941	29.9811	21.2869	-0.49256	0.0163628	0.596756
ENSMUSG00000038312	Edem2	protein_coding	ER degradation enhancer, mannosidase alpha-like 2 [Source:MGI Symbol;Acc:MGI:1915540]	25.0792	28.1829	32.0625	19.5586	25.4827	19.5622	28.4416	21.5345	-0.403848	0.01679	0.596756
ENSMUSG00000031714	Gab1	protein_coding	growth factor receptor bound protein 2-associated protein 1 [Source:MGI Symbol;Acc:MGI:108088]	16.5702	14.909	11.2736	19.3186	21.2768	18.3733	14.251	19.6563	0.46391	0.0166151	0.596756
ENSMUSG00000026260	Ndufa10	protein_coding	NADH dehydrogenase (ubiquinone) 1 alpha subcomplex 10 [Source:MGI Symbol;Acc:MGI:1914523]	51.7259	51.1717	54.8166	62.9954	66.4283	61.3885	52.5714	63.6041	0.274385	0.0164149	0.596756
ENSMUSG00000036639	Nudt1	protein_coding	nudix (nucleoside diphosphate linked moiety X)-type motif 1 [Source:MGI Symbol;Acc:MGI:109280]	14.8908	11.5425	12.7216	10.7992	8.53547	7.02509	13.0516	8.78659	-0.571317	0.0168187	0.596756
ENSMUSG00000011257	Pabpc4	protein_coding	poly(A) binding protein, cytoplasmic 4 [Source:MGI Symbol;Acc:MGI:2385206]	115.88	103.017	98.5664	125.271	114.549	140.826	105.821	126.882	0.263092	0.0166694	0.596756
ENSMUSG00000031808	Slc27a1	protein_coding	solute carrier family 27 (fatty acid transporter), member 1 [Source:MGI Symbol;Acc:MGI:1347098]	3.02294	1.25044	1.96512	2.7598	7.17475	3.45851	2.0795	4.46435	1.10454	0.0166627	0.596756
ENSMUSG00000026201	Stk16	protein_coding	serine/threonine kinase 16 [Source:MGI Symbol;Acc:MGI:1313271]	51.7259	70.6977	59.6777	48.4765	51.0891	48.0949	60.7005	49.2202	-0.30445	0.0168829	0.596756
ENSMUSG00000084786	Ubl5	protein_coding	ubiquitin-like 5 [Source:MGI Symbol;Acc:MGI:1913427]	57.212	40.8796	45.5081	42.4769	39.5848	29.5054	47.8666	37.189	-0.364428	0.0164496	0.596756
ENSMUSG00000041961	Znrf3	protein_coding	zinc and ring finger 3 [Source:MGI Symbol;Acc:MGI:3039616]	18.2496	13.4662	9.20505	21.5984	19.7924	17.1845	13.6403	19.5251	0.519033	0.0168573	0.596756
ENSMUSG00000054723	Vmac	protein_coding	vimentin-type intermediate filament associated coiled-coil protein [Source:MGI Symbol;Acc:MGI:2146912]	3.91863	2.69325	2.37883	6.35954	6.55623	3.78274	2.9969	5.56617	0.891973	0.0170612	0.601333
ENSMUSG00000092412	Gm20507	processed_transcript	predicted gene 20507 [Source:MGI Symbol;Acc:MGI:5141972]	9.51668	11.2539	10.2393	10.1993	16.9472	18.5895	10.3366	15.2453	0.560513	0.0171843	0.602231
ENSMUSG00000005800	Mmp8	protein_coding	matrix metallopeptidase 8 [Source:MGI Symbol;Acc:MGI:1202395]	51.614	24.0469	30.9248	22.9183	31.2967	21.0753	35.5286	25.0968	-0.50026	0.0171421	0.602231
ENSMUSG00000044352	Sowaha	protein_coding	sosondowah ankyrin repeat domain family member A [Source:MGI Symbol;Acc:MGI:2687280]	2.0153	1.34662	0.620565	2.27984	5.81402	1.83733	1.3275	3.3104	1.3127	0.0172373	0.602377
ENSMUSG00000031362	Xlr4c	protein_coding	X-linked lymphocyte-regulated 4C [Source:MGI Symbol;Acc:MGI:3574099]	3.69471	1.82756	7.44678	2.99978	1.23703	1.40502	4.32302	1.88061	-1.19715	0.0174111	0.606732
ENSMUSG00000033436	Armcx2	protein_coding	armadillo repeat containing, X-linked 2 [Source:MGI Symbol;Acc:MGI:1914666]	11.8679	7.98355	11.1702	7.55945	6.55623	5.83623	10.3405	6.65064	-0.635065	0.0175795	0.60704
ENSMUSG00000029190	D5Ertd579e	protein_coding	DNA segment, Chr 5, ERATO Doi 579, expressed [Source:MGI Symbol;Acc:MGI:1261849]	24.8553	27.702	29.0631	35.6374	36.4922	31.775	27.2068	34.6349	0.346084	0.0176307	0.60704
ENSMUSG00000029311	Hsd17b11	protein_coding	hydroxysteroid (17-beta) dehydrogenase 11 [Source:MGI Symbol;Acc:MGI:2149821]	44.0006	48.4785	57.2989	43.0769	41.0692	35.882	49.926	40.0094	-0.321163	0.0176855	0.60704
ENSMUSG00000028496	Mllt3	protein_coding	myeloid/lymphoid or mixed-lineage leukemia (trithorax homolog, Drosophila); translocated to, 3 [Source:MGI Symbol;Acc:MGI:1917372]	39.5222	25.9706	26.7877	35.9974	42.3063	41.394	30.7602	39.8992	0.378353	0.0175831	0.60704
ENSMUSG00000024193	Phf1	protein_coding	PHD finger protein 1 [Source:MGI Symbol;Acc:MGI:98647]	2.68706	1.82756	2.27541	3.59974	6.67994	3.35043	2.26334	4.54337	1.0026	0.0176361	0.60704
ENSMUSG00000024538	Ppic	protein_coding	peptidylprolyl isomerase C [Source:MGI Symbol;Acc:MGI:97751]	27.0945	33.377	26.374	21.5984	25.6064	18.8056	28.9485	22.0035	-0.399437	0.0177152	0.60704
ENSMUSG00000020681	Ace	protein_coding	angiotensin I converting enzyme (peptidyl-dipeptidase A) 1 [Source:MGI Symbol;Acc:MGI:87874]	2.68706	1.05806	3.41311	0.359974	1.36073	0.864627	2.38608	0.861776	-1.45853	0.0178493	0.608257
ENSMUSG00000025240	Sacm1l	protein_coding	SAC1 (suppressor of actin mutations 1, homolog)-like (S. cerevisiae) [Source:MGI Symbol;Acc:MGI:1933169]	37.5069	29.5295	36.3031	28.4379	26.596	25.7226	34.4465	26.9189	-0.354533	0.0178296	0.608257
ENSMUSG00000053279	Aldh1a1	protein_coding	aldehyde dehydrogenase family 1, subfamily A1 [Source:MGI Symbol;Acc:MGI:1353450]	34.9318	15.0052	15.5141	33.9575	37.2345	24.7499	21.8171	31.9806	0.554326	0.0184608	0.610146
ENSMUSG00000063801	Ap3s2	protein_coding	adaptor-related protein complex 3, sigma 2 subunit [Source:MGI Symbol;Acc:MGI:1337060]	34.9318	32.4152	31.442	37.1973	43.1722	43.1233	32.9296	41.1642	0.322936	0.0185477	0.610146
ENSMUSG00000023571	Fam132a	protein_coding	family with sequence similarity 132, member A [Source:MGI Symbol;Acc:MGI:1914639]	34.0361	18.7565	22.8575	36.1174	29.8123	35.2335	25.2167	33.7211	0.423656	0.0184434	0.610146
ENSMUSG00000029360	Gm9754	protein_coding	predicted gene 9754 [Source:MGI Symbol;Acc:MGI:3704256]	0.559805	0.865687	1.24113	1.19991	2.35035	3.45851	0.888874	2.33626	1.38504	0.0185399	0.610146
ENSMUSG00000033105	Lss	protein_coding	lanosterol synthase [Source:MGI Symbol;Acc:MGI:1336155]	10.7482	8.94543	8.37763	16.7988	12.1228	12.1048	9.3571	13.6755	0.548112	0.018313	0.610146
ENSMUSG00000028430	Nol6	protein_coding	nucleolar protein family 6 (RNA-associated) [Source:MGI Symbol;Acc:MGI:2140151]	42.993	44.8233	50.7829	57.9558	59.9957	51.7695	46.1997	56.5737	0.29088	0.0184541	0.610146
ENSMUSG00000072919	Noxred1	protein_coding	NADP+ dependent oxidoreductase domain containing 1 [Source:MGI Symbol;Acc:MGI:1918525]	0.223922	0.961874	0.206855	1.07992	2.47405	1.18886	0.464217	1.58094	1.7174	0.0179555	0.610146
ENSMUSG00000028964	Park7	protein_coding	Parkinson disease (autosomal recessive, early onset) 7 [Source:MGI Symbol;Acc:MGI:2135637]	80.276	62.2332	54.92	56.8759	51.8314	49.4999	65.8097	52.7357	-0.318637	0.0180807	0.610146
ENSMUSG00000030123	Plxnd1	protein_coding	plexin D1 [Source:MGI Symbol;Acc:MGI:2154244]	46.0159	49.2479	49.3349	38.7572	40.0796	39.1244	48.1996	39.3204	-0.294318	0.0182805	0.610146
ENSMUSG00000078427	Sarnp	protein_coding	SAP domain containing ribonucleoprotein [Source:MGI Symbol;Acc:MGI:1913368]	48.815	42.9958	33.9242	33.2376	37.6056	26.263	41.9117	32.3687	-0.374154	0.0182498	0.610146
ENSMUSG00000044026	Slc35g1	protein_coding	solute carrier family 35, member G1 [Source:MGI Symbol;Acc:MGI:2444789]	14.7788	13.7548	13.6524	19.7986	16.3287	21.1834	14.062	19.1036	0.444404	0.0184425	0.610146
ENSMUSG00000028555	Ttc39a	protein_coding	tetratricopeptide repeat domain 39A [Source:MGI Symbol;Acc:MGI:2444350]	1.00765	0.769499	0.723993	1.4399	2.96886	2.05349	0.833713	2.15408	1.36244	0.0184273	0.610146
ENSMUSG00000025602	Zfp202	protein_coding	zinc finger protein 202 [Source:MGI Symbol;Acc:MGI:1933401]	2.68706	4.03987	4.24053	4.79965	7.29845	7.13317	3.65582	6.41042	0.805109	0.0181721	0.610146
ENSMUSG00000026708	Cenpl	protein_coding	centromere protein L [Source:MGI Symbol;Acc:MGI:1917704]	27.9902	23.7583	24.7192	36.2374	30.4308	31.0185	25.4892	32.5622	0.354394	0.0189822	0.614605
ENSMUSG00000027207	Galk2	protein_coding	galactokinase 2 [Source:MGI Symbol;Acc:MGI:1917226]	17.6898	14.0434	19.4444	9.11934	14.7206	12.1048	17.0592	11.9816	-0.508779	0.0189545	0.614605
ENSMUSG00000001665	Gstt3	protein_coding	glutathione S-transferase, theta 3 [Source:MGI Symbol;Acc:MGI:2143526]	3.58275	6.34837	8.06735	3.59974	3.09256	3.24235	5.99949	3.31155	-0.859037	0.0187907	0.614605
ENSMUSG00000020019	Ntn4	protein_coding	netrin 4 [Source:MGI Symbol;Acc:MGI:1888978]	5.59805	2.78943	3.93025	6.71951	7.54585	6.80894	4.10591	7.02477	0.780421	0.0188036	0.614605
ENSMUSG00000031226	Pbdc1	protein_coding	polysaccharide biosynthesis domain containing 1 [Source:MGI Symbol;Acc:MGI:1914933]	62.922	52.4221	58.6434	46.9166	48.3677	47.6625	57.9959	47.6489	-0.282336	0.0189334	0.614605
ENSMUSG00000028161	Ppp3ca	protein_coding	protein phosphatase 3, catalytic subunit, alpha isoform [Source:MGI Symbol;Acc:MGI:107164]	86.7697	104.94	107.565	85.4338	90.4265	72.4125	99.7583	82.7576	-0.271365	0.0188957	0.614605
ENSMUSG00000027327	1700037H04Rik	protein_coding	RIKEN cDNA 1700037H04 gene [Source:MGI Symbol;Acc:MGI:1914576]	30.4534	35.4932	32.5797	23.5183	29.8123	23.6692	32.8421	25.6666	-0.358245	0.0195669	0.618866
ENSMUSG00000002345	2310045N01Rik	protein_coding	RIKEN cDNA 2310045N01 gene [Source:MGI Symbol;Acc:MGI:1919618]	22.7281	27.4134	22.4438	16.1988	17.4421	20.8591	24.1951	18.1667	-0.412448	0.0194539	0.618866
ENSMUSG00000085379	2310058D17Rik	processed_transcript	RIKEN cDNA 2310058D17 gene [Source:MGI Symbol;Acc:MGI:1922944]	2.46314	2.40469	4.96452	3.71973	7.91696	6.70086	3.27745	6.11252	0.897255	0.0197154	0.618866
ENSMUSG00000015143	Actn1	protein_coding	actinin, alpha 1 [Source:MGI Symbol;Acc:MGI:2137706]	24.6314	25.1049	28.0289	24.8382	17.6895	15.4552	25.9217	19.3276	-0.42557	0.019902	0.618866
ENSMUSG00000082931	Gm13586	pseudogene	predicted gene 13586 [Source:MGI Symbol;Acc:MGI:3649994]	0	0.480937	0.723993	1.3199	1.48443	1.29694	0.401643	1.36709	1.72106	0.0196276	0.618866
ENSMUSG00000097876	Gm16892	lincRNA	predicted gene, 16892 [Source:MGI Symbol;Acc:MGI:4439816]	1.00765	0.192375	1.24113	0.599957	1.97924	4.86353	0.813718	2.48091	1.61666	0.0199165	0.618866
ENSMUSG00000020737	Hn1	protein_coding	hematological and neurological expressed sequence 1 [Source:MGI Symbol;Acc:MGI:1096361]	53.9652	49.8251	50.7829	43.4369	43.2959	39.7728	51.5244	42.1685	-0.289252	0.0197785	0.618866
ENSMUSG00000020775	Mrpl38	protein_coding	mitochondrial ribosomal protein L38 [Source:MGI Symbol;Acc:MGI:1926269]	9.62864	7.31024	7.65364	13.319	12.7414	10.2674	8.19751	12.1093	0.563397	0.0198301	0.618866
ENSMUSG00000027072	Prg3	protein_coding	proteoglycan 3 [Source:MGI Symbol;Acc:MGI:1858200]	4.81432	5.67506	2.79254	2.87979	1.60813	2.16157	4.42731	2.2165	-0.995406	0.0195393	0.618866
ENSMUSG00000001025	S100a6	protein_coding	S100 calcium binding protein A6 (calcyclin) [Source:MGI Symbol;Acc:MGI:1339467]	35.1557	14.3319	14.8936	13.0791	18.8028	8.64627	21.4604	13.5094	-0.667646	0.0196739	0.618866
ENSMUSG00000056071	S100a9	protein_coding	S100 calcium binding protein A9 (calgranulin B) [Source:MGI Symbol;Acc:MGI:1338947]	3327.25	2014.74	2834.95	2208.08	2164.79	1409.77	2725.65	1927.55	-0.499837	0.0198819	0.618866
ENSMUSG00000025724	Sec11a	protein_coding	SEC11 homolog A (S. cerevisiae) [Source:MGI Symbol;Acc:MGI:1929464]	53.6293	49.7289	53.2652	46.4366	41.6878	39.6647	52.2078	42.5964	-0.293716	0.0192196	0.618866
ENSMUSG00000071253	Slc25a16	protein_coding	solute carrier family 25 (mitochondrial carrier, Graves disease autoantigen), member 16 [Source:MGI Symbol;Acc:MGI:1920382]	22.952	28.76	22.5472	32.3977	29.3175	33.9366	24.7531	31.8839	0.364067	0.0193955	0.618866
ENSMUSG00000043885	Slc36a4	protein_coding	solute carrier family 36 (proton/amino acid symporter), member 4 [Source:MGI Symbol;Acc:MGI:2442595]	32.9165	38.1864	28.6494	23.0383	27.0909	27.4519	33.2508	25.8604	-0.362965	0.0193507	0.618866
ENSMUSG00000027341	Tmem230	protein_coding	transmembrane protein 230 [Source:MGI Symbol;Acc:MGI:1917862]	30.4534	26.3553	25.65	23.0383	22.3902	17.5087	27.4862	20.9791	-0.390953	0.0196155	0.618866
ENSMUSG00000040433	Zbtb38	protein_coding	zinc finger and BTB domain containing 38 [Source:MGI Symbol;Acc:MGI:2442866]	74.6779	85.0297	80.9838	91.6734	95.4984	98.5674	80.2304	95.2464	0.246987	0.019176	0.618866
ENSMUSG00000031590	Frg1	protein_coding	FSHD region gene 1 [Source:MGI Symbol;Acc:MGI:893597]	37.6189	29.5295	32.3728	29.0379	24.4931	24.1015	33.1737	25.8775	-0.357175	0.0200308	0.619793
ENSMUSG00000074342	I830077J02Rik	protein_coding	RIKEN cDNA I830077J02 gene [Source:MGI Symbol;Acc:MGI:3588284]	19.5932	18.9489	16.2381	14.5189	11.7517	13.7259	18.2601	13.3322	-0.452184	0.0200468	0.619793
ENSMUSG00000031231	Cox7b	protein_coding	cytochrome c oxidase subunit VIIb [Source:MGI Symbol;Acc:MGI:1913392]	127.412	104.748	109.84	93.8332	100.323	93.4878	114	95.8812	-0.249144	0.0201789	0.620767
ENSMUSG00000021690	Jmy	protein_coding	junction-mediating and regulatory protein [Source:MGI Symbol;Acc:MGI:1913096]	51.8379	38.9559	43.2327	51.2363	60.6142	53.6069	44.6755	55.1525	0.30536	0.0201472	0.620767
ENSMUSG00000042759	Apobr	protein_coding	apolipoprotein B receptor [Source:MGI Symbol;Acc:MGI:2176230]	15.2267	22.5079	22.5472	14.159	14.2258	15.6714	20.0939	14.6854	-0.453748	0.0204881	0.62132
ENSMUSG00000060962	Dmkn	protein_coding	dermokine [Source:MGI Symbol;Acc:MGI:1920962]	6.15785	11.3501	6.72279	6.23955	4.32959	3.89082	8.07692	4.81999	-0.750307	0.0203333	0.62132
ENSMUSG00000036158	Prickle1	protein_coding	prickle homolog 1 (Drosophila) [Source:MGI Symbol;Acc:MGI:1916034]	3.13491	1.44281	1.34456	3.95971	4.08218	3.89082	1.97409	3.97757	1.01816	0.0204431	0.62132
ENSMUSG00000023927	Satb1	protein_coding	special AT-rich sequence binding protein 1 [Source:MGI Symbol;Acc:MGI:105084]	48.9269	42.2263	44.4738	53.5161	54.3054	56.8492	45.209	54.8902	0.281447	0.0204991	0.62132
ENSMUSG00000059355	Wdr83os	protein_coding	WD repeat domain 83 opposite strand [Source:MGI Symbol;Acc:MGI:3041257]	44.1126	61.5599	58.54	64.7953	72.4897	65.1712	54.7375	67.4854	0.29975	0.0204575	0.62132
ENSMUSG00000027583	Zbtb46	protein_coding	zinc finger and BTB domain containing 46 [Source:MGI Symbol;Acc:MGI:1919397]	10.4124	6.54074	7.44678	11.1592	10.7621	14.4825	8.1333	12.1346	0.583887	0.0204874	0.62132
ENSMUSG00000039219	Arid4b	protein_coding	AT rich interactive domain 4B (RBP1-like) [Source:MGI Symbol;Acc:MGI:2137512]	75.2377	74.0643	69.3999	83.8739	84.4888	91.11	72.9006	86.4909	0.247203	0.0207804	0.624425
ENSMUSG00000024300	Myo1f	protein_coding	myosin IF [Source:MGI Symbol;Acc:MGI:107711]	112.409	132.642	127.216	98.5129	110.219	105.376	124.089	104.703	-0.24575	0.0208647	0.624425
ENSMUSG00000026698	Pigc	protein_coding	phosphatidylinositol glycan anchor biosynthesis, class C [Source:MGI Symbol;Acc:MGI:1914542]	11.0841	12.7929	20.9958	12.1191	10.5147	7.13317	14.9576	9.92234	-0.595966	0.0207443	0.624425
ENSMUSG00000046330	Rpl37a	protein_coding	ribosomal protein L37a [Source:MGI Symbol;Acc:MGI:98068]	598.319	349.834	354.343	328.416	361.582	308.996	434.165	332.998	-0.382545	0.0208423	0.624425
ENSMUSG00000040446	Rprd1a	protein_coding	regulation of nuclear pre-mRNA domain containing 1A [Source:MGI Symbol;Acc:MGI:2385066]	20.153	19.526	23.8918	18.3587	16.0813	12.5371	21.1903	15.659	-0.438861	0.0209053	0.624425
ENSMUSG00000001942	Siae	protein_coding	sialic acid acetylesterase [Source:MGI Symbol;Acc:MGI:104803]	22.5041	16.8328	15.8244	27.838	24.3694	21.6157	18.3871	24.6077	0.421733	0.0206566	0.624425
ENSMUSG00000026837	Col5a1	protein_coding	collagen, type V, alpha 1 [Source:MGI Symbol;Acc:MGI:88457]	5.82197	3.27037	3.82682	8.51938	6.92734	6.26854	4.30639	7.23842	0.753178	0.0210071	0.625951
ENSMUSG00000025465	Echs1	protein_coding	enoyl Coenzyme A hydratase, short chain, 1, mitochondrial [Source:MGI Symbol;Acc:MGI:2136460]	36.0514	38.5711	29.27	24.3582	27.7094	29.2892	34.6309	27.1189	-0.352175	0.0213635	0.628974
ENSMUSG00000047037	Nipa1	protein_coding	non imprinted in Prader-Willi/Angelman syndrome 1 homolog (human) [Source:MGI Symbol;Acc:MGI:2442058]	5.93393	4.80937	4.44738	8.39939	6.55623	9.29474	5.06356	8.08345	0.678925	0.0213624	0.628974
ENSMUSG00000011752	Pgam1	protein_coding	phosphoglycerate mutase 1 [Source:MGI Symbol;Acc:MGI:97552]	483.671	442.558	408.849	365.974	367.397	358.604	445.026	363.991	-0.28993	0.0212308	0.628974
ENSMUSG00000079197	Psme2	protein_coding	proteasome (prosome, macropain) activator subunit 2 (PA28 beta) [Source:MGI Symbol;Acc:MGI:1096365]	79.4922	62.618	64.7456	60.1156	60.2431	48.2029	68.952	56.1872	-0.295512	0.0213213	0.628974
ENSMUSG00000028563	Tm2d1	protein_coding	TM2 domain containing 1 [Source:MGI Symbol;Acc:MGI:2137022]	4.70236	4.32843	5.06795	2.7598	3.09256	1.72925	4.69958	2.52721	-0.899184	0.0213569	0.628974
ENSMUSG00000041945	Mfsd9	protein_coding	major facilitator superfamily domain containing 9 [Source:MGI Symbol;Acc:MGI:2443548]	2.0153	2.98181	3.51654	4.79965	7.66956	3.56659	2.83788	5.34526	0.902461	0.0215337	0.632023
ENSMUSG00000018379	Srsf1	protein_coding	serine/arginine-rich splicing factor 1 [Source:MGI Symbol;Acc:MGI:98283]	524.761	551.058	472.664	454.767	419.723	386.488	516.161	420.326	-0.296424	0.0215695	0.632023
ENSMUSG00000035372	1810055G02Rik	protein_coding	RIKEN cDNA 1810055G02 gene [Source:MGI Symbol;Acc:MGI:1919306]	14.5549	17.6985	17.0655	11.7591	10.0199	13.6179	16.4396	11.799	-0.476747	0.0216288	0.632122
ENSMUSG00000003283	Hck	protein_coding	hemopoietic cell kinase [Source:MGI Symbol;Acc:MGI:96052]	7.7253	9.42637	9.51533	7.79944	4.7007	4.21506	8.889	5.57173	-0.677491	0.0217277	0.632122
ENSMUSG00000025823	Pdia4	protein_coding	protein disulfide isomerase associated 4 [Source:MGI Symbol;Acc:MGI:104864]	124.612	164.096	161.864	117.352	142.629	112.077	150.191	124.019	-0.277487	0.0217205	0.632122
ENSMUSG00000040385	Ppp1ca	protein_coding	protein phosphatase 1, catalytic subunit, alpha isoform [Source:MGI Symbol;Acc:MGI:103016]	160.104	146.782	141.179	134.87	123.208	121.696	149.355	126.591	-0.238416	0.0218291	0.632122
ENSMUSG00000056459	Zbtb25	protein_coding	zinc finger and BTB domain containing 25 [Source:MGI Symbol;Acc:MGI:99197]	22.0563	19.526	19.5478	14.399	13.8547	17.2925	20.3767	15.1821	-0.420841	0.0218211	0.632122
ENSMUSG00000041329	Atp1b2	protein_coding	ATPase, Na+/K+ transporting, beta 2 polypeptide [Source:MGI Symbol;Acc:MGI:88109]	56.4283	31.838	37.9579	60.4756	51.584	50.3645	42.0747	54.1414	0.366265	0.0220088	0.634347
ENSMUSG00000026153	Fam135a	protein_coding	family with sequence similarity 135, member A [Source:MGI Symbol;Acc:MGI:1915437]	1.34353	0.0961874	0.620565	1.3199	0.865918	4.21506	0.686761	2.13363	1.65547	0.0219706	0.634347
ENSMUSG00000041147	Brca2	protein_coding	breast cancer 2 [Source:MGI Symbol;Acc:MGI:109337]	124.724	117.541	97.739	135.71	126.548	142.663	113.335	134.974	0.252717	0.0223361	0.635972
ENSMUSG00000038002	Cramp1l	protein_coding	Crm, cramped-like (Drosophila) [Source:MGI Symbol;Acc:MGI:1930190]	54.9728	63.6761	64.3319	65.8752	78.7985	76.1952	60.9936	73.623	0.270675	0.0225807	0.635972
ENSMUSG00000019768	Esr1	protein_coding	estrogen receptor 1 (alpha) [Source:MGI Symbol;Acc:MGI:1352467]	24.6314	21.1612	31.7523	17.2787	19.9161	20.9672	25.8483	19.3874	-0.413121	0.022349	0.635972
ENSMUSG00000034898	Filip1	protein_coding	filamin A interacting protein 1 [Source:MGI Symbol;Acc:MGI:1917848]	2.46314	3.75131	2.37883	2.03985	0.865918	0.864627	2.86443	1.2568	-1.1905	0.0224827	0.635972
ENSMUSG00000027201	Myef2	protein_coding	myelin basic protein expression factor 2, repressor [Source:MGI Symbol;Acc:MGI:104592]	41.0897	28.6638	32.2694	42.117	40.327	46.1494	34.0076	42.8645	0.337274	0.0221372	0.635972
ENSMUSG00000036902	Neto2	protein_coding	neuropilin (NRP) and tolloid (TLL)-like 2 [Source:MGI Symbol;Acc:MGI:1921763]	19.7051	26.163	23.5815	19.7986	18.308	13.6179	23.1499	17.2415	-0.429687	0.022579	0.635972
ENSMUSG00000042359	Osbpl6	protein_coding	oxysterol binding protein-like 6 [Source:MGI Symbol;Acc:MGI:2139014]	1.67941	0.192375	0.206855	2.7598	1.11332	2.37772	0.692881	2.08362	1.60788	0.0224587	0.635972
ENSMUSG00000028378	Ptgr1	protein_coding	prostaglandin reductase 1 [Source:MGI Symbol;Acc:MGI:1914353]	47.8073	71.3711	61.7462	50.6363	49.2336	46.4737	60.3082	48.7812	-0.308348	0.0221875	0.635972
ENSMUSG00000051615	Rap2a	protein_coding	RAS related protein 2a [Source:MGI Symbol;Acc:MGI:97855]	18.4735	17.987	14.6867	20.9985	20.0398	27.4519	17.0491	22.8301	0.423854	0.0224989	0.635972
ENSMUSG00000036980	Taf6	protein_coding	TAF6 RNA polymerase II, TATA box binding protein (TBP)-associated factor [Source:MGI Symbol;Acc:MGI:109129]	41.0897	37.7055	36.0962	29.2779	34.2656	28.2084	38.2971	30.584	-0.325152	0.0222628	0.635972
ENSMUSG00000086922	Gm13835	pseudogene	predicted gene 13835 [Source:MGI Symbol;Acc:MGI:3650921]	74.7899	52.4221	56.7817	52.3162	47.2544	49.3918	61.3312	49.6541	-0.302723	0.022677	0.636183
ENSMUSG00000058600	Rpl30	protein_coding	ribosomal protein L30 [Source:MGI Symbol;Acc:MGI:98037]	700.092	530.377	489.936	480.445	462.647	425.937	573.468	456.343	-0.329512	0.0226914	0.636183
ENSMUSG00000030528	Blm	protein_coding	Bloom syndrome, RecQ helicase-like [Source:MGI Symbol;Acc:MGI:1328362]	72.2148	74.7376	57.816	75.8345	86.097	84.7334	68.2561	82.2216	0.268496	0.0230942	0.640203
ENSMUSG00000097287	D130017N08Rik	lincRNA	RIKEN cDNA D130017N08 gene [Source:MGI Symbol;Acc:MGI:2443273]	7.05354	4.32843	3.41311	7.31947	8.16437	8.64627	4.93169	8.04337	0.711398	0.0230045	0.640203
ENSMUSG00000081087	Rps15a-ps7	pseudogene	ribosomal protein S15A, pseudogene 7 [Source:MGI Symbol;Acc:MGI:3650538]	3.47079	1.25044	2.37883	1.4399	0.865918	0.432313	2.36669	0.912709	-1.36969	0.0228979	0.640203
ENSMUSG00000037656	Slc20a2	protein_coding	solute carrier family 20, member 2 [Source:MGI Symbol;Acc:MGI:97851]	13.3233	16.5442	15.1004	17.9987	18.4317	24.3176	14.9893	20.2493	0.434219	0.0230666	0.640203
ENSMUSG00000017466	Timp2	protein_coding	tissue inhibitor of metalloproteinase 2 [Source:MGI Symbol;Acc:MGI:98753]	7.38942	4.90556	7.55021	4.43968	2.84516	4.32313	6.61506	3.86932	-0.766177	0.0230398	0.640203
ENSMUSG00000071547	Nt5dc2	protein_coding	5'-nucleotidase domain containing 2 [Source:MGI Symbol;Acc:MGI:1917271]	36.1634	42.8996	32.4762	32.5176	24.9879	30.2619	37.1797	29.2558	-0.345888	0.0232195	0.642231
ENSMUSG00000035547	Capn5	protein_coding	calpain 5 [Source:MGI Symbol;Acc:MGI:1100859]	9.40472	5.57887	6.82622	10.5592	9.15399	13.2936	7.26993	11.0023	0.605121	0.0234901	0.648263
ENSMUSG00000047648	Fbxo30	protein_coding	F-box protein 30 [Source:MGI Symbol;Acc:MGI:1919115]	29.7816	39.9178	42.1984	31.6777	27.7094	28.7488	37.2993	29.3786	-0.346086	0.0235446	0.648317
ENSMUSG00000040181	Fmo1	protein_coding	flavin containing monooxygenase 1 [Source:MGI Symbol;Acc:MGI:1310002]	7.50138	9.71493	8.06735	12.1191	12.494	11.8886	8.42789	12.1672	0.526001	0.023654	0.648435
ENSMUSG00000031349	Nsdhl	protein_coding	NAD(P) dependent steroid dehydrogenase-like [Source:MGI Symbol;Acc:MGI:1099438]	12.9875	18.0832	16.3416	19.5586	27.3383	18.0491	15.8041	21.6486	0.448694	0.023628	0.648435
ENSMUSG00000042498	D330045A20Rik	protein_coding	RIKEN cDNA D330045A20 gene [Source:MGI Symbol;Acc:MGI:2147848]	3.69471	1.92375	2.89597	4.55967	5.56661	5.18776	2.83814	5.10468	0.852286	0.0238659	0.652059
ENSMUSG00000070284	Gmppb	protein_coding	GDP-mannose pyrophosphorylase B [Source:MGI Symbol;Acc:MGI:2660880]	7.50138	9.61874	8.06735	5.87957	6.43253	3.45851	8.39582	5.25687	-0.682782	0.0239429	0.652059
ENSMUSG00000030541	Idh2	protein_coding	isocitrate dehydrogenase 2 (NADP+), mitochondrial [Source:MGI Symbol;Acc:MGI:96414]	79.8281	68.1969	63.8148	61.6755	64.0779	46.906	70.6133	57.5531	-0.295984	0.0239448	0.652059
ENSMUSG00000097536	2610037D02Rik	lincRNA	RIKEN cDNA 2610037D02 gene [Source:MGI Symbol;Acc:MGI:1917290]	11.532	18.468	13.2387	15.9588	22.3902	21.5076	14.4129	19.9522	0.465383	0.0246117	0.652644
ENSMUSG00000028937	Acot7	protein_coding	acyl-CoA thioesterase 7 [Source:MGI Symbol;Acc:MGI:1917275]	43.2169	42.8034	42.095	36.4774	33.0286	34.6931	42.7051	34.733	-0.297778	0.0245533	0.652644
ENSMUSG00000022994	Adcy6	protein_coding	adenylate cyclase 6 [Source:MGI Symbol;Acc:MGI:87917]	11.7559	9.61874	10.5496	17.9987	11.8754	15.131	10.6414	15.0017	0.497842	0.0249186	0.652644
ENSMUSG00000036599	Chst12	protein_coding	carbohydrate sulfotransferase 12 [Source:MGI Symbol;Acc:MGI:1929064]	32.8045	31.4533	35.2688	28.078	24.122	26.9115	33.1755	26.3705	-0.330181	0.02414	0.652644
ENSMUSG00000028988	Ctnnbip1	protein_coding	catenin beta interacting protein 1 [Source:MGI Symbol;Acc:MGI:1915756]	2.79902	1.539	1.44799	1.19991	0.618513	0.324235	1.92867	0.71422	-1.42794	0.0243339	0.652644
ENSMUSG00000018042	Cyb5r3	protein_coding	cytochrome b5 reductase 3 [Source:MGI Symbol;Acc:MGI:94893]	61.8024	58.1934	50.3692	69.715	66.4283	68.6297	56.7883	68.2577	0.265942	0.0245498	0.652644
ENSMUSG00000026385	Dbi	protein_coding	diazepam binding inhibitor [Source:MGI Symbol;Acc:MGI:94865]	142.974	123.986	111.081	112.312	109.848	94.7847	126.014	105.648	-0.254433	0.0249116	0.652644
ENSMUSG00000052085	Dock8	protein_coding	dedicator of cytokinesis 8 [Source:MGI Symbol;Acc:MGI:1921396]	250.569	270.19	275.531	236.383	208.934	224.046	265.43	223.121	-0.250551	0.0248855	0.652644
ENSMUSG00000095597	Gm6472	pseudogene	predicted pseudogene 6472 [Source:MGI Symbol;Acc:MGI:3648396]	165.926	101.574	96.0842	89.9935	115.414	77.8164	121.195	94.4081	-0.360173	0.0245144	0.652644
ENSMUSG00000051695	Pcbp1	protein_coding	poly(rC) binding protein 1 [Source:MGI Symbol;Acc:MGI:1345635]	137.152	113.116	102.6	107.152	92.0347	95.217	117.623	98.1346	-0.260649	0.0243884	0.652644
ENSMUSG00000049225	Pdp1	protein_coding	pyruvate dehyrogenase phosphatase catalytic subunit 1 [Source:MGI Symbol;Acc:MGI:2685870]	12.5396	11.5425	12.101	7.07949	9.8962	8.10588	12.061	8.36052	-0.528902	0.0248004	0.652644
ENSMUSG00000020003	Pex7	protein_coding	peroxisomal biogenesis factor 7 [Source:MGI Symbol;Acc:MGI:1321392]	29.1098	29.0486	28.546	20.5185	23.9983	23.5611	28.9015	22.6926	-0.348475	0.0247612	0.652644
ENSMUSG00000071662	Polr2g	protein_coding	polymerase (RNA) II (DNA directed) polypeptide G [Source:MGI Symbol;Acc:MGI:1914960]	30.6773	30.0105	26.1672	26.0381	21.0294	20.4268	28.9516	22.4981	-0.364445	0.0245903	0.652644
ENSMUSG00000019872	Smpdl3a	protein_coding	sphingomyelin phosphodiesterase, acid-like 3A [Source:MGI Symbol;Acc:MGI:1931437]	54.9728	59.7324	55.0234	48.1165	43.1722	49.3918	56.5762	46.8935	-0.270418	0.0246914	0.652644
ENSMUSG00000031158	Timm17b	protein_coding	translocase of inner mitochondrial membrane 17b [Source:MGI Symbol;Acc:MGI:1343176]	28.662	16.1595	16.5484	13.439	16.0813	14.1583	20.4566	14.5595	-0.487398	0.0240522	0.652644
ENSMUSG00000013701	Timm23	protein_coding	translocase of inner mitochondrial membrane 23 [Source:MGI Symbol;Acc:MGI:1858317]	78.0368	60.1171	48.6109	41.397	54.058	52.6341	62.2549	49.3631	-0.333233	0.0245393	0.652644
ENSMUSG00000070394	Tmem256	protein_coding	transmembrane protein 256 [Source:MGI Symbol;Acc:MGI:1916436]	17.13	16.2557	11.8942	11.2792	12.494	7.88972	15.0933	10.5543	-0.519399	0.0244368	0.652644
ENSMUSG00000060475	Wtap	protein_coding	Wilms tumour 1-associating protein [Source:MGI Symbol;Acc:MGI:1926395]	81.1717	79.547	58.3331	58.6758	66.3046	53.3907	73.0173	59.457	-0.297228	0.0247816	0.652644
ENSMUSG00000026202	Tuba4a	protein_coding	tubulin, alpha 4A [Source:MGI Symbol;Acc:MGI:1095410]	435.304	418.608	394.783	368.133	352.552	306.51	416.231	342.399	-0.281834	0.0249908	0.65315
ENSMUSG00000020696	Rffl	protein_coding	ring finger and FYVE like domain containing protein [Source:MGI Symbol;Acc:MGI:1914588]	52.6216	49.1518	46.8527	56.2759	60.3668	61.7127	49.542	59.4518	0.263911	0.0250926	0.654423
ENSMUSG00000090862	Rps13	protein_coding	ribosomal protein S13 [Source:MGI Symbol;Acc:MGI:1915302]	463.182	233.639	225.575	239.383	266.703	173.682	307.466	226.589	-0.440251	0.02521	0.656097
ENSMUSG00000039988	Ankrd13c	protein_coding	ankyrin repeat domain 13c [Source:MGI Symbol;Acc:MGI:2139746]	17.6898	21.2574	18.2032	22.7984	27.0909	24.4257	19.0502	24.7716	0.376497	0.0261411	0.657552
ENSMUSG00000037526	Atg14	protein_coding	autophagy related 14 [Source:MGI Symbol;Acc:MGI:1261775]	4.92628	6.34837	7.75707	8.2794	9.8962	10.8078	6.3439	9.66115	0.604871	0.026369	0.657552
ENSMUSG00000073139	BC023829	protein_coding	cDNA sequence BC023829 [Source:MGI Symbol;Acc:MGI:2448555]	16.6822	17.3137	19.1341	11.9991	12.7414	14.5906	17.71	13.1104	-0.432067	0.026091	0.657552
ENSMUSG00000029767	Calu	protein_coding	calumenin [Source:MGI Symbol;Acc:MGI:1097158]	100.541	108.884	115.632	98.0329	87.4577	90.8939	108.352	92.1282	-0.234343	0.0262881	0.657552
ENSMUSG00000070493	Chchd2	protein_coding	coiled-coil-helix-coiled-coil-helix domain containing 2 [Source:MGI Symbol;Acc:MGI:1261428]	204.776	135.336	145.419	143.03	144.237	103.539	161.844	130.269	-0.313099	0.0262006	0.657552
ENSMUSG00000002307	Daxx	protein_coding	Fas death domain-associated protein [Source:MGI Symbol;Acc:MGI:1197015]	23.7357	21.3536	25.3397	15.2389	17.4421	20.643	23.4764	17.7746	-0.398227	0.0254421	0.657552
ENSMUSG00000027613	Eif6	protein_coding	eukaryotic translation initiation factor 6 [Source:MGI Symbol;Acc:MGI:1196288]	45.792	38.1864	37.6476	33.9575	31.0493	32.9639	40.542	32.6569	-0.310325	0.0262646	0.657552
ENSMUSG00000024053	Emilin2	protein_coding	elastin microfibril interfacer 2 [Source:MGI Symbol;Acc:MGI:2389136]	28.2141	22.4117	23.7883	34.3175	31.5441	28.6408	24.8047	31.5008	0.345735	0.0261813	0.657552
ENSMUSG00000024240	Epc1	protein_coding	enhancer of polycomb homolog 1 (Drosophila) [Source:MGI Symbol;Acc:MGI:1278322]	44.1126	43.9576	51.1966	54.4761	54.5528	58.9027	46.4223	55.9772	0.27053	0.0263509	0.657552
ENSMUSG00000057411	Fam173a	protein_coding	family with sequence similarity 173, member A [Source:MGI Symbol;Acc:MGI:2384888]	18.4735	16.2557	12.7216	12.1191	12.6177	9.07858	15.8169	11.2718	-0.490525	0.0263562	0.657552
ENSMUSG00000015312	Gadd45b	protein_coding	growth arrest and DNA-damage-inducible 45 beta [Source:MGI Symbol;Acc:MGI:107776]	7.61334	8.07974	9.51533	5.27962	6.18513	4.75545	8.40281	5.40673	-0.638543	0.0254898	0.657552
ENSMUSG00000069622	Gm10273	protein_coding	predicted pseudogene 10273 [Source:MGI Symbol;Acc:MGI:3704362]	12.2037	24.2392	21.0992	43.1969	17.9369	23.8853	19.1807	28.3397	0.560012	0.025458	0.657552
ENSMUSG00000034311	Kif4	protein_coding	kinesin family member 4 [Source:MGI Symbol;Acc:MGI:108389]	83.4109	75.5071	88.0168	93.7132	98.0961	98.4594	82.3116	96.7562	0.233859	0.0263376	0.657552
ENSMUSG00000031513	Leprotl1	protein_coding	leptin receptor overlapping transcript-like 1 [Source:MGI Symbol;Acc:MGI:1915442]	25.863	25.2011	26.8912	15.3589	22.7613	21.3995	25.9851	19.8399	-0.388522	0.0257061	0.657552
ENSMUSG00000025931	Paqr8	protein_coding	progestin and adipoQ receptor family member VIII [Source:MGI Symbol;Acc:MGI:1921479]	6.82962	4.71318	6.92964	3.71973	3.58737	3.67466	6.15748	3.66059	-0.745845	0.0264383	0.657552
ENSMUSG00000043445	Pgp	protein_coding	phosphoglycolate phosphatase [Source:MGI Symbol;Acc:MGI:1914328]	12.4277	12.4082	11.2736	8.2794	8.41177	8.64627	12.0365	8.44581	-0.510168	0.0264385	0.657552
ENSMUSG00000000365	Rnf17	protein_coding	ring finger protein 17 [Source:MGI Symbol;Acc:MGI:1353419]	2.23922	4.03987	4.55081	1.55989	2.10294	1.72925	3.60997	1.79736	-1.00826	0.0256556	0.657552
ENSMUSG00000073640	Rpl27-ps3	protein_coding	ribosomal protein L27, pseudogene 3 [Source:MGI Symbol;Acc:MGI:3646174]	358.499	203.917	213.785	232.303	208.562	157.794	258.734	199.553	-0.374549	0.0257062	0.657552
ENSMUSG00000078974	Sec61g	protein_coding	SEC61, gamma subunit [Source:MGI Symbol;Acc:MGI:1202066]	17.9137	14.0434	14.1696	10.1993	12.3703	10.5917	15.3756	11.0537	-0.474886	0.0255285	0.657552
ENSMUSG00000020541	Tom1l1	protein_coding	target of myb1-like 1 (chicken) [Source:MGI Symbol;Acc:MGI:1919193]	14.331	9.71493	10.1359	17.1588	15.7102	14.6987	11.3939	15.8559	0.479626	0.0264106	0.657552
ENSMUSG00000037085	Trmt12	protein_coding	tRNA methyltranferase 12 [Source:MGI Symbol;Acc:MGI:1915510]	5.26216	6.63693	3.61996	6.83951	9.40139	8.64627	5.17302	8.29572	0.677845	0.0260902	0.657552
ENSMUSG00000001383	Zmat2	protein_coding	zinc finger, matrin type 2 [Source:MGI Symbol;Acc:MGI:1913742]	62.3622	53.8649	52.8515	48.4765	45.1514	46.3656	56.3595	46.6645	-0.271241	0.0260427	0.657552
ENSMUSG00000022797	Tfrc	protein_coding	transferrin receptor [Source:MGI Symbol;Acc:MGI:98822]	205.896	212.382	202.925	290.619	255.075	205.241	207.068	250.311	0.27317	0.0265158	0.658146
ENSMUSG00000038990	Cables2	protein_coding	CDK5 and Abl enzyme substrate 2 [Source:MGI Symbol;Acc:MGI:2182335]	30.9012	27.9905	32.9934	21.9584	26.8434	23.6692	30.6284	24.157	-0.342356	0.027094	0.659469
ENSMUSG00000002885	Cd97	protein_coding	CD97 antigen [Source:MGI Symbol;Acc:MGI:1347095]	76.4693	86.0877	87.3963	77.8744	63.3357	68.8459	83.3178	70.0187	-0.251341	0.0272106	0.659469
ENSMUSG00000026131	Dst	protein_coding	dystonin [Source:MGI Symbol;Acc:MGI:104627]	13.7712	7.50262	9.41191	7.07949	7.29845	5.512	10.2286	6.62998	-0.623391	0.0268058	0.659469
ENSMUSG00000042507	Elmsan1	protein_coding	ELM2 and Myb/SANT-like domain containing 1 [Source:MGI Symbol;Acc:MGI:2685106]	50.8303	54.3459	51.0932	60.3556	63.0883	62.9016	52.0898	62.1152	0.253476	0.026851	0.659469
ENSMUSG00000016559	H3f3b	protein_coding	H3 histone, family 3B [Source:MGI Symbol;Acc:MGI:1101768]	354.132	290.775	259.396	270.7	260.641	204.917	301.434	245.419	-0.2967	0.0270759	0.659469
ENSMUSG00000002580	Mien1	protein_coding	migration and invasion enhancer 1 [Source:MGI Symbol;Acc:MGI:1913678]	22.7281	15.7747	19.3409	13.439	16.8235	12.2129	19.2812	14.1585	-0.44533	0.0267088	0.659469
ENSMUSG00000040618	Pck2	protein_coding	phosphoenolpyruvate carboxykinase 2 (mitochondrial) [Source:MGI Symbol;Acc:MGI:1860456]	29.6696	19.2375	26.2706	19.4386	19.1739	18.2652	25.0592	18.9592	-0.399999	0.0271786	0.659469
ENSMUSG00000021285	Ppp1r13b	protein_coding	protein phosphatase 1, regulatory (inhibitor) subunit 13B [Source:MGI Symbol;Acc:MGI:1336199]	9.29276	7.02168	7.34335	10.7992	9.52509	14.3744	7.88593	11.5662	0.558305	0.0272028	0.659469
ENSMUSG00000040594	Ranbp17	protein_coding	RAN binding protein 17 [Source:MGI Symbol;Acc:MGI:1929706]	10.0765	7.79118	5.17138	10.0793	14.968	9.94321	7.67968	11.6635	0.6029	0.0270727	0.659469
ENSMUSG00000060636	Rpl35a	protein_coding	ribosomal protein L35A [Source:MGI Symbol;Acc:MGI:1928894]	500.129	293.66	293.734	303.098	303.319	236.259	362.508	280.892	-0.367866	0.026941	0.659469
ENSMUSG00000074093	Svip	protein_coding	small VCP/p97-interacting protein [Source:MGI Symbol;Acc:MGI:1922994]	78.2607	93.1094	86.7757	77.7544	75.3348	63.6581	86.0486	72.2491	-0.254051	0.0269485	0.659469
ENSMUSG00000029669	Tspan12	protein_coding	tetraspanin 12 [Source:MGI Symbol;Acc:MGI:1889818]	8.50903	4.617	3.61996	2.51982	2.59775	3.9989	5.582	3.03882	-0.864781	0.027184	0.659469
ENSMUSG00000015023	Ddx19a	protein_coding	DEAD (Asp-Glu-Ala-Asp) box polypeptide 19a [Source:MGI Symbol;Acc:MGI:99526]	37.6189	40.5911	37.9579	47.3966	49.8521	43.9879	38.7226	47.0789	0.28032	0.0272676	0.659554
ENSMUSG00000006519	Cyba	protein_coding	cytochrome b-245, alpha polypeptide [Source:MGI Symbol;Acc:MGI:1316658]	27.9902	24.0469	21.4095	22.4384	17.6895	15.4552	24.4822	18.5277	-0.40264	0.02749	0.663634
ENSMUSG00000058192	Zfp846	protein_coding	zinc finger protein 846 [Source:MGI Symbol;Acc:MGI:1924012]	7.05354	5.77124	5.79194	4.31969	3.46367	3.45851	6.20557	3.74729	-0.725508	0.0275448	0.663657
ENSMUSG00000054135	A430110L20Rik	lincRNA	RIKEN cDNA A430110L20 gene [Source:MGI Symbol;Acc:MGI:3036249]	0.335883	0.865687	0.41371	1.3199	1.48443	1.72925	0.538426	1.5112	1.45836	0.028085	0.668498
ENSMUSG00000036377	C530008M17Rik	protein_coding	RIKEN cDNA C530008M17 gene [Source:MGI Symbol;Acc:MGI:2444817]	19.5932	11.7349	15.8244	23.8783	18.5554	21.1834	15.7175	21.2057	0.436389	0.0282021	0.668498
ENSMUSG00000046722	Cdc42se1	protein_coding	CDC42 small effector 1 [Source:MGI Symbol;Acc:MGI:1889510]	54.6369	49.4403	47.9904	49.5564	36.4922	37.3951	50.6892	41.1479	-0.300769	0.0282449	0.668498
ENSMUSG00000038893	Fam117a	protein_coding	family with sequence similarity 117, member A [Source:MGI Symbol;Acc:MGI:2144564]	57.8838	57.5201	62.1599	67.9151	72.4897	70.5752	59.1879	70.3266	0.2487	0.0279898	0.668498
ENSMUSG00000031171	Ftsj1	protein_coding	FtsJ homolog 1 (E. coli) [Source:MGI Symbol;Acc:MGI:1859648]	17.13	17.4099	17.0655	24.5982	23.0087	19.8864	17.2018	22.4978	0.385425	0.0278983	0.668498
ENSMUSG00000054008	Ndst1	protein_coding	N-deacetylase/N-sulfotransferase (heparan glucosaminyl) 1 [Source:MGI Symbol;Acc:MGI:104719]	26.4228	32.5113	27.6152	37.3173	31.0493	40.4213	28.8498	36.2626	0.329741	0.0282348	0.668498
ENSMUSG00000005779	Psmb4	protein_coding	proteasome (prosome, macropain) subunit, beta type 4 [Source:MGI Symbol;Acc:MGI:1098257]	97.0701	64.8303	81.5009	72.2348	70.8816	54.2553	81.1338	65.7905	-0.302255	0.0280993	0.668498
ENSMUSG00000025006	Sorbs1	protein_coding	sorbin and SH3 domain containing 1 [Source:MGI Symbol;Acc:MGI:700014]	1.45549	1.15425	2.37883	4.43968	2.72146	3.02619	1.66286	3.39578	1.02753	0.0282876	0.668498
ENSMUSG00000050732	Vamp8	protein_coding	vesicle-associated membrane protein 8 [Source:MGI Symbol;Acc:MGI:1336882]	91.584	64.6379	70.4342	60.5956	67.1705	58.3623	75.552	62.0428	-0.28326	0.0279035	0.668498
ENSMUSG00000045466	Zfp956	protein_coding	zinc finger protein 956 [Source:MGI Symbol;Acc:MGI:2141515]	4.36648	2.50087	3.82682	5.99957	4.7007	7.45741	3.56472	6.05256	0.771507	0.028072	0.668498
ENSMUSG00000024835	Coro1b	protein_coding	coronin, actin binding protein 1B [Source:MGI Symbol;Acc:MGI:1345963]	43.7767	56.462	54.0926	38.6372	43.4196	44.204	51.4438	42.0869	-0.290634	0.0284245	0.670447
ENSMUSG00000047539	Fbxo28	protein_coding	F-box protein 28 [Source:MGI Symbol;Acc:MGI:1261890]	20.6008	17.8909	22.9609	23.7583	24.3694	31.667	20.4842	26.5982	0.379905	0.0286996	0.675645
ENSMUSG00000062997	Rpl35	protein_coding	ribosomal protein L35 [Source:MGI Symbol;Acc:MGI:1913739]	192.685	98.5921	110.357	112.792	110.466	88.6242	133.878	103.961	-0.364281	0.0287551	0.675662
ENSMUSG00000008496	Pou2f2	protein_coding	POU domain, class 2, transcription factor 2 [Source:MGI Symbol;Acc:MGI:101897]	22.2802	24.143	21.5129	24.7182	22.3902	44.9606	22.6454	30.6897	0.441476	0.028838	0.676323
ENSMUSG00000046080	Clec9a	protein_coding	C-type lectin domain family 9, member a [Source:MGI Symbol;Acc:MGI:2444608]	2.68706	5.29031	1.75827	1.67988	0.618513	2.05349	3.24521	1.45063	-1.15145	0.0295271	0.677225
ENSMUSG00000031916	Cog8	protein_coding	component of oligomeric golgi complex 8 [Source:MGI Symbol;Acc:MGI:2142885]	17.8018	26.0668	23.7883	19.9186	15.7102	15.131	22.5523	16.9199	-0.417861	0.029032	0.677225
ENSMUSG00000018442	Derl2	protein_coding	Der1-like domain family, member 2 [Source:MGI Symbol;Acc:MGI:2151483]	39.7461	47.3242	51.3001	39.5971	40.9455	31.5589	46.1235	37.3672	-0.30662	0.0296451	0.677225
ENSMUSG00000049396	Gemin4	protein_coding	gem (nuclear organelle) associated protein 4 [Source:MGI Symbol;Acc:MGI:2449313]	11.1961	14.3319	11.4805	16.4388	14.7206	19.2379	12.3362	16.7991	0.444867	0.0296329	0.677225
ENSMUSG00000058470	Gm8369	protein_coding	predicted gene 8369 [Source:MGI Symbol;Acc:MGI:3645380]	3.47079	4.52081	4.75767	5.27962	5.44291	10.6998	4.24975	7.14076	0.750558	0.0291697	0.677225
ENSMUSG00000026879	Gsn	protein_coding	gelsolin [Source:MGI Symbol;Acc:MGI:95851]	12.6516	13.2739	11.5839	10.5592	8.16437	7.67356	12.5031	8.79905	-0.508478	0.0293189	0.677225
ENSMUSG00000001123	Lgals9	protein_coding	lectin, galactose binding, soluble 9 [Source:MGI Symbol;Acc:MGI:109496]	148.012	122.158	136.938	159.708	155.989	161.253	135.703	158.983	0.229167	0.0294285	0.677225
ENSMUSG00000031059	Ndufb11	protein_coding	NADH dehydrogenase (ubiquinone) 1 beta subcomplex, 11 [Source:MGI Symbol;Acc:MGI:1349919]	61.0187	39.2445	43.4396	43.0769	34.3893	36.3143	47.9009	37.9268	-0.33467	0.0292886	0.677225
ENSMUSG00000047180	Neurl3	protein_coding	neuralized homolog 3 homolog (Drosophila) [Source:MGI Symbol;Acc:MGI:2429944]	15.2267	14.2357	9.30848	9.47931	8.41177	8.9705	12.9236	8.95386	-0.527984	0.0291083	0.677225
ENSMUSG00000052776	Oas1a	protein_coding	2'-5' oligoadenylate synthetase 1A [Source:MGI Symbol;Acc:MGI:2180860]	15.5626	17.1214	20.0649	10.6792	14.3495	13.834	17.583	12.9542	-0.440724	0.0293812	0.677225
ENSMUSG00000020323	Prss57	protein_coding	protease, serine 57 [Source:MGI Symbol;Acc:MGI:1920356]	72.6626	103.305	92.3608	74.9946	73.9741	75.0064	89.4429	74.6584	-0.262008	0.0293895	0.677225
ENSMUSG00000020386	Sar1b	protein_coding	SAR1 gene homolog B (S. cerevisiae) [Source:MGI Symbol;Acc:MGI:1913647]	34.9318	37.8016	43.6464	33.5976	31.7916	28.5327	38.7933	31.3073	-0.31093	0.0296226	0.677225
ENSMUSG00000003068	Stk11	protein_coding	serine/threonine kinase 11 [Source:MGI Symbol;Acc:MGI:1341870]	45.0083	40.3987	52.3343	36.5974	35.75	39.7728	45.9138	37.3734	-0.295382	0.0289856	0.677225
ENSMUSG00000062210	Tnfaip8	protein_coding	tumor necrosis factor, alpha-induced protein 8 [Source:MGI Symbol;Acc:MGI:2147191]	99.5332	121.966	98.5664	96.953	87.9525	85.8142	106.688	90.2399	-0.242663	0.0293124	0.677225
ENSMUSG00000003814	Calr	protein_coding	calreticulin [Source:MGI Symbol;Acc:MGI:88252]	575.927	702.36	634.114	529.522	555.424	471.222	637.467	518.723	-0.297564	0.0297062	0.677367
ENSMUSG00000097026	Gm26786	lincRNA	predicted gene, 26786 [Source:MGI Symbol;Acc:MGI:5477280]	2.46314	4.52081	4.34396	8.87936	8.28807	3.13427	3.77597	6.76723	0.830008	0.0300149	0.67848
ENSMUSG00000065037	Rn7sk	misc_RNA	RNA, 7SK, nuclear [Source:MGI Symbol;Acc:MGI:103186]	128.979	103.979	165.587	186.826	157.597	144.068	132.848	162.831	0.293656	0.0300592	0.67848
ENSMUSG00000033107	Rnf125	protein_coding	ring finger protein 125 [Source:MGI Symbol;Acc:MGI:1914914]	22.1683	16.448	19.8581	15.3589	13.731	14.8067	19.4915	14.6322	-0.410706	0.0300787	0.67848
ENSMUSG00000039001	Rps21	protein_coding	ribosomal protein S21 [Source:MGI Symbol;Acc:MGI:1913731]	279.678	147.263	153.176	157.549	165.514	126.56	193.372	149.874	-0.367287	0.0299712	0.67848
ENSMUSG00000017664	Slc35c2	protein_coding	solute carrier family 35, member C2 [Source:MGI Symbol;Acc:MGI:2385166]	34.5959	35.4932	35.9928	33.7176	29.1938	20.2106	35.3606	27.7073	-0.354943	0.030085	0.67848
ENSMUSG00000020087	Tysnd1	protein_coding	trypsin domain containing 1 [Source:MGI Symbol;Acc:MGI:1919017]	18.6975	17.3137	14.7901	12.3591	11.7517	13.5098	16.9338	12.5402	-0.430841	0.0300824	0.67848
ENSMUSG00000091831	Gm4707	protein_coding	predicted gene 4707 [Source:MGI Symbol;Acc:MGI:3782887]	3.91863	3.17418	3.72339	4.67966	6.92734	6.37662	3.6054	5.99454	0.73469	0.0301962	0.678508
ENSMUSG00000040061	Plcb2	protein_coding	phospholipase C, beta 2 [Source:MGI Symbol;Acc:MGI:107465]	129.763	170.636	168.794	135.71	128.28	131.964	156.398	131.984	-0.245505	0.0301685	0.678508
ENSMUSG00000022827	Rabl3	protein_coding	RAB, member RAS oncogene family-like 3 [Source:MGI Symbol;Acc:MGI:1914907]	9.7406	11.1577	15.1004	19.6786	12.3703	18.4814	11.9996	16.8434	0.489451	0.03037	0.680066
ENSMUSG00000037572	Wdhd1	protein_coding	WD repeat and HMG-box DNA binding protein 1 [Source:MGI Symbol;Acc:MGI:2443514]	109.834	123.408	109.013	140.03	120.486	141.475	114.085	133.997	0.232063	0.0303758	0.680066
ENSMUSG00000081254	Gm12112	pseudogene	predicted gene 12112 [Source:MGI Symbol;Acc:MGI:3650115]	1.56745	2.11612	2.89597	2.27984	3.95848	6.70086	2.19318	4.31306	0.975424	0.0305393	0.682487
ENSMUSG00000072601	Ear1	protein_coding	eosinophil-associated, ribonuclease A family, member 1 [Source:MGI Symbol;Acc:MGI:108021]	6.71765	6.54074	3.20625	3.47975	2.35035	3.45851	5.48822	3.0962	-0.820449	0.0307389	0.682984
ENSMUSG00000039431	Mtmr7	protein_coding	myotubularin related protein 7 [Source:MGI Symbol;Acc:MGI:1891693]	2.12726	2.21231	1.55141	3.47975	3.95848	3.67466	1.96366	3.7043	0.911693	0.030783	0.682984
ENSMUSG00000031723	Txnl4b	protein_coding	thioredoxin-like 4B [Source:MGI Symbol;Acc:MGI:2443724]	6.38177	6.15599	6.72279	9.95928	9.6488	8.86242	6.42019	9.49017	0.562603	0.0306505	0.682984
ENSMUSG00000099927	ENSMUSG00000099927	pseudogene		3.35883	0.0961874	1.44799	0	1.11332	0	1.63433	0.371108	-2.13353	0.0306774	0.682984
ENSMUSG00000038241	Cep250	protein_coding	centrosomal protein 250 [Source:MGI Symbol;Acc:MGI:108084]	39.0744	46.5547	43.6464	51.8362	44.904	61.2804	43.0918	52.6736	0.290203	0.0312087	0.691187
ENSMUSG00000068747	Sort1	protein_coding	sortilin 1 [Source:MGI Symbol;Acc:MGI:1338015]	166.374	201.705	200.96	156.949	157.844	168.926	189.68	161.24	-0.23457	0.0313598	0.692047
ENSMUSG00000028367	Txn1	protein_coding	thioredoxin 1 [Source:MGI Symbol;Acc:MGI:98874]	266.579	199.781	221.231	192.226	218.088	155.849	229.197	188.721	-0.280472	0.031353	0.692047
ENSMUSG00000071226	Cecr2	protein_coding	cat eye syndrome chromosome region, candidate 2 [Source:MGI Symbol;Acc:MGI:1923799]	6.15785	4.42462	3.51654	8.15941	8.04066	6.26854	4.69967	7.48954	0.673334	0.0316011	0.692569
ENSMUSG00000030470	Csrp3	protein_coding	cysteine and glycine-rich protein 3 [Source:MGI Symbol;Acc:MGI:1330824]	4.81432	2.98181	3.61996	2.27984	2.22665	1.5131	3.80536	2.00653	-0.921577	0.0315788	0.692569
ENSMUSG00000029720	Gm20605	protein_coding	predicted gene 20605 [Source:MGI Symbol;Acc:MGI:5306917]	7.38942	5.48268	6.72279	0	2.96886	5.83623	6.53163	2.93503	-1.14175	0.031597	0.692569
ENSMUSG00000041231	Ublcp1	protein_coding	ubiquitin-like domain containing CTD phosphatase 1 [Source:MGI Symbol;Acc:MGI:1933105]	15.0028	8.46449	7.55021	14.6389	14.2258	15.5633	10.3392	14.8093	0.524046	0.031608	0.692569
ENSMUSG00000041623	D11Wsu47e	protein_coding	DNA segment, Chr 11, Wayne State University 47, expressed [Source:MGI Symbol;Acc:MGI:106356]	5.1502	6.73312	5.68851	8.39939	7.54585	10.6998	5.85728	8.88167	0.599893	0.0319678	0.693153
ENSMUSG00000015095	Fbxw5	protein_coding	F-box and WD-40 domain protein 5 [Source:MGI Symbol;Acc:MGI:1354731]	24.9673	19.7184	18.2032	29.6379	22.7613	28.8569	20.963	27.0853	0.372788	0.0318305	0.693153
ENSMUSG00000039234	Sec24d	protein_coding	Sec24 related gene family, member D (S. cerevisiae) [Source:MGI Symbol;Acc:MGI:1916858]	23.2879	29.241	25.4432	16.1988	23.7509	20.1026	25.9907	20.0174	-0.378771	0.0317516	0.693153
ENSMUSG00000022180	Slc7a8	protein_coding	solute carrier family 7 (cationic amino acid transporter, y+ system), member 8 [Source:MGI Symbol;Acc:MGI:1355323]	9.40472	7.88737	8.79134	10.3193	11.3806	15.4552	8.69447	12.385	0.5149	0.0318653	0.693153
ENSMUSG00000030341	Tnfrsf1a	protein_coding	tumor necrosis factor receptor superfamily, member 1a [Source:MGI Symbol;Acc:MGI:1314884]	36.9471	50.4022	51.6103	34.6775	38.5952	39.3405	46.3199	37.5377	-0.304548	0.0317987	0.693153
ENSMUSG00000057842	Zfp595	protein_coding	zinc finger protein 595 [Source:MGI Symbol;Acc:MGI:3040707]	17.5779	17.987	16.3416	13.919	14.968	9.29474	17.3022	12.7272	-0.447391	0.0319718	0.693153
ENSMUSG00000053291	Rab4b	protein_coding	RAB4B, member RAS oncogene family [Source:MGI Symbol;Acc:MGI:105071]	15.2267	17.8909	14.8936	13.439	11.0095	10.9159	16.0037	11.7882	-0.442912	0.0320714	0.694092
ENSMUSG00000032872	Cyb5r4	protein_coding	cytochrome b5 reductase 4 [Source:MGI Symbol;Acc:MGI:2386848]	84.4185	84.2602	94.6362	76.1945	75.8297	72.6286	87.7716	74.8843	-0.229397	0.0321722	0.694367
ENSMUSG00000023018	Smarcd1	protein_coding	SWI/SNF related, matrix associated, actin dependent regulator of chromatin, subfamily d, member 1 [Source:MGI Symbol;Acc:MGI:1933623]	16.6822	15.5824	13.9627	19.1986	20.4109	20.751	15.4091	20.1202	0.385796	0.0321966	0.694367
ENSMUSG00000017999	Ddx27	protein_coding	DEAD (Asp-Glu-Ala-Asp) box polypeptide 27 [Source:MGI Symbol;Acc:MGI:2385884]	35.7155	34.6275	43.3361	42.4769	51.3366	45.2848	37.893	46.3661	0.290688	0.0323644	0.69442
ENSMUSG00000042328	Hps4	protein_coding	Hermansky-Pudlak syndrome 4 homolog (human) [Source:MGI Symbol;Acc:MGI:2177742]	11.1961	10.4844	12.9284	8.63937	6.67994	8.75435	11.5363	8.02455	-0.52051	0.0324243	0.69442
ENSMUSG00000028648	Ndufs5	protein_coding	NADH dehydrogenase (ubiquinone) Fe-S protein 5 [Source:MGI Symbol;Acc:MGI:1890889]	28.9979	17.5061	18.2032	15.1189	17.3184	15.3471	21.5691	15.9281	-0.434537	0.0322652	0.69442
ENSMUSG00000017417	Plxdc1	protein_coding	plexin domain containing 1 [Source:MGI Symbol;Acc:MGI:1919574]	1.90334	2.78943	1.55141	2.39983	3.71108	6.05239	2.08139	4.05443	0.959569	0.0323748	0.69442
ENSMUSG00000047844	Bex4	protein_coding	brain expressed gene 4 [Source:MGI Symbol;Acc:MGI:3606746]	4.5904	3.65512	1.75827	7.19948	7.42215	3.35043	3.3346	5.99069	0.841763	0.0328941	0.698419
ENSMUSG00000026180	Cxcr2	protein_coding	chemokine (C-X-C motif) receptor 2 [Source:MGI Symbol;Acc:MGI:105303]	39.8581	31.6457	24.926	24.4782	27.7094	22.8045	32.1433	24.9974	-0.362326	0.0328588	0.698419
ENSMUSG00000014294	Ndufa2	protein_coding	NADH dehydrogenase (ubiquinone) 1 alpha subcomplex, 2 [Source:MGI Symbol;Acc:MGI:1343103]	27.7663	19.2375	18.0998	13.799	18.1843	16.536	21.7012	16.1731	-0.421524	0.0328636	0.698419
ENSMUSG00000034484	Snx2	protein_coding	sorting nexin 2 [Source:MGI Symbol;Acc:MGI:1915054]	90.0166	89.5505	82.018	69.355	76.2008	77.3841	87.195	74.3133	-0.230244	0.0328724	0.698419
ENSMUSG00000099913	ENSMUSG00000099913	protein_coding	Asparagine synthetase domain-containing protein 1 [Source:UniProtKB/TrEMBL;Acc:D3Z0F1]	0	0.865687	2.58569	2.99978	4.8244	1.5131	1.15046	3.11243	1.41645	0.0328054	0.698419
ENSMUSG00000071528	Usmg5	protein_coding	upregulated during skeletal muscle growth 5 [Source:MGI Symbol;Acc:MGI:1891435]	49.9346	28.76	32.166	29.6379	33.7708	19.6703	36.9535	27.693	-0.416481	0.0329939	0.699335
ENSMUSG00000044224	Dnajc21	protein_coding	DnaJ (Hsp40) homolog, subfamily C, member 21 [Source:MGI Symbol;Acc:MGI:1925371]	33.2524	38.3788	28.3391	39.4771	35.9974	49.716	33.3234	41.7302	0.325449	0.0330653	0.699647
ENSMUSG00000021290	2010107E04Rik	protein_coding	RIKEN cDNA 2010107E04 gene [Source:MGI Symbol;Acc:MGI:1917507]	75.1258	40.3025	36.3031	37.7973	39.2137	38.0436	50.5771	38.3515	-0.397028	0.0331481	0.700197
ENSMUSG00000033793	Atp6v1h	protein_coding	ATPase, H+ transporting, lysosomal V1 subunit H [Source:MGI Symbol;Acc:MGI:1914864]	26.4228	22.8926	19.2375	16.7988	17.6895	18.0491	22.851	17.5124	-0.382092	0.0335864	0.700233
ENSMUSG00000056267	Cep70	protein_coding	centrosomal protein 70 [Source:MGI Symbol;Acc:MGI:1915371]	22.1683	20.9689	12.9284	25.4382	23.2561	25.3984	18.6885	24.6975	0.403115	0.0338597	0.700233
ENSMUSG00000031601	Cnot7	protein_coding	CCR4-NOT transcription complex, subunit 7 [Source:MGI Symbol;Acc:MGI:1298230]	47.8073	46.6509	48.1972	61.9155	54.8002	53.4988	47.5518	56.7382	0.254489	0.0334674	0.700233
ENSMUSG00000031818	Cox4i1	protein_coding	cytochrome c oxidase subunit IV isoform 1 [Source:MGI Symbol;Acc:MGI:88473]	160.664	100.42	95.8773	95.2731	104.034	89.3808	118.987	96.2292	-0.30548	0.033547	0.700233
ENSMUSG00000030019	Fbxl14	protein_coding	F-box and leucine-rich repeat protein 14 [Source:MGI Symbol;Acc:MGI:2141676]	69.1918	54.2497	70.0204	55.556	51.2128	54.2553	64.4873	53.6747	-0.263266	0.0337142	0.700233
ENSMUSG00000051314	Ffar2	protein_coding	free fatty acid receptor 2 [Source:MGI Symbol;Acc:MGI:2441731]	8.39707	11.2539	11.6873	8.87936	7.05104	5.18776	10.4461	7.03939	-0.57476	0.0338893	0.700233
ENSMUSG00000063856	Gpx1	protein_coding	glutathione peroxidase 1 [Source:MGI Symbol;Acc:MGI:104887]	897.031	789.41	792.255	675.791	734.298	593.999	826.232	668.029	-0.306671	0.0340013	0.700233
ENSMUSG00000027589	Pcmtd2	protein_coding	protein-L-isoaspartate (D-aspartate) O-methyltransferase domain containing 2 [Source:MGI Symbol;Acc:MGI:1923927]	12.8755	12.6005	12.9284	7.31947	9.03028	10.9159	12.8015	9.08856	-0.49044	0.0339064	0.700233
ENSMUSG00000045038	Prkce	protein_coding	protein kinase C, epsilon [Source:MGI Symbol;Acc:MGI:97599]	10.9722	8.56068	8.79134	6.47953	7.42215	5.07968	9.4414	6.32712	-0.578673	0.0336844	0.700233
ENSMUSG00000042308	Setd1a	protein_coding	SET domain containing 1A [Source:MGI Symbol;Acc:MGI:2446244]	67.2885	75.0262	79.7426	83.034	80.9015	98.7836	74.0191	87.573	0.243025	0.0339283	0.700233
ENSMUSG00000035472	Slc25a21	protein_coding	solute carrier family 25 (mitochondrial oxodicarboxylate carrier), member 21 [Source:MGI Symbol;Acc:MGI:2445059]	11.7559	5.00174	8.37763	14.159	11.5043	11.5644	8.37842	12.4092	0.572573	0.0333403	0.700233
ENSMUSG00000004040	Stat3	protein_coding	signal transducer and activator of transcription 3 [Source:MGI Symbol;Acc:MGI:103038]	70.9832	92.8208	95.1533	66.1152	74.5926	76.1952	86.3191	72.301	-0.256414	0.0338399	0.700233
ENSMUSG00000014867	Surf4	protein_coding	surfeit gene 4 [Source:MGI Symbol;Acc:MGI:98445]	135.809	163.422	166.829	135.59	138.547	122.993	155.353	132.377	-0.231842	0.0337177	0.700233
ENSMUSG00000021079	Timm9	protein_coding	translocase of inner mitochondrial membrane 9 [Source:MGI Symbol;Acc:MGI:1353436]	23.1759	20.4879	15.3073	15.4789	13.731	14.9148	19.657	14.7082	-0.416624	0.0333927	0.700233
ENSMUSG00000027663	Zmat3	protein_coding	zinc finger matrin type 3 [Source:MGI Symbol;Acc:MGI:1195270]	9.96452	6.34837	8.79134	10.9192	13.1125	11.8886	8.36808	11.9734	0.520339	0.0339741	0.700233
ENSMUSG00000064307	Lrrc51	protein_coding	leucine rich repeat containing 51 [Source:MGI Symbol;Acc:MGI:1916608]	1.79137	1.25044	1.75827	0.479965	0.49481	0.864627	1.60003	0.613134	-1.35574	0.0342709	0.702269
ENSMUSG00000026480	Ncf2	protein_coding	neutrophil cytosolic factor 2 [Source:MGI Symbol;Acc:MGI:97284]	76.1334	75.988	71.4684	68.0351	60.4905	61.0643	74.53	63.1966	-0.238117	0.03423	0.702269
ENSMUSG00000028098	Rnf115	protein_coding	ring finger protein 115 [Source:MGI Symbol;Acc:MGI:1915095]	31.3491	27.221	38.8888	26.1581	22.2665	28.2084	32.4863	25.5443	-0.344357	0.0342656	0.702269
ENSMUSG00000036478	Btg1	protein_coding	B cell translocation gene 1, anti-proliferative [Source:MGI Symbol;Acc:MGI:88215]	62.0263	33.0885	37.2339	32.9976	37.3582	31.3427	44.1162	33.8995	-0.378167	0.0344855	0.705494
ENSMUSG00000025877	Hk3	protein_coding	hexokinase 3 [Source:MGI Symbol;Acc:MGI:2670962]	112.185	137.259	123.906	103.193	116.404	98.4594	124.45	106.019	-0.232567	0.0345561	0.705768
ENSMUSG00000037949	Ano10	protein_coding	anoctamin 10 [Source:MGI Symbol;Acc:MGI:2143103]	7.83726	6.82931	9.10162	4.91964	4.57699	5.94431	7.92273	5.14698	-0.617226	0.0350734	0.706373
ENSMUSG00000026490	Cdc42bpa	protein_coding	CDC42 binding protein kinase alpha [Source:MGI Symbol;Acc:MGI:2441841]	28.55	26.2592	19.3409	25.5582	31.4204	38.692	24.7167	31.8902	0.370029	0.0352729	0.706373
ENSMUSG00000041075	Fzd7	protein_coding	frizzled homolog 7 (Drosophila) [Source:MGI Symbol;Acc:MGI:108570]	11.6439	8.07974	11.2736	12.3591	16.8235	13.9421	10.3324	14.3749	0.478378	0.0351863	0.706373
ENSMUSG00000026473	Glul	protein_coding	glutamate-ammonia ligase (glutamine synthetase) [Source:MGI Symbol;Acc:MGI:95739]	48.815	44.5348	62.5737	62.6355	65.5623	60.0916	51.9745	62.7631	0.272049	0.0350668	0.706373
ENSMUSG00000049960	Mrps16	protein_coding	mitochondrial ribosomal protein S16 [Source:MGI Symbol;Acc:MGI:1913492]	22.2802	16.5442	15.6176	14.399	13.8547	12.2129	18.1473	13.4888	-0.426743	0.0349268	0.706373
ENSMUSG00000051910	Sox6	protein_coding	SRY (sex determining region Y)-box 6 [Source:MGI Symbol;Acc:MGI:98368]	7.94922	5.57887	7.55021	10.5592	10.8858	9.29474	7.0261	10.2466	0.545992	0.0352284	0.706373
ENSMUSG00000025544	Tm9sf2	protein_coding	transmembrane 9 superfamily member 2 [Source:MGI Symbol;Acc:MGI:1915309]	107.93	111.577	106.117	94.0732	95.2509	91.5424	108.541	93.6222	-0.213683	0.0352718	0.706373
ENSMUSG00000028618	Tmem59	protein_coding	transmembrane protein 59 [Source:MGI Symbol;Acc:MGI:1929278]	64.7134	70.6016	68.6759	56.5159	62.0987	53.6069	67.9969	57.4071	-0.245634	0.0347416	0.706373
ENSMUSG00000032741	Tpcn1	protein_coding	two pore channel 1 [Source:MGI Symbol;Acc:MGI:2182472]	68.9679	79.9317	76.1227	83.034	86.7155	94.3524	75.0074	88.034	0.230723	0.0347663	0.706373
ENSMUSG00000030421	Uri1	protein_coding	URI1, prefoldin-like chaperone [Source:MGI Symbol;Acc:MGI:1342294]	49.1508	53.6726	52.024	60.4756	59.1298	63.7662	51.6158	61.1239	0.24374	0.0350354	0.706373
ENSMUSG00000030588	Yif1b	protein_coding	Yip1 interacting factor homolog B (S. cerevisiae) [Source:MGI Symbol;Acc:MGI:1924504]	15.4506	15.1014	16.1347	10.3193	12.494	11.7805	15.5622	11.5312	-0.432086	0.034947	0.706373
ENSMUSG00000100281	ENSMUSG00000100281	antisense		0.671765	0.673312	0.930848	1.3199	1.60813	2.59388	0.758642	1.84064	1.27435	0.0351197	0.706373
ENSMUSG00000016409	Nkap	protein_coding	NFKB activating protein [Source:MGI Symbol;Acc:MGI:1914300]	37.6189	37.5131	35.5791	31.9177	28.5753	29.9377	36.9037	30.1436	-0.291676	0.0354546	0.708862
ENSMUSG00000004565	Pnpla6	protein_coding	patatin-like phospholipase domain containing 6 [Source:MGI Symbol;Acc:MGI:1354723]	12.0918	8.75305	10.0325	12.3591	15.3391	14.9148	10.2924	14.2043	0.46798	0.0355227	0.709075
ENSMUSG00000040124	Gorab	protein_coding	golgin, RAB6-interacting [Source:MGI Symbol;Acc:MGI:2138271]	5.71001	7.02168	5.68851	4.0797	3.46367	3.89082	6.14007	3.8114	-0.687573	0.035735	0.711685
ENSMUSG00000050965	Prkca	protein_coding	protein kinase C, alpha [Source:MGI Symbol;Acc:MGI:97595]	15.2267	7.31024	11.5839	8.63937	8.41177	5.512	11.3736	7.52105	-0.595675	0.0357688	0.711685
ENSMUSG00000079111	Kdelr2	protein_coding	KDEL (Lys-Asp-Glu-Leu) endoplasmic reticulum protein retention receptor 2 [Source:MGI Symbol;Acc:MGI:1914163]	120.806	129.18	137.455	112.072	115.167	106.241	129.147	111.16	-0.216995	0.0358963	0.71307
ENSMUSG00000041977	Arhgef11	protein_coding	Rho guanine nucleotide exchange factor (GEF) 11 [Source:MGI Symbol;Acc:MGI:2441869]	20.7128	24.3354	22.0301	15.9588	14.4732	20.751	22.3594	17.061	-0.387706	0.0359918	0.713818
ENSMUSG00000048327	Ckap2l	protein_coding	cytoskeleton associated protein 2-like [Source:MGI Symbol;Acc:MGI:1917716]	53.7412	59.7324	63.2977	48.5965	54.5528	44.8525	58.9238	49.3339	-0.258155	0.0361961	0.715569
ENSMUSG00000036427	Gpi1	protein_coding	glucose phosphate isomerase 1 [Source:MGI Symbol;Acc:MGI:95797]	397.797	425.052	439.36	383.012	338.821	330.936	420.736	350.923	-0.261878	0.0361681	0.715569
ENSMUSG00000023947	Nfkbie	protein_coding	nuclear factor of kappa light polypeptide gene enhancer in B cells inhibitor, epsilon [Source:MGI Symbol;Acc:MGI:1194908]	6.26981	5.86743	5.48166	3.35976	3.21627	4.21506	5.87297	3.59703	-0.701545	0.0363139	0.716271
ENSMUSG00000073062	Zxdb	protein_coding	zinc finger, X-linked, duplicated B [Source:MGI Symbol;Acc:MGI:3694898]	6.71765	9.81112	9.82562	6.9595	4.9481	5.512	8.7848	5.80653	-0.599471	0.0363477	0.716271
ENSMUSG00000057897	Camk2b	protein_coding	calcium/calmodulin-dependent protein kinase II, beta [Source:MGI Symbol;Acc:MGI:88257]	1.90334	0.865687	2.58569	2.39983	2.22665	6.4847	1.7849	3.70372	1.06287	0.0371058	0.719728
ENSMUSG00000013822	Elof1	protein_coding	elongation factor 1 homolog (ELF1, S. cerevisiae) [Source:MGI Symbol;Acc:MGI:1913376]	17.0181	14.0434	11.7907	11.5192	10.0199	9.40282	14.2841	10.314	-0.468924	0.0367769	0.719728
ENSMUSG00000098761	Gm18821	pseudogene	predicted gene, 18821 [Source:MGI Symbol;Acc:MGI:5011006]	3.02294	2.78943	2.17198	1.4399	1.23703	1.18886	2.66145	1.28859	-1.04168	0.0367099	0.719728
ENSMUSG00000020857	Nme2	protein_coding	NME/NM23 nucleoside diphosphate kinase 2 [Source:MGI Symbol;Acc:MGI:97356]	106.251	66.8502	74.0541	71.0349	74.3452	54.4715	82.3851	66.6172	-0.306181	0.0371066	0.719728
ENSMUSG00000098274	Rpl24	protein_coding	ribosomal protein L24 [Source:MGI Symbol;Acc:MGI:1915443]	512.221	278.366	307.283	297.818	298.865	267.278	365.957	287.987	-0.3454	0.036976	0.719728
ENSMUSG00000002064	Sdf2	protein_coding	stromal cell derived factor 2 [Source:MGI Symbol;Acc:MGI:108019]	20.153	15.1014	17.3758	11.6392	12.6177	14.9148	17.5434	13.0572	-0.42139	0.0367207	0.719728
ENSMUSG00000002346	Slc25a42	protein_coding	solute carrier family 25, member 42 [Source:MGI Symbol;Acc:MGI:1920345]	7.27746	6.15599	7.1365	8.51938	11.628	9.83513	6.85665	9.99418	0.543937	0.0367152	0.719728
ENSMUSG00000025024	Smndc1	protein_coding	survival motor neuron domain containing 1 [Source:MGI Symbol;Acc:MGI:1923729]	37.6189	44.2462	36.1996	32.1577	30.0597	34.0447	39.3549	32.0874	-0.29462	0.0370415	0.719728
ENSMUSG00000028772	Zcchc17	protein_coding	zinc finger, CCHC domain containing 17 [Source:MGI Symbol;Acc:MGI:1919955]	26.0869	22.4117	24.926	21.8384	18.1843	17.2925	24.4749	19.1051	-0.357159	0.0369177	0.719728
ENSMUSG00000040524	Zfp609	protein_coding	zinc finger protein 609 [Source:MGI Symbol;Acc:MGI:2674092]	71.8789	79.547	86.4654	89.7535	91.0451	97.1624	79.2971	92.6537	0.224372	0.0370839	0.719728
ENSMUSG00000042208	0610010F05Rik	protein_coding	RIKEN cDNA 0610010F05 gene [Source:MGI Symbol;Acc:MGI:1918925]	31.3491	37.2245	31.2351	40.4371	36.7397	45.2848	33.2696	40.8205	0.295053	0.0373372	0.722043
ENSMUSG00000036138	Acaa1a	protein_coding	acetyl-Coenzyme A acyltransferase 1A [Source:MGI Symbol;Acc:MGI:2148491]	15.1147	13.6586	15.2038	12.9591	9.8962	9.29474	14.6591	10.7167	-0.452482	0.0375772	0.722043
ENSMUSG00000000881	Dlg3	protein_coding	discs, large homolog 3 (Drosophila) [Source:MGI Symbol;Acc:MGI:1888986]	4.25451	2.3085	2.68912	5.75958	5.69032	4.32313	3.08404	5.25768	0.772922	0.0375042	0.722043
ENSMUSG00000028035	Dnajb4	protein_coding	DnaJ (Hsp40) homolog, subfamily B, member 4 [Source:MGI Symbol;Acc:MGI:1914285]	23.7357	32.0304	30.5111	31.6777	36.9871	38.9082	28.7591	35.8577	0.316634	0.0375617	0.722043
ENSMUSG00000036941	Elac1	protein_coding	elaC homolog 1 (E. coli) [Source:MGI Symbol;Acc:MGI:1890495]	10.1884	12.4082	10.5496	7.19948	7.54585	8.53819	11.0487	7.76117	-0.508945	0.0375247	0.722043
ENSMUSG00000026932	Nacc2	protein_coding	nucleus accumbens associated 2, BEN and BTB (POZ) domain containing [Source:MGI Symbol;Acc:MGI:1915241]	3.80667	2.11612	1.75827	4.55967	4.9481	4.21506	2.56035	4.57428	0.841762	0.0374287	0.722043
ENSMUSG00000029246	Ppat	protein_coding	phosphoribosyl pyrophosphate amidotransferase [Source:MGI Symbol;Acc:MGI:2387203]	88.785	93.1094	100.325	109.672	123.331	97.919	94.073	110.307	0.228528	0.0376643	0.722592
ENSMUSG00000084771	A230072E10Rik	antisense	RIKEN cDNA A230072E10 gene [Source:MGI Symbol;Acc:MGI:3603753]	1.00765	4.23225	1.55141	1.07992	0.865918	0.864627	2.26377	0.936822	-1.27552	0.0377405	0.722929
ENSMUSG00000028906	Epb4.1	protein_coding	erythrocyte protein band 4.1 [Source:MGI Symbol;Acc:MGI:95401]	100.541	98.2073	105.186	116.512	112.074	123.534	101.311	117.373	0.21282	0.0380289	0.725187
ENSMUSG00000025648	Pfkfb4	protein_coding	6-phosphofructo-2-kinase/fructose-2,6-biphosphatase 4 [Source:MGI Symbol;Acc:MGI:2687284]	9.18079	10.2921	6.82622	7.43946	5.93772	3.67466	8.76635	5.68395	-0.630351	0.0380347	0.725187
ENSMUSG00000047694	Yipf6	protein_coding	Yip1 domain family, member 6 [Source:MGI Symbol;Acc:MGI:1925179]	50.4944	54.8268	52.024	53.8761	62.5935	71.4398	52.4484	62.6365	0.25671	0.038032	0.725187
ENSMUSG00000024847	Aip	protein_coding	aryl-hydrocarbon receptor-interacting protein [Source:MGI Symbol;Acc:MGI:109622]	22.84	23.3735	18.2032	15.7189	15.8339	17.941	21.4723	16.4979	-0.378731	0.0383061	0.729235
ENSMUSG00000031162	Gata1	protein_coding	GATA binding protein 1 [Source:MGI Symbol;Acc:MGI:95661]	18.6975	8.56068	13.7559	18.3587	20.2872	17.8329	13.6713	18.8263	0.466221	0.0385285	0.73017
ENSMUSG00000082513	Gm15374	pseudogene	predicted gene 15374 [Source:MGI Symbol;Acc:MGI:3707463]	1.45549	0.577124	0.41371	0.959931	1.60813	3.56659	0.815442	2.04488	1.33998	0.0387909	0.73017
ENSMUSG00000089672	Gp49a	protein_coding	glycoprotein 49 A [Source:MGI Symbol;Acc:MGI:102702]	27.6543	21.6422	17.2724	18.3587	17.9369	13.834	22.1896	16.7099	-0.409481	0.038783	0.73017
ENSMUSG00000020387	Jade2	protein_coding	jade family PHD finger 2 [Source:MGI Symbol;Acc:MGI:1924151]	11.0841	6.25218	8.89477	13.319	9.8962	14.2663	8.74369	12.4939	0.521655	0.0388288	0.73017
ENSMUSG00000005469	Prkaca	protein_coding	protein kinase, cAMP dependent, catalytic, alpha [Source:MGI Symbol;Acc:MGI:97592]	33.5883	32.1266	44.3704	28.198	27.7094	32.3154	36.6951	29.4076	-0.317849	0.038583	0.73017
ENSMUSG00000018678	Sp2	protein_coding	Sp2 transcription factor [Source:MGI Symbol;Acc:MGI:1926162]	21.4965	26.163	25.5466	26.0381	32.7812	33.18	24.402	30.6664	0.328558	0.0388246	0.73017
ENSMUSG00000062939	Stat4	protein_coding	signal transducer and activator of transcription 4 [Source:MGI Symbol;Acc:MGI:103062]	28.1022	28.76	28.9597	19.4386	23.8746	24.9661	28.6073	22.7598	-0.328857	0.0386523	0.73017
ENSMUSG00000005674	Tomm40l	protein_coding	translocase of outer mitochondrial membrane 40 homolog-like (yeast) [Source:MGI Symbol;Acc:MGI:3589112]	13.8832	15.9671	14.6867	10.6792	11.628	10.8078	14.8457	11.0384	-0.429014	0.038644	0.73017
ENSMUSG00000036046	5031439G07Rik	protein_coding	RIKEN cDNA 5031439G07 gene [Source:MGI Symbol;Acc:MGI:2444899]	29.6696	37.1283	30.8214	23.6383	25.7301	28.965	32.5398	26.1111	-0.317612	0.0390688	0.730216
ENSMUSG00000018428	Akap1	protein_coding	A kinase (PRKA) anchor protein 1 [Source:MGI Symbol;Acc:MGI:104729]	11.8679	12.6967	11.9976	14.6389	18.4317	15.7794	12.1874	16.2834	0.41617	0.0395329	0.730216
ENSMUSG00000028062	Lamtor2	protein_coding	late endosomal/lysosomal adaptor, MAPK and MTOR activator 2 [Source:MGI Symbol;Acc:MGI:1932697]	38.5146	28.4715	30.5111	28.7979	29.1938	17.2925	32.499	25.0947	-0.374706	0.0392899	0.730216
ENSMUSG00000024436	Mrps18b	protein_coding	mitochondrial ribosomal protein S18B [Source:MGI Symbol;Acc:MGI:1914223]	25.751	12.6005	23.4781	15.5989	15.4628	13.9421	20.6099	15.0013	-0.455425	0.0393258	0.730216
ENSMUSG00000035441	Myo1d	protein_coding	myosin ID [Source:MGI Symbol;Acc:MGI:107728]	30.4534	14.6205	23.8918	31.4377	33.1523	26.5873	22.9885	30.3924	0.405621	0.0395415	0.730216
ENSMUSG00000071715	Ncf4	protein_coding	neutrophil cytosolic factor 4 [Source:MGI Symbol;Acc:MGI:109186]	35.6036	44.2462	40.3367	34.9175	32.2864	31.3427	40.0622	32.8489	-0.288314	0.0394264	0.730216
ENSMUSG00000022711	Pmm2	protein_coding	phosphomannomutase 2 [Source:MGI Symbol;Acc:MGI:1859214]	32.9165	40.3987	29.3734	49.6764	38.1004	39.7728	34.2295	42.5165	0.311035	0.0392048	0.730216
ENSMUSG00000038902	Pogz	protein_coding	pogo transposable element with ZNF domain [Source:MGI Symbol;Acc:MGI:2442117]	63.7058	67.6197	78.7084	81.9541	89.3132	76.5195	70.0113	82.5956	0.237359	0.0391357	0.730216
ENSMUSG00000033871	Ppargc1b	protein_coding	peroxisome proliferative activated receptor, gamma, coactivator 1 beta [Source:MGI Symbol;Acc:MGI:2444934]	3.58275	3.17418	3.72339	3.83972	5.44291	8.21395	3.49344	5.8322	0.743859	0.039137	0.730216
ENSMUSG00000035504	Reep6	protein_coding	receptor accessory protein 6 [Source:MGI Symbol;Acc:MGI:1917585]	6.38177	3.46275	5.48166	9.47931	8.28807	6.16047	5.10873	7.97595	0.644952	0.0389248	0.730216
ENSMUSG00000024666	Tmem138	protein_coding	transmembrane protein 138 [Source:MGI Symbol;Acc:MGI:1920232]	7.61334	7.40643	8.58449	11.0392	9.8962	12.429	7.86809	11.1215	0.500896	0.0395255	0.730216
ENSMUSG00000042050	Wdr60	protein_coding	WD repeat domain 60 [Source:MGI Symbol;Acc:MGI:2445085]	8.95687	7.11787	8.9982	11.0392	10.1436	14.2663	8.35765	11.8164	0.504288	0.0390123	0.730216
ENSMUSG00000005983	1700037C18Rik	protein_coding	RIKEN cDNA 1700037C18 gene [Source:MGI Symbol;Acc:MGI:1920511]	4.92628	3.17418	7.65364	1.55989	4.8244	2.16157	5.25137	2.84862	-0.88488	0.0407094	0.732819
ENSMUSG00000087354	4930404I05Rik	processed_transcript	RIKEN cDNA 4930404I05 gene [Source:MGI Symbol;Acc:MGI:1914644]	18.8094	15.1014	13.6524	12.7191	10.5147	11.9967	15.8544	11.7435	-0.430041	0.0413042	0.732819
ENSMUSG00000037257	Aagab	protein_coding	alpha- and gamma-adaptin binding protein [Source:MGI Symbol;Acc:MGI:1914189]	34.1481	39.7254	42.4053	28.5579	32.9049	33.5043	38.7596	31.6557	-0.292483	0.0410636	0.732819
ENSMUSG00000037474	Dtl	protein_coding	denticleless homolog (Drosophila) [Source:MGI Symbol;Acc:MGI:1924093]	106.139	106.864	95.9808	116.872	123.455	117.265	102.995	119.197	0.210582	0.0411595	0.732819
ENSMUSG00000090264	Eif4ebp3	protein_coding	eukaryotic translation initiation factor 4E binding protein 3 [Source:MGI Symbol;Acc:MGI:1270847]	3.02294	2.59706	4.65424	1.79987	2.35035	1.18886	3.42475	1.77969	-0.948132	0.0400938	0.732819
ENSMUSG00000037503	Fam168b	protein_coding	family with sequence similarity 168, member B [Source:MGI Symbol;Acc:MGI:2448487]	77.253	76.469	82.8455	90.3535	82.0148	104.296	78.8558	92.2213	0.22705	0.0413102	0.732819
ENSMUSG00000021591	Glrx	protein_coding	glutaredoxin [Source:MGI Symbol;Acc:MGI:2135625]	77.4769	88.3	66.6073	66.1152	62.5935	67.7651	77.4614	65.4913	-0.242373	0.0413039	0.732819
ENSMUSG00000096981	Gm16845	lincRNA	predicted gene, 16845 [Source:MGI Symbol;Acc:MGI:4439769]	1.67941	2.01994	1.44799	2.7598	1.60813	6.05239	1.71578	3.47344	1.02043	0.0404404	0.732819
ENSMUSG00000090000	Ier3ip1	protein_coding	immediate early response 3 interacting protein 1 [Source:MGI Symbol;Acc:MGI:1913441]	31.0132	24.0469	24.7192	19.9186	21.0294	21.9399	26.5931	20.9626	-0.340515	0.041326	0.732819
ENSMUSG00000027947	Il6ra	protein_coding	interleukin 6 receptor, alpha [Source:MGI Symbol;Acc:MGI:105304]	46.4638	47.6128	51.8172	60.7156	55.6661	56.2007	48.6312	57.5275	0.241978	0.0406605	0.732819
ENSMUSG00000027937	Jtb	protein_coding	jumping translocation breakpoint [Source:MGI Symbol;Acc:MGI:1346082]	20.9367	18.0832	18.4101	14.9989	15.0917	14.1583	19.1433	14.7496	-0.375382	0.0406378	0.732819
ENSMUSG00000029866	Kel	protein_coding	Kell blood group [Source:MGI Symbol;Acc:MGI:1346053]	19.7051	10.1959	13.6524	20.9985	17.5658	20.2106	14.5178	19.5916	0.437919	0.0404205	0.732819
ENSMUSG00000038388	Mpp6	protein_coding	membrane protein, palmitoylated 6 (MAGUK p55 subfamily member 6) [Source:MGI Symbol;Acc:MGI:1927340]	98.6376	98.5921	83.5694	113.392	107.745	105.376	93.5997	108.838	0.217436	0.0410333	0.732819
ENSMUSG00000035559	Mpv17l2	protein_coding	MPV17 mitochondrial membrane protein-like 2 [Source:MGI Symbol;Acc:MGI:2681846]	12.5396	10.2921	10.9633	8.87936	7.17475	7.88972	11.265	7.98127	-0.494668	0.0412991	0.732819
ENSMUSG00000021365	Nedd9	protein_coding	neural precursor cell expressed, developmentally down-regulated gene 9 [Source:MGI Symbol;Acc:MGI:97302]	31.1251	30.78	27.3049	26.3981	20.1635	24.6419	29.7367	23.7345	-0.323939	0.0411342	0.732819
ENSMUSG00000073435	Nme3	protein_coding	NME/NM23 nucleoside diphosphate kinase 3 [Source:MGI Symbol;Acc:MGI:1930182]	9.40472	6.15599	5.9988	6.35954	3.83478	3.13427	7.1865	4.44286	-0.693228	0.0410799	0.732819
ENSMUSG00000033918	Parl	protein_coding	presenilin associated, rhomboid-like [Source:MGI Symbol;Acc:MGI:1277152]	51.7259	57.1353	46.3355	47.1566	42.5537	39.3405	51.7323	43.0169	-0.267582	0.0404242	0.732819
ENSMUSG00000014606	Slc25a11	protein_coding	solute carrier family 25 (mitochondrial carrier oxoglutarate carrier), member 11 [Source:MGI Symbol;Acc:MGI:1915113]	42.881	41.1682	41.2676	31.3177	39.9559	31.5589	41.7723	34.2775	-0.286436	0.0409726	0.732819
ENSMUSG00000020829	Slc46a1	protein_coding	solute carrier family 46, member 1 [Source:MGI Symbol;Acc:MGI:1098733]	1.11961	0.673312	0.517138	1.19991	2.35035	1.94541	0.77002	1.83189	1.24955	0.0413441	0.732819
ENSMUSG00000055067	Smyd3	protein_coding	SET and MYND domain containing 3 [Source:MGI Symbol;Acc:MGI:1916976]	18.9214	15.9671	19.1341	22.4384	21.4005	25.2903	18.0075	23.0431	0.358474	0.0398115	0.732819
ENSMUSG00000046997	Spsb4	protein_coding	splA/ryanodine receptor domain and SOCS box containing 4 [Source:MGI Symbol;Acc:MGI:2183445]	1.67941	2.78943	5.89537	2.39983	1.11332	1.5131	3.45474	1.67542	-1.04237	0.0405761	0.732819
ENSMUSG00000022205	Sub1	protein_coding	SUB1 homolog (S. cerevisiae) [Source:MGI Symbol;Acc:MGI:104811]	234.11	245.566	233.953	192.346	226.747	190.434	237.877	203.176	-0.22787	0.0410135	0.732819
ENSMUSG00000029552	Tes	protein_coding	testis derived transcript [Source:MGI Symbol;Acc:MGI:105081]	18.9214	23.9507	20.1684	17.3987	14.4732	16.7521	21.0135	16.208	-0.375344	0.0398658	0.732819
ENSMUSG00000090626	Tex9	protein_coding	testis expressed gene 9 [Source:MGI Symbol;Acc:MGI:1201610]	33.3644	30.2028	32.4762	37.7973	41.8115	37.1789	32.0145	38.9292	0.282156	0.0402499	0.732819
ENSMUSG00000001763	Tspan33	protein_coding	tetraspanin 33 [Source:MGI Symbol;Acc:MGI:1919012]	16.4583	6.25218	8.48106	18.7186	10.8858	16.6441	10.3972	15.4162	0.575225	0.0412984	0.732819
ENSMUSG00000041736	Tspo	protein_coding	translocator protein [Source:MGI Symbol;Acc:MGI:88222]	42.4332	36.2627	44.4738	33.3576	36.1211	31.667	41.0566	33.7152	-0.284134	0.0413458	0.732819
ENSMUSG00000024298	Zfp871	protein_coding	zinc finger protein 871 [Source:MGI Symbol;Acc:MGI:1921793]	151.707	160.152	174.172	169.068	197.058	201.026	162.01	189.051	0.222695	0.0409336	0.732819
ENSMUSG00000100370	ENSMUSG00000100370	lincRNA		9.06883	14.6205	15.3073	13.679	22.5139	17.7248	12.9989	17.9726	0.462936	0.0406565	0.732819
ENSMUSG00000098026	Gm27014	pseudogene	predicted gene, 27014 [Source:MGI Symbol;Acc:MGI:5504129]	3.24687	5.86743	3.30968	2.51982	2.59775	1.72925	4.14133	2.28227	-0.866812	0.0415481	0.734533
ENSMUSG00000001089	Luzp1	protein_coding	leucine zipper protein 1 [Source:MGI Symbol;Acc:MGI:107629]	15.4506	11.4463	18.7204	17.2787	20.4109	22.8045	15.2058	20.1647	0.410358	0.0415616	0.734533
ENSMUSG00000026096	Osgepl1	protein_coding	O-sialoglycoprotein endopeptidase-like 1 [Source:MGI Symbol;Acc:MGI:1919335]	18.1377	11.9272	17.9964	19.4386	21.8953	21.6157	16.0204	20.9832	0.392615	0.0416339	0.734758
ENSMUSG00000010492	Uckl1os	antisense	uridine-cytidine kinase 1-like 1, opposite strand [Source:MGI Symbol;Acc:MGI:3801877]	2.79902	2.59706	1.96512	1.4399	0.865918	1.18886	2.45374	1.16489	-1.06595	0.0417118	0.735081
ENSMUSG00000029136	Rbks	protein_coding	ribokinase [Source:MGI Symbol;Acc:MGI:1918586]	9.06883	10.0035	12.101	11.5192	14.4732	16.8602	10.3911	14.2842	0.459744	0.0418916	0.736146
ENSMUSG00000022623	Shank3	protein_coding	SH3/ankyrin domain gene 3 [Source:MGI Symbol;Acc:MGI:1930016]	8.73295	3.75131	8.17078	9.47931	11.1332	10.3755	6.88501	10.3294	0.590691	0.0418376	0.736146
ENSMUSG00000034647	Ankrd12	protein_coding	ankyrin repeat domain 12 [Source:MGI Symbol;Acc:MGI:1914357]	149.02	165.25	167.449	136.43	148.814	130.667	160.573	138.637	-0.212638	0.0420545	0.737607
ENSMUSG00000034563	Ccpg1	protein_coding	cell cycle progression 1 [Source:MGI Symbol;Acc:MGI:1196419]	53.1814	58.7705	63.2977	45.4767	54.6765	47.3383	58.4165	49.1638	-0.250098	0.0425775	0.737607
ENSMUSG00000020389	Cdkl3	protein_coding	cyclin-dependent kinase-like 3 [Source:MGI Symbol;Acc:MGI:2388268]	4.70236	3.55893	1.03428	4.0797	5.69032	6.91701	3.09852	5.56234	0.848075	0.0425102	0.737607
ENSMUSG00000097206	Gm26699	lincRNA	predicted gene, 26699 [Source:MGI Symbol;Acc:MGI:5477193]	7.27746	15.5824	9.82562	10.0793	6.43253	4.86353	10.8951	7.12511	-0.619478	0.0426084	0.737607
ENSMUSG00000062593	Lilrb4	protein_coding	leukocyte immunoglobulin-like receptor, subfamily B, member 4 [Source:MGI Symbol;Acc:MGI:102701]	21.4965	17.7947	13.7559	12.9591	13.9784	12.7532	17.6823	13.2302	-0.417292	0.0426325	0.737607
ENSMUSG00000030602	Pak4	protein_coding	p21 protein (Cdc42/Rac)-activated kinase 4 [Source:MGI Symbol;Acc:MGI:1917834]	31.2371	31.3571	30.4077	33.3576	34.0182	47.7706	31.0006	38.3821	0.31055	0.0422051	0.737607
ENSMUSG00000021880	Rnase6	protein_coding	ribonuclease, RNase A family, 6 [Source:MGI Symbol;Acc:MGI:1925666]	3.69471	2.40469	3.20625	1.79987	1.11332	1.83733	3.10188	1.58351	-0.957426	0.0421058	0.737607
ENSMUSG00000028082	Sh3d19	protein_coding	SH3 domain protein D19 [Source:MGI Symbol;Acc:MGI:1350923]	13.9951	16.6404	12.3079	9.7193	10.6384	11.2401	14.3145	10.5326	-0.442734	0.0424801	0.737607
ENSMUSG00000033444	Specc1l	protein_coding	sperm antigen with calponin homology and coiled-coil domains 1-like [Source:MGI Symbol;Acc:MGI:1921642]	38.4026	41.8415	42.095	33.1176	29.1938	37.9355	40.7797	33.4156	-0.285804	0.042275	0.737607
ENSMUSG00000020400	Tnip1	protein_coding	TNFAIP3 interacting protein 1 [Source:MGI Symbol;Acc:MGI:1926194]	19.2573	18.6604	15.3073	13.319	11.8754	15.0229	17.7416	13.4058	-0.401447	0.042448	0.737607
ENSMUSG00000017386	Traf4	protein_coding	TNF receptor associated factor 4 [Source:MGI Symbol;Acc:MGI:1202880]	4.5904	3.27037	3.30968	4.91964	5.69032	7.34933	3.72348	5.98643	0.690812	0.0426207	0.737607
ENSMUSG00000068663	Clec16a	protein_coding	C-type lectin domain family 16, member A [Source:MGI Symbol;Acc:MGI:1921624]	21.4965	24.9125	20.9958	17.7587	15.3391	19.346	22.4683	17.4813	-0.361061	0.0427039	0.737809
ENSMUSG00000045211	Nudt18	protein_coding	nudix (nucleoside diphosphate linked moiety X)-type motif 18 [Source:MGI Symbol;Acc:MGI:2385853]	4.5904	4.71318	2.9994	2.51982	2.35035	2.05349	4.10099	2.30788	-0.829189	0.0427974	0.738223
ENSMUSG00000069520	Tmem19	protein_coding	transmembrane protein 19 [Source:MGI Symbol;Acc:MGI:1914476]	13.0994	11.1577	11.6873	8.51938	6.06142	10.6998	11.9815	8.42685	-0.500845	0.0428476	0.738223
ENSMUSG00000021226	Acot2	protein_coding	acyl-CoA thioesterase 2 [Source:MGI Symbol;Acc:MGI:2159605]	5.59805	5.19412	4.24053	7.43946	6.92734	8.32203	5.0109	7.56295	0.595633	0.042979	0.738424
ENSMUSG00000027215	Cd82	protein_coding	CD82 antigen [Source:MGI Symbol;Acc:MGI:104651]	8.62099	9.23399	10.0325	14.399	11.3806	12.5371	9.29582	12.7722	0.457393	0.042934	0.738424
ENSMUSG00000037400	Atp11b	protein_coding	ATPase, class VI, type 11B [Source:MGI Symbol;Acc:MGI:1923545]	228.176	282.502	266.429	227.024	207.078	226.64	259.036	220.247	-0.234215	0.0430989	0.739455
ENSMUSG00000037465	Klf10	protein_coding	Kruppel-like factor 10 [Source:MGI Symbol;Acc:MGI:1101353]	20.8247	19.7184	22.7541	13.799	18.1843	17.0764	21.0991	16.3532	-0.366898	0.0435143	0.74481
ENSMUSG00000102059	ENSMUSG00000102059	pseudogene		7.83726	5.96362	4.75767	4.0797	3.71108	3.78274	6.18618	3.85784	-0.677503	0.0435318	0.74481
ENSMUSG00000038954	Supt3	protein_coding	suppressor of Ty 3 [Source:MGI Symbol;Acc:MGI:1923723]	15.4506	10.2921	11.4805	8.75937	9.8962	7.88972	12.4077	8.84843	-0.486187	0.0437019	0.746686
ENSMUSG00000026782	Abi2	protein_coding	abl-interactor 2 [Source:MGI Symbol;Acc:MGI:106913]	43.1049	34.0503	37.3373	44.6368	42.5537	50.6887	38.1642	45.9597	0.271092	0.0447786	0.746737
ENSMUSG00000047423	AI837181	protein_coding	expressed sequence AI837181 [Source:MGI Symbol;Acc:MGI:2147598]	7.05354	9.81112	8.48106	9.83929	14.5969	11.3482	8.44857	11.9281	0.49256	0.0453575	0.746737
ENSMUSG00000047909	Ankrd16	protein_coding	ankyrin repeat domain 16 [Source:MGI Symbol;Acc:MGI:2444796]	32.4687	35.397	23.7883	36.2374	39.4611	37.7193	30.5513	37.8059	0.306564	0.0453163	0.746737
ENSMUSG00000016252	Atp5e	protein_coding	ATP synthase, H+ transporting, mitochondrial F1 complex, epsilon subunit [Source:MGI Symbol;Acc:MGI:1855697]	95.2787	45.5928	52.8515	55.196	51.584	43.2313	64.5743	50.0038	-0.367605	0.0445394	0.746737
ENSMUSG00000033940	Brk1	protein_coding	BRICK1, SCAR/WAVE actin-nucleating complex subunit [Source:MGI Symbol;Acc:MGI:1915406]	62.1383	55.4039	46.439	47.3966	47.007	42.4748	54.6604	45.6261	-0.2606	0.0449462	0.746737
ENSMUSG00000027035	Cers6	protein_coding	ceramide synthase 6 [Source:MGI Symbol;Acc:MGI:2442564]	162.455	213.632	186.687	147.469	167.988	164.928	187.591	160.128	-0.228888	0.0451792	0.746737
ENSMUSG00000030144	Clec4d	protein_coding	C-type lectin domain family 4, member d [Source:MGI Symbol;Acc:MGI:1298389]	8.28511	3.17418	4.55081	3.23977	2.59775	3.35043	5.3367	3.06265	-0.790502	0.0453571	0.746737
ENSMUSG00000052914	Cyp2j6	protein_coding	cytochrome P450, family 2, subfamily j, polypeptide 6 [Source:MGI Symbol;Acc:MGI:1270148]	1.23157	1.44281	3.30968	4.91964	3.33997	3.13427	1.99469	3.79796	0.922772	0.0439019	0.746737
ENSMUSG00000041629	Fam104a	protein_coding	family with sequence similarity 104, member A [Source:MGI Symbol;Acc:MGI:106351]	27.6543	20.9689	22.6506	18.5987	17.4421	19.6703	23.7579	18.5703	-0.352054	0.0443037	0.746737
ENSMUSG00000059743	Fdps	protein_coding	farnesyl diphosphate synthetase [Source:MGI Symbol;Acc:MGI:104888]	35.7155	43.6691	32.89	36.4774	28.0805	25.6146	37.4249	30.0575	-0.318686	0.0443166	0.746737
ENSMUSG00000032633	Flcn	protein_coding	folliculin [Source:MGI Symbol;Acc:MGI:2442184]	19.2573	16.1595	20.1684	14.7589	11.2569	16.1037	18.5284	14.0398	-0.395882	0.0455301	0.746737
ENSMUSG00000008200	Fnbp4	protein_coding	formin binding protein 4 [Source:MGI Symbol;Acc:MGI:1860513]	125.956	133.123	112.839	128.151	131.867	181.355	123.973	147.124	0.247794	0.0449116	0.746737
ENSMUSG00000042367	Gjb3	protein_coding	gap junction protein, beta 3 [Source:MGI Symbol;Acc:MGI:95721]	0.559805	1.05806	0.310283	1.3199	2.72146	0.972705	0.642716	1.67136	1.34775	0.0457434	0.746737
ENSMUSG00000087291	Gm11946	processed_transcript	predicted gene 11946 [Source:MGI Symbol;Acc:MGI:3650071]	0.671765	1.15425	1.1377	1.55989	2.22665	2.70196	0.987906	2.16283	1.11908	0.0451099	0.746737
ENSMUSG00000078870	Gm14410	protein_coding	predicted gene 14410 [Source:MGI Symbol;Acc:MGI:3709158]	5.26216	6.44456	2.48226	8.2794	5.93772	8.43011	4.72966	7.54908	0.673223	0.0452664	0.746737
ENSMUSG00000022849	Hspbap1	protein_coding	Hspb associated protein 1 [Source:MGI Symbol;Acc:MGI:1913917]	3.47079	2.11612	1.1377	4.43968	3.83478	3.9989	2.24154	4.09112	0.872683	0.0445559	0.746737
ENSMUSG00000039089	L3mbtl3	protein_coding	l(3)mbt-like 3 (Drosophila) [Source:MGI Symbol;Acc:MGI:2143628]	38.8504	42.5148	45.5081	38.2772	32.1627	34.477	42.2911	34.9723	-0.274583	0.0457108	0.746737
ENSMUSG00000025355	Mmp19	protein_coding	matrix metallopeptidase 19 [Source:MGI Symbol;Acc:MGI:1927899]	13.8832	17.1214	12.5147	12.1191	9.52509	10.3755	14.5064	10.6732	-0.443983	0.0440616	0.746737
ENSMUSG00000018401	Mtmr4	protein_coding	myotubularin related protein 4 [Source:MGI Symbol;Acc:MGI:2180699]	38.7385	39.6292	47.4732	36.4774	33.7708	33.5043	41.947	34.5841	-0.278875	0.0443164	0.746737
ENSMUSG00000019876	Pkib	protein_coding	protein kinase inhibitor beta, cAMP dependent, testis specific [Source:MGI Symbol;Acc:MGI:101937]	41.8734	32.319	31.3385	39.5971	41.6878	47.6625	35.177	42.9825	0.292075	0.0440789	0.746737
ENSMUSG00000025184	R3hcc1l	protein_coding	R3H domain and coiled-coil containing 1 like [Source:MGI Symbol;Acc:MGI:1196316]	27.7663	24.3354	29.4768	28.5579	34.2656	37.9355	27.1929	33.5863	0.306801	0.0455443	0.746737
ENSMUSG00000079179	Rab10os	antisense	RAB10, member RAS oncogene family, opposite strand [Source:MGI Symbol;Acc:MGI:1921423]	18.3616	23.4697	16.9621	24.9582	23.6272	26.3711	19.5978	24.9855	0.34882	0.0440778	0.746737
ENSMUSG00000071415	Rpl23	protein_coding	ribosomal protein L23 [Source:MGI Symbol;Acc:MGI:1929455]	747.115	432.266	439.774	456.207	440.876	381.949	539.718	426.344	-0.340054	0.0457162	0.746737
ENSMUSG00000043716	Rpl7	protein_coding	ribosomal protein L7 [Source:MGI Symbol;Acc:MGI:98073]	724.835	421.397	424.467	442.048	442.36	352.443	523.566	412.284	-0.344633	0.0451924	0.746737
ENSMUSG00000020460	Rps27a	protein_coding	ribosomal protein S27A [Source:MGI Symbol;Acc:MGI:1925544]	536.069	310.878	322.487	322.537	327.564	281.652	389.811	310.584	-0.327585	0.0442571	0.746737
ENSMUSG00000041959	S100a10	protein_coding	S100 calcium binding protein A10 (calpactin) [Source:MGI Symbol;Acc:MGI:1339468]	31.9089	25.9706	27.9254	21.8384	27.8331	17.7248	28.6016	22.4654	-0.350179	0.0446786	0.746737
ENSMUSG00000037617	Spag1	protein_coding	sperm associated antigen 1 [Source:MGI Symbol;Acc:MGI:1349387]	2.12726	2.3085	2.68912	0.719948	1.36073	1.29694	2.37496	1.12587	-1.06953	0.0442334	0.746737
ENSMUSG00000062604	Srpk2	protein_coding	serine/arginine-rich protein specific kinase 2 [Source:MGI Symbol;Acc:MGI:1201408]	47.1355	65.2151	61.7462	46.5566	47.3781	51.3372	58.0323	48.424	-0.26218	0.0444051	0.746737
ENSMUSG00000024776	Stambpl1	protein_coding	STAM binding protein like 1 [Source:MGI Symbol;Acc:MGI:1923880]	11.6439	9.52255	12.4113	12.5991	17.4421	15.239	11.1926	15.0934	0.432427	0.0457631	0.746737
ENSMUSG00000049411	Tmem241	protein_coding	transmembrane protein 241 [Source:MGI Symbol;Acc:MGI:2442435]	3.47079	4.03987	2.9994	6.83951	5.0718	5.07968	3.50335	5.66366	0.688813	0.0449556	0.746737
ENSMUSG00000032328	Tmem30a	protein_coding	transmembrane protein 30A [Source:MGI Symbol;Acc:MGI:106402]	99.8691	109.173	104.048	86.0338	95.6221	89.5969	104.363	90.4176	-0.207559	0.0455077	0.746737
ENSMUSG00000041712	Ubr7	protein_coding	ubiquitin protein ligase E3 component n-recognin 7 (putative) [Source:MGI Symbol;Acc:MGI:1913872]	48.4791	52.5183	53.1618	60.1156	61.2328	59.7673	51.3864	60.3719	0.231692	0.044801	0.746737
ENSMUSG00000048410	Zfp407	protein_coding	zinc finger protein 407 [Source:MGI Symbol;Acc:MGI:2685179]	76.0215	74.7376	61.6428	66.1152	54.3054	58.4704	70.8006	59.6303	-0.247475	0.0439155	0.746737
ENSMUSG00000072653	Zfp783	pseudogene	zinc finger protein 783 [Source:MGI Symbol;Acc:MGI:3040704]	12.6516	15.5824	19.9615	15.3589	23.0087	26.155	16.0652	21.5075	0.42092	0.0453117	0.746737
ENSMUSG00000097035	Gm26692	lincRNA	predicted gene, 26692 [Source:MGI Symbol;Acc:MGI:5477186]	2.35118	4.23225	2.89597	3.71973	6.18513	6.05239	3.1598	5.31908	0.744074	0.0462081	0.750031
ENSMUSG00000055093	Gm8430	pseudogene	predicted pseudogene 8430 [Source:MGI Symbol;Acc:MGI:3645406]	277.103	131.007	120.493	142.43	133.228	130.126	176.201	135.261	-0.380801	0.046193	0.750031
ENSMUSG00000052915	Msl1	protein_coding	male-specific lethal 1 homolog (Drosophila) [Source:MGI Symbol;Acc:MGI:1921276]	130.77	136.971	135.387	139.91	143	190.542	134.376	157.817	0.232711	0.046181	0.750031
ENSMUSG00000001156	Mxd1	protein_coding	MAX dimerization protein 1 [Source:MGI Symbol;Acc:MGI:96908]	38.2906	31.838	45.1978	31.1977	36.2448	24.9661	38.4422	30.8029	-0.321076	0.0460314	0.750031
ENSMUSG00000043487	Acot6	protein_coding	acyl-CoA thioesterase 6 [Source:MGI Symbol;Acc:MGI:1921287]	2.23922	1.44281	2.17198	2.87979	2.22665	5.94431	1.95134	3.68358	0.925896	0.046848	0.750739
ENSMUSG00000029330	Cds1	protein_coding	CDP-diacylglycerol synthase 1 [Source:MGI Symbol;Acc:MGI:1921846]	10.4124	10.773	11.5839	14.6389	12.7414	16.536	10.9231	14.6388	0.423811	0.0467584	0.750739
ENSMUSG00000053119	Chmp3	protein_coding	charged multivesicular body protein 3 [Source:MGI Symbol;Acc:MGI:1913950]	31.461	30.9723	31.2351	25.4382	24.2457	26.6953	31.2228	25.4597	-0.293281	0.0464471	0.750739
ENSMUSG00000079038	D130040H23Rik	protein_coding	RIKEN cDNA D130040H23 gene [Source:MGI Symbol;Acc:MGI:2444324]	5.71001	6.54074	4.24053	3.59974	3.21627	3.35043	5.49709	3.38881	-0.697487	0.0465314	0.750739
ENSMUSG00000016194	Hsd11b1	protein_coding	hydroxysteroid 11-beta dehydrogenase 1 [Source:MGI Symbol;Acc:MGI:103562]	19.929	24.4316	25.8569	17.8787	15.0917	21.5076	23.4058	18.1593	-0.364409	0.0464808	0.750739
ENSMUSG00000028080	Lrba	protein_coding	LPS-responsive beige-like anchor [Source:MGI Symbol;Acc:MGI:1933162]	51.8379	48.4785	50.7829	57.5958	55.6661	64.4147	50.3664	59.2256	0.23524	0.0466719	0.750739
ENSMUSG00000020205	Phlda1	protein_coding	pleckstrin homology-like domain, family A, member 1 [Source:MGI Symbol;Acc:MGI:1096880]	0.335883	0.769499	0.930848	1.3199	1.36073	2.26965	0.678743	1.65009	1.26557	0.0468556	0.750739
ENSMUSG00000027784	Ppm1l	protein_coding	protein phosphatase 1 (formerly 2C)-like [Source:MGI Symbol;Acc:MGI:2139740]	12.5396	6.73312	11.7907	17.1588	10.0199	16.8602	10.3545	14.6796	0.509463	0.0466869	0.750739
ENSMUSG00000044807	Zfp354c	protein_coding	zinc finger protein 354C [Source:MGI Symbol;Acc:MGI:1353621]	1.79137	1.25044	1.44799	1.3199	2.96886	4.86353	1.4966	3.05076	1.03362	0.0466153	0.750739
ENSMUSG00000044876	Zfp444	protein_coding	zinc finger protein 444 [Source:MGI Symbol;Acc:MGI:1923365]	6.94158	5.29031	4.44738	3.23977	4.8244	1.83733	5.55976	3.3005	-0.757623	0.0468603	0.750739
ENSMUSG00000007038	Neu1	protein_coding	neuraminidase 1 [Source:MGI Symbol;Acc:MGI:97305]	17.8018	26.8363	28.546	21.7184	16.205	18.3733	24.3947	18.7656	-0.380412	0.0469918	0.750895
ENSMUSG00000053390	Zfp952	protein_coding	zinc finger protein 952 [Source:MGI Symbol;Acc:MGI:2441928]	6.82962	7.31024	7.03307	9.35932	9.15399	11.5644	7.05764	10.0259	0.507446	0.0469875	0.750895
ENSMUSG00000084796	A430104N18Rik	lincRNA	RIKEN cDNA A430104N18 gene [Source:MGI Symbol;Acc:MGI:1925841]	5.93393	6.15599	6.30908	8.75937	8.28807	9.51089	6.133	8.85278	0.529674	0.0470996	0.751645
ENSMUSG00000025010	Ccnj	protein_coding	cyclin J [Source:MGI Symbol;Acc:MGI:2443297]	15.2267	11.7349	13.4456	15.8389	17.1947	19.8864	13.469	17.64	0.393098	0.0472692	0.752403
ENSMUSG00000060791	Gmfg	protein_coding	glia maturation factor, gamma [Source:MGI Symbol;Acc:MGI:1927135]	100.317	80.605	68.1587	65.3953	78.5511	64.1985	83.0269	69.3816	-0.25881	0.0472654	0.752403
ENSMUSG00000027472	Pdrg1	protein_coding	p53 and DNA damage regulated 1 [Source:MGI Symbol;Acc:MGI:1915809]	33.5883	25.1049	34.3379	25.1982	23.9983	25.3984	31.0104	24.865	-0.316293	0.0473329	0.752446
ENSMUSG00000036825	Ssx2ip	protein_coding	synovial sarcoma, X breakpoint 2 interacting protein [Source:MGI Symbol;Acc:MGI:2139150]	20.3769	18.468	23.5815	26.8781	25.9775	25.3984	20.8088	26.0847	0.32636	0.0474084	0.752676
ENSMUSG00000027835	Pdcd10	protein_coding	programmed cell death 10 [Source:MGI Symbol;Acc:MGI:1928396]	55.7565	56.6544	56.368	52.7962	43.5433	46.5818	56.2596	47.6404	-0.239935	0.0474859	0.752938
ENSMUSG00000049047	Armcx3	protein_coding	armadillo repeat containing, X-linked 3 [Source:MGI Symbol;Acc:MGI:1918953]	34.1481	44.5348	44.3704	32.8776	32.7812	35.5578	41.0178	33.7389	-0.282738	0.047667	0.753872
ENSMUSG00000070392	Gm20634	processed_transcript	predicted gene 20634 [Source:MGI Symbol;Acc:MGI:5313081]	1.11961	12.8891	2.58569	3.35976	3.21627	0.216157	5.53147	2.26406	-1.29846	0.0476096	0.753872
ENSMUSG00000033157	Abhd10	protein_coding	abhydrolase domain containing 10 [Source:MGI Symbol;Acc:MGI:2442422]	18.2496	19.8146	20.2718	15.3589	14.7206	15.5633	19.4453	15.2143	-0.354033	0.0492942	0.753882
ENSMUSG00000044573	Acp1	protein_coding	acid phosphatase 1, soluble [Source:MGI Symbol;Acc:MGI:87881]	85.3142	84.2602	74.261	97.6729	91.4162	92.407	81.2784	93.832	0.207239	0.0510582	0.753882
ENSMUSG00000062825	Actg1	protein_coding	actin, gamma, cytoplasmic 1 [Source:MGI Symbol;Acc:MGI:87906]	551.855	472.953	484.765	439.288	445.453	373.951	503.191	419.564	-0.262253	0.0485978	0.753882
ENSMUSG00000003762	Adck4	protein_coding	aarF domain containing kinase 4 [Source:MGI Symbol;Acc:MGI:1924139]	4.36648	5.29031	3.20625	7.07949	7.42215	5.512	4.28768	6.67121	0.631973	0.0520614	0.753882
ENSMUSG00000037860	Aim2	protein_coding	absent in melanoma 2 [Source:MGI Symbol;Acc:MGI:2686159]	44.0006	47.9975	44.991	48.1165	51.9551	63.2258	45.663	54.4325	0.254362	0.0481778	0.753882
ENSMUSG00000050332	Amer1	protein_coding	APC membrane recruitment 1 [Source:MGI Symbol;Acc:MGI:1919595]	29.4457	29.8181	28.4426	34.1975	35.5026	36.3143	29.2355	35.3382	0.27364	0.0487878	0.753882
ENSMUSG00000008036	Ap2s1	protein_coding	adaptor-related protein complex 2, sigma 1 subunit [Source:MGI Symbol;Acc:MGI:2141861]	22.952	19.526	17.6861	17.8787	16.0813	12.3209	20.0547	15.427	-0.379838	0.0500871	0.753882
ENSMUSG00000024480	Ap3s1	protein_coding	adaptor-related protein complex 3, sigma 1 subunit [Source:MGI Symbol;Acc:MGI:1337062]	284.493	329.73	294.044	277.54	255.075	243.392	302.756	258.669	-0.227352	0.0516927	0.753882
ENSMUSG00000042348	Arl15	protein_coding	ADP-ribosylation factor-like 15 [Source:MGI Symbol;Acc:MGI:2442308]	18.8094	17.5061	13.0319	23.1583	23.0087	17.7248	16.4491	21.2973	0.371256	0.0523957	0.753882
ENSMUSG00000037204	Atg101	protein_coding	autophagy related 101 [Source:MGI Symbol;Acc:MGI:1915368]	6.71765	6.05981	11.2736	6.71951	4.20589	4.64737	8.01702	5.19092	-0.626487	0.050756	0.753882
ENSMUSG00000002820	Atg4d	protein_coding	autophagy related 4D, cysteine peptidase [Source:MGI Symbol;Acc:MGI:2444308]	3.24687	6.54074	3.10283	1.67988	2.47405	3.02619	4.29681	2.39337	-0.842947	0.0510196	0.753882
ENSMUSG00000038690	Atp5j2	protein_coding	ATP synthase, H+ transporting, mitochondrial F0 complex, subunit F2 [Source:MGI Symbol;Acc:MGI:1927558]	48.4791	29.3372	30.5111	31.4377	30.3071	23.5611	36.1091	28.4353	-0.343677	0.0535158	0.753882
ENSMUSG00000039105	Atp6v1g1	protein_coding	ATPase, H+ transporting, lysosomal V1 subunit G1 [Source:MGI Symbol;Acc:MGI:1913540]	49.7106	30.3952	30.5111	26.6381	28.9464	31.8831	36.8723	29.1559	-0.335166	0.0527729	0.753882
ENSMUSG00000016541	Atxn10	protein_coding	ataxin 10 [Source:MGI Symbol;Acc:MGI:1859293]	58.5556	68.2931	66.1936	53.0362	56.7795	55.0119	64.3474	54.9425	-0.228937	0.0525129	0.753882
ENSMUSG00000024232	Bambi	protein_coding	BMP and activin membrane-bound inhibitor [Source:MGI Symbol;Acc:MGI:1915260]	3.24687	5.09793	0.930848	1.19991	2.10294	1.08078	3.09188	1.46121	-1.08617	0.0511794	0.753882
ENSMUSG00000084957	Bbip1	protein_coding	BBSome interacting protein 1 [Source:MGI Symbol;Acc:MGI:1913610]	26.6467	25.8744	18.3067	30.9578	32.039	26.263	23.6093	29.7533	0.332596	0.0486466	0.753882
ENSMUSG00000024164	C3	protein_coding	complement component 3 [Source:MGI Symbol;Acc:MGI:88227]	308.004	458.718	469.871	354.094	322.616	339.474	412.198	338.728	-0.28341	0.0520267	0.753882
ENSMUSG00000028656	Cap1	protein_coding	CAP, adenylate cyclase-associated protein 1 (yeast) [Source:MGI Symbol;Acc:MGI:88262]	138.496	175.638	167.656	134.75	131.248	148.5	160.597	138.166	-0.217237	0.0500265	0.753882
ENSMUSG00000052407	Ccdc171	protein_coding	coiled-coil domain containing 171 [Source:MGI Symbol;Acc:MGI:1922152]	13.7712	15.9671	14.5833	10.9192	11.0095	11.5644	14.7739	11.1644	-0.404512	0.0508515	0.753882
ENSMUSG00000011960	Ccnt1	protein_coding	cyclin T1 [Source:MGI Symbol;Acc:MGI:1328363]	110.505	127.737	137.559	141.59	144.361	149.364	125.267	145.105	0.211696	0.0482078	0.753882
ENSMUSG00000027330	Cdc25b	protein_coding	cell division cycle 25B [Source:MGI Symbol;Acc:MGI:99701]	8.84491	8.65687	7.34335	6.23955	5.93772	4.75545	8.28171	5.64424	-0.555026	0.0503435	0.753882
ENSMUSG00000075256	Cerkl	protein_coding	ceramide kinase-like [Source:MGI Symbol;Acc:MGI:3037816]	3.02294	5.19412	2.89597	5.27962	7.29845	5.40392	3.70435	5.99399	0.684843	0.0509398	0.753882
ENSMUSG00000004319	Clcn3	protein_coding	chloride channel 3 [Source:MGI Symbol;Acc:MGI:103555]	68.4081	76.0842	62.6771	84.7139	78.9222	77.4922	69.0565	80.3761	0.218099	0.0531258	0.753882
ENSMUSG00000093661	Eif4e3	protein_coding	eukaryotic translation initiation factor 4E member 3 [Source:MGI Symbol;Acc:MGI:1914142]	34.8198	38.3788	32.3728	26.5181	28.4516	31.667	35.1905	28.8789	-0.284506	0.0503501	0.753882
ENSMUSG00000004268	Emg1	protein_coding	EMG1 nucleolar protein homolog (S. cerevisiae) [Source:MGI Symbol;Acc:MGI:1315195]	81.2836	57.2315	53.9892	56.8759	52.5736	49.9322	64.1681	53.1272	-0.271117	0.050912	0.753882
ENSMUSG00000019054	Fis1	protein_coding	fission 1 (mitochondrial outer membrane) homolog (yeast) [Source:MGI Symbol;Acc:MGI:1913687]	47.4714	32.7999	33.6139	31.1977	35.0078	24.7499	37.9618	30.3185	-0.324375	0.049241	0.753882
ENSMUSG00000025278	Flnb	protein_coding	filamin, beta [Source:MGI Symbol;Acc:MGI:2446089]	58.4436	55.8849	58.2297	50.8763	50.4706	45.6091	57.5194	48.9853	-0.232265	0.047953	0.753882
ENSMUSG00000083594	Gm13722	pseudogene	predicted gene 13722 [Source:MGI Symbol;Acc:MGI:3651668]	38.4026	48.2861	36.0962	48.7165	45.3988	54.0392	40.9283	49.3848	0.270361	0.0480826	0.753882
ENSMUSG00000073274	Gm14636	processed_transcript	predicted gene 14636 [Source:MGI Symbol;Acc:MGI:3641976]	27.4304	25.2011	30.718	29.9978	35.8737	36.2062	27.7832	34.0259	0.293463	0.0494559	0.753882
ENSMUSG00000089729	Gm16552	antisense	predicted gene 16552 [Source:MGI Symbol;Acc:MGI:4414972]	1.11961	2.88562	1.8617	0.479965	0.98962	1.08078	1.95564	0.850123	-1.19591	0.0478696	0.753882
ENSMUSG00000097860	Gm26857	lincRNA	predicted gene, 26857 [Source:MGI Symbol;Acc:MGI:5477351]	13.5473	13.851	12.2044	10.0793	9.8962	9.40282	13.2009	9.79276	-0.431356	0.0492149	0.753882
ENSMUSG00000098374	Gm28043	protein_coding	predicted gene, 28043 [Source:MGI Symbol;Acc:MGI:5547779]	18.6975	18.6604	21.6164	27.598	28.8227	19.0218	19.6581	25.1475	0.352283	0.0527482	0.753882
ENSMUSG00000062014	Gmfb	protein_coding	glia maturation factor, beta [Source:MGI Symbol;Acc:MGI:1927133]	119.35	125.428	130.215	110.152	115.538	100.513	124.998	108.734	-0.201923	0.0519344	0.753882
ENSMUSG00000035900	Gramd4	protein_coding	GRAM domain containing 4 [Source:MGI Symbol;Acc:MGI:2676308]	14.5549	12.7929	13.1353	15.1189	17.5658	19.9945	13.4944	17.5597	0.382666	0.0514674	0.753882
ENSMUSG00000003865	Gys1	protein_coding	glycogen synthase 1, muscle [Source:MGI Symbol;Acc:MGI:101805]	24.2955	32.319	34.3379	25.1982	25.4827	22.5884	30.3175	24.4231	-0.314719	0.0528966	0.753882
ENSMUSG00000034189	Hsdl1	protein_coding	hydroxysteroid dehydrogenase like 1 [Source:MGI Symbol;Acc:MGI:1919802]	18.6975	19.8146	20.1684	15.8389	15.8339	14.2663	19.5601	15.313	-0.354704	0.0485939	0.753882
ENSMUSG00000003500	Impdh1	protein_coding	inosine 5'-phosphate dehydrogenase 1 [Source:MGI Symbol;Acc:MGI:96567]	20.4888	29.1448	24.926	19.9186	20.9057	18.1572	24.8532	19.6605	-0.341709	0.0512439	0.753882
ENSMUSG00000027985	Lef1	protein_coding	lymphoid enhancer binding factor 1 [Source:MGI Symbol;Acc:MGI:96770]	1.45549	1.539	1.1377	0.839939	0.371108	0.432313	1.3774	0.547787	-1.31945	0.0497167	0.753882
ENSMUSG00000050335	Lgals3	protein_coding	lectin, galactose binding, soluble 3 [Source:MGI Symbol;Acc:MGI:96778]	13.4353	11.1577	6.10222	8.39939	6.43253	5.83623	10.2318	6.88938	-0.57011	0.0525588	0.753882
ENSMUSG00000029028	Lrrc47	protein_coding	leucine rich repeat containing 47 [Source:MGI Symbol;Acc:MGI:1920196]	54.0771	61.5599	59.3674	63.8354	73.4793	67.549	58.3348	68.2879	0.226093	0.0527675	0.753882
ENSMUSG00000028609	Magoh	protein_coding	mago-nashi homolog, proliferation-associated (Drosophila) [Source:MGI Symbol;Acc:MGI:1330312]	57.5479	48.8632	49.5418	47.5166	45.8936	36.5305	51.9843	43.3136	-0.263985	0.0479056	0.753882
ENSMUSG00000026087	Mrpl30	protein_coding	mitochondrial ribosomal protein L30 [Source:MGI Symbol;Acc:MGI:1333820]	49.0389	42.7072	45.4047	55.436	54.4291	51.6614	45.7169	53.8422	0.236598	0.0516805	0.753882
ENSMUSG00000032690	Oas2	protein_coding	2'-5' oligoadenylate synthetase 2 [Source:MGI Symbol;Acc:MGI:2180852]	12.9875	10.773	14.6867	9.47931	10.0199	8.64627	12.8157	9.38183	-0.449773	0.0494123	0.753882
ENSMUSG00000020131	Pcsk4	protein_coding	proprotein convertase subtilisin/kexin type 4 [Source:MGI Symbol;Acc:MGI:97514]	2.0153	1.63519	1.34456	3.47975	3.21627	2.59388	1.66501	3.09663	0.892466	0.0526172	0.753882
ENSMUSG00000021846	Peli2	protein_coding	pellino 2 [Source:MGI Symbol;Acc:MGI:1891445]	28.8859	35.8779	39.6127	27.598	25.8538	31.4508	34.7922	28.3009	-0.297624	0.0531946	0.753882
ENSMUSG00000062070	Pgk1	protein_coding	phosphoglycerate kinase 1 [Source:MGI Symbol;Acc:MGI:97555]	179.249	177.947	175.206	156.589	165.39	141.042	177.467	154.34	-0.201915	0.0526786	0.753882
ENSMUSG00000033149	Phldb2	protein_coding	pleckstrin homology-like domain, family B, member 2 [Source:MGI Symbol;Acc:MGI:2444981]	3.69471	2.59706	2.37883	6.83951	3.58737	4.32313	2.8902	4.91667	0.76859	0.0490781	0.753882
ENSMUSG00000025417	Pip4k2c	protein_coding	phosphatidylinositol-5-phosphate 4-kinase, type II, gamma [Source:MGI Symbol;Acc:MGI:2152214]	12.4277	17.987	15.9278	17.6387	19.4213	23.3449	15.4475	20.135	0.380757	0.0495412	0.753882
ENSMUSG00000028394	Pole3	protein_coding	polymerase (DNA directed), epsilon 3 (p17 subunit) [Source:MGI Symbol;Acc:MGI:1933378]	43.4408	41.8415	41.5779	48.7165	50.2232	50.9049	42.2867	49.9482	0.240684	0.0504382	0.753882
ENSMUSG00000021668	Polk	protein_coding	polymerase (DNA directed), kappa [Source:MGI Symbol;Acc:MGI:1349767]	18.3616	18.0832	20.8924	16.1988	10.8858	16.7521	19.1124	14.6123	-0.384061	0.0521455	0.753882
ENSMUSG00000039771	Polr2j	protein_coding	polymerase (RNA) II (DNA directed) polypeptide J [Source:MGI Symbol;Acc:MGI:109582]	21.6085	14.909	20.9958	17.1588	12.7414	13.7259	19.1711	14.542	-0.396301	0.0491911	0.753882
ENSMUSG00000053293	Pom121	protein_coding	nuclear pore membrane protein 121 [Source:MGI Symbol;Acc:MGI:2137624]	104.907	112.539	108.495	129.111	112.322	134.449	108.647	125.294	0.205945	0.0510049	0.753882
ENSMUSG00000061119	Prcp	protein_coding	prolylcarboxypeptidase (angiotensinase C) [Source:MGI Symbol;Acc:MGI:1919711]	66.7287	59.0591	66.9176	74.2746	76.6956	73.169	64.2351	74.7131	0.218482	0.0509983	0.753882
ENSMUSG00000060098	Prmt7	protein_coding	protein arginine N-methyltransferase 7 [Source:MGI Symbol;Acc:MGI:2384879]	28.662	25.4897	24.3055	23.6383	19.545	19.5622	26.1524	20.9152	-0.321912	0.0522576	0.753882
ENSMUSG00000034573	Ptpn13	protein_coding	protein tyrosine phosphatase, non-receptor type 13 [Source:MGI Symbol;Acc:MGI:103293]	5.1502	2.21231	1.24113	4.43968	5.81402	4.9716	2.86788	5.0751	0.831014	0.0524283	0.753882
ENSMUSG00000021069	Pygl	protein_coding	liver glycogen phosphorylase [Source:MGI Symbol;Acc:MGI:97829]	96.7342	104.46	100.738	89.7535	76.5719	94.1362	100.644	86.8205	-0.212557	0.0504332	0.753882
ENSMUSG00000031167	Rbm3	protein_coding	RNA binding motif protein 3 [Source:MGI Symbol;Acc:MGI:1099460]	518.267	456.986	411.952	614.236	459.802	612.372	462.402	562.137	0.281945	0.0508073	0.753882
ENSMUSG00000020376	Rnf130	protein_coding	ring finger protein 130 [Source:MGI Symbol;Acc:MGI:1891717]	86.7697	86.8572	82.9489	71.9948	74.7163	75.6548	85.5253	74.122	-0.206246	0.0506753	0.753882
ENSMUSG00000063888	Rpl7l1	protein_coding	ribosomal protein L7-like 1 [Source:MGI Symbol;Acc:MGI:1913479]	33.0285	29.3372	32.5797	28.198	25.4827	23.8853	31.6484	25.8553	-0.291658	0.0510869	0.753882
ENSMUSG00000003970	Rpl8	protein_coding	ribosomal protein L8 [Source:MGI Symbol;Acc:MGI:1350927]	401.604	263.746	240.366	251.742	247.281	243.933	301.905	247.652	-0.285412	0.0530606	0.753882
ENSMUSG00000078087	Rps12l1	pseudogene	ribosomal protein S12-like 1 [Source:MGI Symbol;Acc:MGI:3783241]	251.688	146.782	165.277	161.628	171.699	125.911	187.916	153.08	-0.295576	0.0513269	0.753882
ENSMUSG00000067038	Rps12-ps3	protein_coding	ribosomal protein S12, pseudogene 3 [Source:MGI Symbol;Acc:MGI:3704503]	552.639	301.451	311.42	341.375	323.111	249.661	388.504	304.716	-0.350334	0.0491336	0.753882
ENSMUSG00000063457	Rps15	protein_coding	ribosomal protein S15 [Source:MGI Symbol;Acc:MGI:98117]	409.553	222.193	235.711	242.142	245.921	202.863	289.152	230.309	-0.327986	0.0486807	0.753882
ENSMUSG00000028234	Rps20	protein_coding	ribosomal protein S20 [Source:MGI Symbol;Acc:MGI:1914677]	1041.8	561.831	581.676	577.278	626.43	496.62	728.434	566.776	-0.361938	0.0527744	0.753882
ENSMUSG00000070691	Runx3	protein_coding	runt related transcription factor 3 [Source:MGI Symbol;Acc:MGI:102672]	36.9471	40.5911	39.3025	49.0764	43.2959	46.6898	38.9469	46.3541	0.250649	0.0492999	0.753882
ENSMUSG00000038806	Sde2	protein_coding	SDE2 telomere maintenance homolog (S. pombe) [Source:MGI Symbol;Acc:MGI:2384788]	22.0563	20.4879	26.6843	17.5187	18.8028	18.2652	23.0762	18.1956	-0.342302	0.0512172	0.753882
ENSMUSG00000066363	Serpina3f	protein_coding	serine (or cysteine) peptidase inhibitor, clade A, member 3F [Source:MGI Symbol;Acc:MGI:2182838]	0.447844	0.0961874	1.75827	1.55989	0.371108	4.64737	0.767433	2.19279	1.51626	0.0528313	0.753882
ENSMUSG00000006058	Snf8	protein_coding	SNF8, ESCRT-II complex subunit, homolog (S. cerevisiae) [Source:MGI Symbol;Acc:MGI:1343161]	43.8887	32.8961	35.2688	32.5176	32.6575	26.0469	37.3512	30.4073	-0.296617	0.0517954	0.753882
ENSMUSG00000002014	Ssr4	protein_coding	signal sequence receptor, delta [Source:MGI Symbol;Acc:MGI:1099464]	68.1842	58.8667	48.7144	52.6762	48.8625	45.3929	58.5884	48.9772	-0.25822	0.049061	0.753882
ENSMUSG00000029254	Stap1	protein_coding	signal transducing adaptor family member 1 [Source:MGI Symbol;Acc:MGI:1926193]	32.1328	53.1916	42.1984	36.3574	32.5338	34.3689	42.5076	34.42	-0.306762	0.0527995	0.753882
ENSMUSG00000032437	Stt3b	protein_coding	STT3, subunit of the oligosaccharyltransferase complex, homolog B (S. cerevisiae) [Source:MGI Symbol;Acc:MGI:1915542]	165.59	192.856	189.583	158.389	172.194	142.88	182.676	157.821	-0.211873	0.0530705	0.753882
ENSMUSG00000022110	Sucla2	protein_coding	succinate-Coenzyme A ligase, ADP-forming, beta subunit [Source:MGI Symbol;Acc:MGI:1306775]	40.8657	41.4568	36.8202	30.7178	34.1419	34.2608	39.7142	33.0402	-0.265104	0.0530072	0.753882
ENSMUSG00000038578	Susd1	protein_coding	sushi domain containing 1 [Source:MGI Symbol;Acc:MGI:3651543]	41.4255	39.0521	40.1299	48.9565	44.4092	49.3918	40.2025	47.5858	0.244308	0.05192	0.753882
ENSMUSG00000059602	Syn3	protein_coding	synapsin III [Source:MGI Symbol;Acc:MGI:1351334]	1.45549	0.288562	0.310283	4.1997	0.49481	1.08078	0.684779	1.9251	1.49766	0.0505597	0.753882
ENSMUSG00000024498	Tcerg1	protein_coding	transcription elongation regulator 1 (CA150) [Source:MGI Symbol;Acc:MGI:1926421]	185.183	177.562	169.518	207.465	199.408	204.917	177.421	203.93	0.201057	0.0533068	0.753882
ENSMUSG00000014075	Tctex1d2	protein_coding	Tctex1 domain containing 2 [Source:MGI Symbol;Acc:MGI:1913311]	28.662	23.085	22.3403	18.3587	19.6687	20.751	24.6958	19.5928	-0.331255	0.0527884	0.753882
ENSMUSG00000009733	Tfcp2	protein_coding	transcription factor CP2 [Source:MGI Symbol;Acc:MGI:98509]	2.0153	2.11612	2.06855	5.99957	2.96886	2.4858	2.06666	3.81808	0.87886	0.0486965	0.753882
ENSMUSG00000078922	Tgtp1	protein_coding	T cell specific GTPase 1 [Source:MGI Symbol;Acc:MGI:98734]	5.26216	2.11612	5.68851	2.03985	7.42215	14.4825	4.3556	7.9815	0.88054	0.0534992	0.753882
ENSMUSG00000039994	Timeless	protein_coding	timeless circadian clock 1 [Source:MGI Symbol;Acc:MGI:1321393]	44.5604	42.3225	41.0607	45.1167	52.821	53.823	42.6479	50.5869	0.247159	0.0517315	0.753882
ENSMUSG00000050912	Tmem123	protein_coding	transmembrane protein 123 [Source:MGI Symbol;Acc:MGI:1919179]	108.602	104.748	106.634	125.751	122.713	118.778	106.661	122.414	0.198694	0.0494367	0.753882
ENSMUSG00000072676	Tmem254a	protein_coding	transmembrane protein 254a [Source:MGI Symbol;Acc:MGI:1196450]	3.80667	4.71318	2.9994	5.87957	8.78288	4.10698	3.83975	6.25648	0.695773	0.0507041	0.753882
ENSMUSG00000021867	Tmem254b	protein_coding	transmembrane protein 254b [Source:MGI Symbol;Acc:MGI:3710397]	3.80667	4.71318	2.9994	5.87957	8.78288	4.10698	3.83975	6.25648	0.695771	0.0506779	0.753882
ENSMUSG00000023915	Tnfrsf21	protein_coding	tumor necrosis factor receptor superfamily, member 21 [Source:MGI Symbol;Acc:MGI:2151075]	85.874	89.5505	87.2928	81.9541	73.603	72.0882	87.5724	75.8818	-0.207297	0.0519936	0.753882
ENSMUSG00000045362	Tnfrsf26	protein_coding	tumor necrosis factor receptor superfamily, member 26 [Source:MGI Symbol;Acc:MGI:2651928]	23.0639	29.5295	26.6843	18.9586	23.0087	21.5076	26.4259	21.1583	-0.32255	0.0535344	0.753882
ENSMUSG00000031887	Tradd	protein_coding	TNFRSF1A-associated via death domain [Source:MGI Symbol;Acc:MGI:109200]	6.49373	4.03987	2.79254	3.23977	0.98962	2.91812	4.44205	2.3825	-0.886546	0.0501118	0.753882
ENSMUSG00000038172	Ttc39b	protein_coding	tetratricopeptide repeat domain 39B [Source:MGI Symbol;Acc:MGI:1917113]	18.8094	16.5442	20.8924	13.559	15.9576	13.9421	18.7487	14.4863	-0.371972	0.0495727	0.753882
ENSMUSG00000024091	Vapa	protein_coding	vesicle-associated membrane protein, associated protein A [Source:MGI Symbol;Acc:MGI:1353561]	90.8003	77.1423	83.6729	70.4349	74.84	71.9802	83.8718	72.4184	-0.211074	0.0530453	0.753882
ENSMUSG00000001930	Vwf	protein_coding	Von Willebrand factor homolog [Source:MGI Symbol;Acc:MGI:98941]	12.7635	10.6768	12.9284	14.279	17.9369	15.6714	12.1229	15.9624	0.39769	0.0533228	0.753882
ENSMUSG00000025995	Wdr75	protein_coding	WD repeat domain 75 [Source:MGI Symbol;Acc:MGI:1920924]	54.301	53.384	58.8503	63.5954	74.2215	59.0108	55.5118	65.6092	0.239983	0.0488518	0.753882
ENSMUSG00000004637	Wwox	protein_coding	WW domain-containing oxidoreductase [Source:MGI Symbol;Acc:MGI:1931237]	15.4506	14.7167	9.82562	15.7189	15.2154	22.5884	13.331	17.8409	0.423694	0.0531143	0.753882
ENSMUSG00000060862	Zbtb40	protein_coding	zinc finger and BTB domain containing 40 [Source:MGI Symbol;Acc:MGI:2682254]	18.8094	20.5841	18.0998	12.8391	17.1947	14.6987	19.1645	14.9108	-0.363478	0.0534026	0.753882
ENSMUSG00000033906	Zdhhc15	protein_coding	zinc finger, DHHC domain containing 15 [Source:MGI Symbol;Acc:MGI:1915336]	3.91863	2.3085	4.34396	6.47953	6.30883	4.43121	3.5237	5.73986	0.704437	0.0487905	0.753882
ENSMUSG00000050605	Zfp61	protein_coding	zinc finger protein 61 [Source:MGI Symbol;Acc:MGI:99663]	7.27746	7.79118	6.41251	9.11934	10.1436	11.024	7.16038	10.0956	0.495521	0.0508857	0.753882
ENSMUSG00000059689	Zfp637	protein_coding	zinc finger protein 637 [Source:MGI Symbol;Acc:MGI:2448537]	3.24687	3.55893	2.27541	6.71951	4.57699	3.89082	3.02707	5.06244	0.736782	0.0514472	0.753882
ENSMUSG00000062116	Zfp954	protein_coding	zinc finger protein 954 [Source:MGI Symbol;Acc:MGI:1917764]	2.91098	4.32843	3.10283	2.39983	1.85554	1.40502	3.44741	1.88679	-0.874767	0.0485479	0.753882
ENSMUSG00000101823	ENSMUSG00000101823	sense_intronic		2.68706	1.539	3.41311	4.79965	4.45329	3.9989	2.54639	4.41728	0.796441	0.0502795	0.753882
ENSMUSG00000040467	4921522P10Rik	protein_coding	RIKEN cDNA 4921522P10 gene [Source:MGI Symbol;Acc:MGI:1913969]	0.559805	0.480937	1.44799	2.03985	1.85554	1.72925	0.829576	1.87488	1.16745	0.0539855	0.755123
ENSMUSG00000031367	Ap1s2	protein_coding	adaptor-related protein complex 1, sigma 2 subunit [Source:MGI Symbol;Acc:MGI:1889383]	49.4867	48.4785	47.6801	43.9168	42.6774	36.3143	48.5484	40.9695	-0.246147	0.054262	0.755123
ENSMUSG00000029394	Cdk2ap1	protein_coding	CDK2 (cyclin-dependent kinase 2)-associated protein 1 [Source:MGI Symbol;Acc:MGI:1202069]	102.556	99.4578	92.2574	110.272	113.683	113.374	98.0904	112.443	0.197209	0.0537117	0.755123
ENSMUSG00000083161	Gm11427	pseudogene	predicted gene 11427 [Source:MGI Symbol;Acc:MGI:3651774]	15.5626	12.7929	8.9982	9.7193	7.05104	9.83513	12.4512	8.86849	-0.485088	0.0538719	0.755123
ENSMUSG00000098708	Gm27252	antisense	predicted gene 27252 [Source:MGI Symbol;Acc:MGI:5521095]	1.90334	3.36656	3.51654	2.03985	1.23703	1.29694	2.92881	1.52461	-0.94381	0.0543777	0.755123
ENSMUSG00000029713	Gnb2	protein_coding	guanine nucleotide binding protein (G protein), beta 2 [Source:MGI Symbol;Acc:MGI:95784]	35.4916	28.9524	28.0289	27.478	26.9672	19.7783	30.8243	24.7412	-0.318261	0.0543489	0.755123
ENSMUSG00000031822	Gse1	protein_coding	genetic suppressor element 1 [Source:MGI Symbol;Acc:MGI:1098275]	33.0285	24.624	36.7168	37.9173	34.7604	43.2313	31.4564	38.6363	0.299583	0.0537988	0.755123
ENSMUSG00000087260	Lamtor5	protein_coding	late endosomal/lysosomal adaptor, MAPK and MTOR activator 5 [Source:MGI Symbol;Acc:MGI:1915826]	15.7865	17.3137	16.6518	15.2389	10.6384	12.1048	16.584	12.6607	-0.389879	0.0546624	0.755123
ENSMUSG00000030751	Psma1	protein_coding	proteasome (prosome, macropain) subunit, alpha type 1 [Source:MGI Symbol;Acc:MGI:1347005]	126.068	111.866	97.015	93.4732	105.766	88.4081	111.65	95.8823	-0.219811	0.0542596	0.755123
ENSMUSG00000021024	Psma6	protein_coding	proteasome (prosome, macropain) subunit, alpha type 6 [Source:MGI Symbol;Acc:MGI:1347006]	137.936	120.234	126.802	119.631	116.157	96.8382	128.324	110.875	-0.211193	0.054058	0.755123
ENSMUSG00000026510	Trp53bp2	protein_coding	transformation related protein 53 binding protein 2 [Source:MGI Symbol;Acc:MGI:2138319]	14.5549	18.3718	14.5833	17.7587	22.3902	20.8591	15.8367	20.336	0.358314	0.0544344	0.755123
ENSMUSG00000022010	Tsc22d1	protein_coding	TSC22 domain family, member 1 [Source:MGI Symbol;Acc:MGI:109127]	33.2524	26.163	27.9254	34.3175	31.9153	40.2051	29.1136	35.4793	0.28881	0.0546582	0.755123
ENSMUSG00000074682	Zcchc3	protein_coding	zinc finger, CCHC domain containing 3 [Source:MGI Symbol;Acc:MGI:1915167]	5.82197	3.27037	8.58449	10.1993	7.91696	8.64627	5.89227	8.92083	0.6012	0.0546632	0.755123
ENSMUSG00000037029	Zfp146	protein_coding	zinc finger protein 146 [Source:MGI Symbol;Acc:MGI:1347092]	21.7204	20.8727	22.1335	22.9183	29.936	27.6681	21.5755	26.8408	0.315205	0.0542883	0.755123
ENSMUSG00000074165	Zfp788	protein_coding	zinc finger protein 788 [Source:MGI Symbol;Acc:MGI:1914857]	14.331	13.1777	15.2038	15.9588	20.4109	18.6976	14.2375	18.3558	0.366911	0.054148	0.755123
ENSMUSG00000059423	Zfp933	protein_coding	zinc finger protein 933 [Source:MGI Symbol;Acc:MGI:1922865]	12.5396	12.7929	9.51533	13.679	19.4213	13.7259	11.616	15.6088	0.423754	0.0546405	0.755123
ENSMUSG00000007817	Zmiz1	protein_coding	zinc finger, MIZ-type containing 1 [Source:MGI Symbol;Acc:MGI:3040693]	162.007	170.348	167.759	178.667	190.254	206.322	166.705	191.748	0.202054	0.0541246	0.755123
ENSMUSG00000034101	Ctnnd1	protein_coding	catenin (cadherin associated protein), delta 1 [Source:MGI Symbol;Acc:MGI:105100]	94.7189	96.2836	76.9501	98.0329	99.8279	113.266	89.3175	103.709	0.216102	0.0549521	0.755766
ENSMUSG00000026502	Desi2	protein_coding	desumoylating isopeptidase 2 [Source:MGI Symbol;Acc:MGI:1926075]	44.5604	39.7254	48.5075	50.8763	49.481	56.7411	44.2645	52.3662	0.244144	0.0550571	0.755766
ENSMUSG00000027068	Dhrs9	protein_coding	dehydrogenase/reductase (SDR family) member 9 [Source:MGI Symbol;Acc:MGI:2442798]	5.26216	3.8475	5.17138	4.0797	2.22665	2.16157	4.76035	2.82264	-0.752756	0.0550041	0.755766
ENSMUSG00000052934	Fbxo31	protein_coding	F-box protein 31 [Source:MGI Symbol;Acc:MGI:1354708]	12.7635	11.8311	10.9633	8.87936	10.5147	6.37662	11.8526	8.59023	-0.468222	0.0550355	0.755766
ENSMUSG00000021767	Kat6b	protein_coding	K(lysine) acetyltransferase 6B [Source:MGI Symbol;Acc:MGI:1858746]	35.3796	29.3372	24.7192	33.1176	33.0286	44.3121	29.812	36.8194	0.307945	0.0550773	0.755766
ENSMUSG00000033307	Mif	protein_coding	macrophage migration inhibitory factor [Source:MGI Symbol;Acc:MGI:96982]	124.612	65.696	68.5725	71.5148	74.84	60.4158	86.2936	68.9235	-0.323299	0.0548368	0.755766
ENSMUSG00000049804	Armcx4	protein_coding	armadillo repeat containing, X-linked 4 [Source:MGI Symbol;Acc:MGI:2147887]	14.219	12.312	12.9284	16.4388	14.8443	19.9945	13.1532	17.0925	0.381684	0.0556294	0.759104
ENSMUSG00000046441	Cmtr2	protein_coding	cap methyltransferase 2 [Source:MGI Symbol;Acc:MGI:2384580]	10.3004	8.75305	9.41191	8.63937	5.0718	6.05239	9.48845	6.58786	-0.524657	0.0554586	0.759104
ENSMUSG00000022217	Emc9	protein_coding	ER membrane protein complex subunit 9 [Source:MGI Symbol;Acc:MGI:1934682]	3.58275	1.539	2.58569	5.99957	4.32959	3.13427	2.56915	4.48781	0.808099	0.0556631	0.759104
ENSMUSG00000036693	Nop14	protein_coding	NOP14 nucleolar protein [Source:MGI Symbol;Acc:MGI:1922666]	42.5451	47.9013	56.6783	58.9157	58.0165	56.8492	49.0416	57.9271	0.239206	0.0558154	0.759104
ENSMUSG00000026014	Raph1	protein_coding	Ras association (RalGDS/AF-6) and pleckstrin homology domains 1 [Source:MGI Symbol;Acc:MGI:1924550]	28.8859	39.2445	25.65	24.2382	24.4931	26.4792	31.2601	25.0702	-0.319529	0.0558283	0.759104
ENSMUSG00000020097	Sgpl1	protein_coding	sphingosine phosphate lyase 1 [Source:MGI Symbol;Acc:MGI:1261415]	27.3185	31.2609	37.6476	24.8382	27.8331	25.6146	32.0757	26.0953	-0.299001	0.0557545	0.759104
ENSMUSG00000038775	Vill	protein_coding	villin-like [Source:MGI Symbol;Acc:MGI:1201781]	11.42	6.92549	11.7907	6.59952	5.93772	8.21395	10.0454	6.91707	-0.531309	0.0558065	0.759104
ENSMUSG00000039828	Wdr70	protein_coding	WD repeat domain 70 [Source:MGI Symbol;Acc:MGI:1921020]	14.443	15.4862	11.8942	15.1189	18.4317	20.8591	13.9411	18.1366	0.38038	0.0554621	0.759104
ENSMUSG00000039834	Zfp335	protein_coding	zinc finger protein 335 [Source:MGI Symbol;Acc:MGI:2682313]	14.443	21.8345	15.6176	19.3186	22.7613	24.9661	17.2984	22.3487	0.367077	0.0558744	0.759104
ENSMUSG00000027259	Adal	protein_coding	adenosine deaminase-like [Source:MGI Symbol;Acc:MGI:1923144]	10.4124	11.6387	14.997	16.0788	16.6998	15.9956	12.3493	16.2581	0.395084	0.056059	0.759467
ENSMUSG00000079435	Rpl36a	protein_coding	ribosomal protein L36A [Source:MGI Symbol;Acc:MGI:1201789]	461.391	267.978	290.528	307.298	285.629	229.018	339.966	273.982	-0.311154	0.0560858	0.759467
ENSMUSG00000101892	ENSMUSG00000101892	protein_coding	RIKEN cDNA 9130401M01 gene [Source:EntrezGene;Acc:75758]	24.6314	19.4299	18.3067	18.4787	12.3703	17.1845	20.7893	16.0111	-0.372997	0.0560636	0.759467
ENSMUSG00000078670	Fam174b	protein_coding	family with sequence similarity 174, member B [Source:MGI Symbol;Acc:MGI:3698178]	4.14255	1.73137	2.37883	1.4399	0.742215	1.83733	2.75092	1.33981	-1.01683	0.0561774	0.759874
ENSMUSG00000013629	Cad	protein_coding	carbamoyl-phosphate synthetase 2, aspartate transcarbamylase, and dihydroorotase [Source:MGI Symbol;Acc:MGI:1916969]	92.0319	94.7446	93.8088	116.752	99.7042	105.701	93.5284	107.385	0.199196	0.0564865	0.761183
ENSMUSG00000039879	Heca	protein_coding	headcase homolog (Drosophila) [Source:MGI Symbol;Acc:MGI:2685715]	18.6975	19.1413	18.5135	20.2785	24.9879	25.3984	18.7841	23.555	0.326868	0.0564966	0.761183
ENSMUSG00000025151	Maged1	protein_coding	melanoma antigen, family D, 1 [Source:MGI Symbol;Acc:MGI:1930187]	3.91863	3.8475	4.96452	3.47975	2.10294	1.83733	4.24355	2.47334	-0.780318	0.0565211	0.761183
ENSMUSG00000039230	Tbcd	protein_coding	tubulin-specific chaperone d [Source:MGI Symbol;Acc:MGI:1919686]	45.792	38.9559	47.6801	49.1964	51.9551	55.3361	44.1427	52.1625	0.242486	0.0564443	0.761183
ENSMUSG00000036875	Dna2	protein_coding	DNA replication helicase 2 homolog (yeast) [Source:MGI Symbol;Acc:MGI:2443732]	46.6877	50.0174	45.715	54.596	49.9758	63.2258	47.4734	55.9326	0.237555	0.0567302	0.763167
ENSMUSG00000072762	4930522L14Rik	protein_coding	RIKEN cDNA 4930522L14 gene [Source:MGI Symbol;Acc:MGI:1925270]	6.94158	4.80937	6.92964	4.1997	4.20589	3.67466	6.22686	4.02675	-0.626627	0.0568408	0.763394
ENSMUSG00000089788	Gm16586	antisense	predicted gene 16586 [Source:MGI Symbol;Acc:MGI:4415006]	90.1285	87.242	61.6428	97.7929	87.334	96.9463	79.6711	94.0244	0.239459	0.0569222	0.763394
ENSMUSG00000047434	Xxylt1	protein_coding	xyloside xylosyltransferase 1 [Source:MGI Symbol;Acc:MGI:2146443]	13.7712	10.5806	14.8936	12.5991	7.66956	8.10588	13.0818	9.45817	-0.467049	0.0569328	0.763394
ENSMUSG00000041762	Gpr155	protein_coding	G protein-coupled receptor 155 [Source:MGI Symbol;Acc:MGI:1915776]	5.26216	1.82756	2.58569	5.15963	5.81402	5.07968	3.22514	5.35111	0.739189	0.0576242	0.765535
ENSMUSG00000073411	H2-D1	protein_coding	histocompatibility 2, D region locus 1 [Source:MGI Symbol;Acc:MGI:95896]	285.052	247.105	246.054	218.264	229.221	223.83	259.404	223.772	-0.212941	0.0576957	0.765535
ENSMUSG00000036273	Lrrk2	protein_coding	leucine-rich repeat kinase 2 [Source:MGI Symbol;Acc:MGI:1913975]	33.1404	35.0122	39.923	29.1579	29.4412	31.0185	36.0252	29.8725	-0.270006	0.0577263	0.765535
ENSMUSG00000027479	Mapre1	protein_coding	microtubule-associated protein, RP/EB family, member 1 [Source:MGI Symbol;Acc:MGI:891995]	153.61	156.882	167.863	166.188	194.831	189.029	159.452	183.349	0.20144	0.0576025	0.765535
ENSMUSG00000026536	Mnda	protein_coding	myeloid cell nuclear differentiation antigen [Source:MGI Symbol;Acc:MGI:3041120]	8.95687	8.65687	9.82562	6.59952	7.17475	5.62007	9.14645	6.46478	-0.502496	0.0577751	0.765535
ENSMUSG00000026712	Mrc1	protein_coding	mannose receptor, C type 1 [Source:MGI Symbol;Acc:MGI:97142]	3.35883	4.617	2.79254	1.19991	3.09256	1.62118	3.58946	1.97122	-0.870372	0.0572996	0.765535
ENSMUSG00000022503	Nubp1	protein_coding	nucleotide binding protein 1 [Source:MGI Symbol;Acc:MGI:1347073]	21.7204	20.7765	18.9272	26.998	26.8434	22.5884	20.4747	25.4766	0.314161	0.0576801	0.765535
ENSMUSG00000036781	Rps27l	protein_coding	ribosomal protein S27-like [Source:MGI Symbol;Acc:MGI:1915191]	89.7926	56.0773	52.2309	59.8757	57.6454	41.2859	66.0336	52.9357	-0.318703	0.0576453	0.765535
ENSMUSG00000040761	Spen	protein_coding	SPEN homolog, transcriptional regulator (Drosophila) [Source:MGI Symbol;Acc:MGI:1891706]	111.289	114.271	136.628	135.95	132.238	150.121	120.729	139.436	0.208135	0.0571788	0.765535
ENSMUSG00000078681	Tm2d3	protein_coding	TM2 domain containing 3 [Source:MGI Symbol;Acc:MGI:1915884]	11.1961	9.81112	9.20505	6.23955	9.52509	5.40392	10.0708	7.05619	-0.516545	0.0574255	0.765535
ENSMUSG00000022479	Vdr	protein_coding	vitamin D receptor [Source:MGI Symbol;Acc:MGI:103076]	7.27746	5.77124	9.10162	10.5592	7.91696	13.0775	7.38344	10.5179	0.515121	0.0573257	0.765535
ENSMUSG00000091474	2610021A01Rik	protein_coding	RIKEN cDNA 2610021A01 gene [Source:MGI Symbol;Acc:MGI:1922662]	32.1328	22.5079	28.2357	38.0372	32.5338	31.2346	27.6254	33.9352	0.298695	0.0580536	0.766427
ENSMUSG00000048905	4930539E08Rik	protein_coding	RIKEN cDNA 4930539E08 gene [Source:MGI Symbol;Acc:MGI:1925441]	2.0153	1.44281	2.06855	4.79965	3.46367	1.94541	1.84222	3.40291	0.88069	0.0588939	0.766427
ENSMUSG00000026491	Ahctf1	protein_coding	AT hook containing transcription factor 1 [Source:MGI Symbol;Acc:MGI:1915033]	204.217	176.119	203.442	221.984	231.076	220.372	194.593	224.477	0.206343	0.0583176	0.766427
ENSMUSG00000069237	C78339	protein_coding	expressed sequence C78339 [Source:MGI Symbol;Acc:MGI:2145496]	24.4075	27.7982	27.6152	26.998	33.276	37.6113	26.6069	32.6284	0.29469	0.0582098	0.766427
ENSMUSG00000021578	Ccdc127	protein_coding	coiled-coil domain containing 127 [Source:MGI Symbol;Acc:MGI:1914683]	33.1404	30.78	28.1323	34.4375	34.3893	42.3667	30.6842	37.0645	0.274829	0.058799	0.766427
ENSMUSG00000027552	E2f5	protein_coding	E2F transcription factor 5 [Source:MGI Symbol;Acc:MGI:105091]	3.80667	3.46275	3.82682	0.719948	2.96886	2.37772	3.69875	2.02218	-0.866877	0.058387	0.766427
ENSMUSG00000074735	Gm21994	protein_coding	predicted gene 21994 [Source:MGI Symbol;Acc:MGI:5439751]	4.36648	2.88562	3.61996	3.11977	1.11332	1.72925	3.62402	1.98745	-0.860501	0.0582519	0.766427
ENSMUSG00000032766	Gng11	protein_coding	guanine nucleotide binding protein (G protein), gamma 11 [Source:MGI Symbol;Acc:MGI:1913316]	2.0153	1.82756	1.8617	0.599957	1.11332	0.972705	1.90152	0.895328	-1.07759	0.0588983	0.766427
ENSMUSG00000076609	Igkc	IG_C_gene	immunoglobulin kappa constant [Source:MGI Symbol;Acc:MGI:96495]	8.50903	1.05806	0	17.7587	3.71108	3.35043	3.18903	8.27341	1.37952	0.059019	0.766427
ENSMUSG00000042099	Kank3	protein_coding	KN motif and ankyrin repeat domains 3 [Source:MGI Symbol;Acc:MGI:1098615]	1.11961	0.769499	1.03428	1.19991	3.71108	1.5131	0.974461	2.14136	1.12734	0.0582501	0.766427
ENSMUSG00000024696	Lpxn	protein_coding	leupaxin [Source:MGI Symbol;Acc:MGI:2147677]	2.35118	3.17418	2.79254	1.19991	2.10294	1.08078	2.77264	1.46121	-0.93025	0.0595721	0.766427
ENSMUSG00000038463	Olfml2b	protein_coding	olfactomedin-like 2B [Source:MGI Symbol;Acc:MGI:2443310]	9.06883	10.9654	14.0661	8.39939	7.17475	8.9705	11.3668	8.18155	-0.473375	0.0589825	0.766427
ENSMUSG00000059456	Ptk2b	protein_coding	PTK2 protein tyrosine kinase 2 beta [Source:MGI Symbol;Acc:MGI:104908]	40.194	41.072	37.9579	31.7977	37.9767	29.5054	39.7413	33.0933	-0.26598	0.059404	0.766427
ENSMUSG00000009291	Pttg1ip	protein_coding	pituitary tumor-transforming 1 interacting protein [Source:MGI Symbol;Acc:MGI:2652132]	32.5806	32.7037	32.89	34.9175	40.4507	42.2586	32.7248	39.2089	0.261434	0.0587409	0.766427
ENSMUSG00000032413	Rasa2	protein_coding	RAS p21 protein activator 2 [Source:MGI Symbol;Acc:MGI:2149960]	57.212	56.0773	61.0222	51.7163	51.0891	46.6898	58.1038	49.8317	-0.222221	0.059582	0.766427
ENSMUSG00000041926	Rnpep	protein_coding	arginyl aminopeptidase (aminopeptidase B) [Source:MGI Symbol;Acc:MGI:2384902]	50.3824	64.0608	61.1257	51.4763	51.0891	46.7979	58.523	49.7878	-0.235272	0.0586154	0.766427
ENSMUSG00000024516	Sec11c	protein_coding	SEC11 homolog C (S. cerevisiae) [Source:MGI Symbol;Acc:MGI:1913536]	102.668	79.547	79.8461	82.0741	70.7578	71.2236	87.3537	74.6852	-0.225077	0.0593833	0.766427
ENSMUSG00000032602	Slc25a20	protein_coding	solute carrier family 25 (mitochondrial carnitine/acylcarnitine translocase), member 20 [Source:MGI Symbol;Acc:MGI:1928738]	12.7635	10.3882	14.3764	11.8791	18.4317	19.6703	12.5094	16.6604	0.416173	0.0590359	0.766427
ENSMUSG00000039738	Slx4	protein_coding	SLX4 structure-specific endonuclease subunit homolog (S. cerevisiae) [Source:MGI Symbol;Acc:MGI:106299]	26.4228	32.7999	29.6837	36.5974	31.9153	39.2324	29.6355	35.915	0.276749	0.0595304	0.766427
ENSMUSG00000020077	Srgn	protein_coding	serglycin [Source:MGI Symbol;Acc:MGI:97756]	405.075	547.21	445.462	416.73	381.993	367.791	465.916	388.838	-0.261127	0.0579063	0.766427
ENSMUSG00000003418	St8sia6	protein_coding	ST8 alpha-N-acetyl-neuraminide alpha-2,8-sialyltransferase 6 [Source:MGI Symbol;Acc:MGI:2386797]	5.71001	2.98181	7.75707	10.7992	7.54585	6.91701	5.48296	8.4207	0.620865	0.0588184	0.766427
ENSMUSG00000026797	Stxbp1	protein_coding	syntaxin binding protein 1 [Source:MGI Symbol;Acc:MGI:107363]	8.39707	4.617	7.55021	9.59931	10.0199	9.72705	6.85476	9.78209	0.517758	0.0584682	0.766427
ENSMUSG00000040152	Thbs1	protein_coding	thrombospondin 1 [Source:MGI Symbol;Acc:MGI:98737]	18.2496	11.6387	16.445	13.559	11.8754	8.86242	15.4444	11.4323	-0.433823	0.0582374	0.766427
ENSMUSG00000031953	Tmem170	protein_coding	transmembrane protein 170 [Source:MGI Symbol;Acc:MGI:106426]	3.80667	2.40469	2.89597	4.55967	6.06142	4.21506	3.03578	4.94538	0.705159	0.0591066	0.766427
ENSMUSG00000002550	Uck1	protein_coding	uridine-cytidine kinase 1 [Source:MGI Symbol;Acc:MGI:98904]	7.50138	5.77124	9.41191	9.47931	10.6384	11.6725	7.56151	10.5967	0.489677	0.0592963	0.766427
ENSMUSG00000001891	Ugp2	protein_coding	UDP-glucose pyrophosphorylase 2 [Source:MGI Symbol;Acc:MGI:2183447]	44.8963	54.7306	47.9904	42.4769	42.8011	39.6647	49.2058	41.6476	-0.242503	0.0590319	0.766427
ENSMUSG00000090145	Ugt1a6b	protein_coding	UDP glucuronosyltransferase 1 family, polypeptide A6B [Source:MGI Symbol;Acc:MGI:3580629]	3.58275	2.78943	1.24113	5.5196	6.55623	1.94541	2.53777	4.67375	0.875844	0.0593621	0.766427
ENSMUSG00000020163	Uqcr11	protein_coding	ubiquinol-cytochrome c reductase, complex III subunit XI [Source:MGI Symbol;Acc:MGI:1913844]	59.8991	29.4333	26.0637	30.8378	30.5545	25.8307	38.4654	29.0743	-0.40194	0.0593143	0.766427
ENSMUSG00000036499	Eea1	protein_coding	early endosome antigen 1 [Source:MGI Symbol;Acc:MGI:2442192]	67.4005	55.9811	68.0553	73.5547	78.18	71.1155	63.8123	74.2834	0.219764	0.059666	0.766708
ENSMUSG00000047719	Ubiad1	protein_coding	UbiA prenyltransferase domain containing 1 [Source:MGI Symbol;Acc:MGI:1918957]	7.38942	9.61874	11.7907	12.3591	12.8651	13.834	9.59963	13.0194	0.437597	0.0597568	0.767076
ENSMUSG00000082585	Gm15387	pseudogene	predicted gene 15387 [Source:MGI Symbol;Acc:MGI:3705374]	49.1508	57.7124	88.534	93.7132	79.417	67.549	65.1324	80.2264	0.299548	0.059867	0.767691
ENSMUSG00000043290	Zfp784	protein_coding	zinc finger protein 784 [Source:MGI Symbol;Acc:MGI:3606042]	6.15785	5.67506	5.37823	4.0797	3.71108	3.35043	5.73705	3.71374	-0.627155	0.0599892	0.768459
ENSMUSG00000032014	Oaf	protein_coding	OAF homolog (Drosophila) [Source:MGI Symbol;Acc:MGI:94852]	2.5751	0.865687	1.65484	2.7598	3.83478	2.91812	1.69854	3.1709	0.907796	0.0602777	0.768961
ENSMUSG00000060073	Psma3	protein_coding	proteasome (prosome, macropain) subunit, alpha type 3 [Source:MGI Symbol;Acc:MGI:104883]	115.432	85.3182	84.6037	76.6745	92.0347	73.3852	95.1179	80.6981	-0.236828	0.0602425	0.768961
ENSMUSG00000026889	Rbm18	protein_coding	RNA binding motif protein 18 [Source:MGI Symbol;Acc:MGI:1915139]	14.8908	20.1032	20.5821	23.2783	24.7405	22.1561	18.5253	23.3916	0.333002	0.0602559	0.768961
ENSMUSG00000051502	Ufsp1	protein_coding	UFM1-specific peptidase 1 [Source:MGI Symbol;Acc:MGI:1917490]	1.56745	1.34662	1.24113	2.39983	2.35035	3.13427	1.38507	2.62815	0.92499	0.0601815	0.768961
ENSMUSG00000078887	Gm6710	protein_coding	predicted gene 6710 [Source:MGI Symbol;Acc:MGI:3779623]	8.84491	11.8311	7.1365	7.67944	7.29845	3.9989	9.27082	6.3256	-0.558551	0.0606987	0.773158
ENSMUSG00000041939	Mvk	protein_coding	mevalonate kinase [Source:MGI Symbol;Acc:MGI:107624]	3.24687	5.00174	4.65424	2.27984	3.95848	1.08078	4.30095	2.4397	-0.830026	0.0608574	0.773158
ENSMUSG00000027164	Traf6	protein_coding	TNF receptor-associated factor 6 [Source:MGI Symbol;Acc:MGI:108072]	66.7287	69.5435	70.0204	84.3539	83.3755	71.0075	68.7642	79.579	0.209455	0.0608284	0.773158
ENSMUSG00000040389	Wdr47	protein_coding	WD repeat domain 47 [Source:MGI Symbol;Acc:MGI:2139593]	3.02294	2.11612	2.17198	3.23977	3.95848	5.18776	2.43702	4.12867	0.766232	0.0608573	0.773158
ENSMUSG00000022125	Cln5	protein_coding	ceroid-lipofuscinosis, neuronal 5 [Source:MGI Symbol;Acc:MGI:2442253]	39.5222	41.3606	42.095	46.5566	51.8314	46.4737	40.9926	48.2872	0.235217	0.0609401	0.773412
ENSMUSG00000024381	Bin1	protein_coding	bridging integrator 1 [Source:MGI Symbol;Acc:MGI:108092]	12.9875	11.7349	14.7901	7.55945	11.9991	9.61897	13.1708	9.72586	-0.437591	0.061424	0.774625
ENSMUSG00000031505	Carkd	protein_coding	carbohydrate kinase domain containing [Source:MGI Symbol;Acc:MGI:1913353]	17.0181	17.6985	11.0667	10.3193	9.8962	13.7259	15.2611	11.3138	-0.428423	0.0617264	0.774625
ENSMUSG00000026399	Cd55	protein_coding	CD55 antigen [Source:MGI Symbol;Acc:MGI:104850]	23.3998	15.4862	18.2032	24.5982	22.2665	25.0742	19.0297	23.9796	0.337627	0.0614527	0.774625
ENSMUSG00000040028	Elavl1	protein_coding	ELAV (embryonic lethal, abnormal vision)-like 1 (Hu antigen R) [Source:MGI Symbol;Acc:MGI:1100851]	98.7495	93.8789	87.9134	83.9939	88.9421	69.7105	93.5139	80.8822	-0.210378	0.0617227	0.774625
ENSMUSG00000061175	Fnip2	protein_coding	folliculin interacting protein 2 [Source:MGI Symbol;Acc:MGI:2683054]	26.7587	28.0867	28.8563	34.7975	34.6367	31.4508	27.9006	33.6283	0.267979	0.0611145	0.774625
ENSMUSG00000082148	Gm12266	pseudogene	predicted gene 12266 [Source:MGI Symbol;Acc:MGI:3650880]	1.67941	2.01994	3.61996	0.479965	1.73184	1.29694	2.43977	1.16958	-1.05684	0.0615845	0.774625
ENSMUSG00000024507	Hsd17b4	protein_coding	hydroxysteroid (17-beta) dehydrogenase 4 [Source:MGI Symbol;Acc:MGI:105089]	37.5069	38.1864	39.7162	30.4778	28.2042	37.0709	38.4698	31.9176	-0.267092	0.0612233	0.774625
ENSMUSG00000019952	Poc1b	protein_coding	POC1 centriolar protein homolog B (Chlamydomonas) [Source:MGI Symbol;Acc:MGI:1918511]	25.4151	33.0885	27.5117	31.5577	39.8322	33.6124	28.6718	35.0008	0.284784	0.0613741	0.774625
ENSMUSG00000045180	Shroom2	protein_coding	shroom family member 2 [Source:MGI Symbol;Acc:MGI:107194]	0.783726	0.38475	1.34456	2.51982	1.23703	1.83733	0.837678	1.86472	1.1534	0.0615264	0.774625
ENSMUSG00000030921	Trim30a	protein_coding	tripartite motif-containing 30A [Source:MGI Symbol;Acc:MGI:98178]	96.5103	88.781	78.0878	66.9552	66.7994	90.0293	87.793	74.5946	-0.233013	0.0616797	0.774625
ENSMUSG00000030016	Zfml	protein_coding	zinc finger, matrin-like [Source:MGI Symbol;Acc:MGI:1203484]	139.503	137.163	143.971	110.992	119.373	135.963	140.213	122.109	-0.198692	0.0614075	0.774625
ENSMUSG00000035493	Tgfbi	protein_coding	transforming growth factor, beta induced [Source:MGI Symbol;Acc:MGI:99959]	18.5855	19.6222	17.3758	16.7988	12.494	14.1583	18.5279	14.4837	-0.355223	0.061905	0.776077
ENSMUSG00000037710	Cisd1	protein_coding	CDGSH iron sulfur domain 1 [Source:MGI Symbol;Acc:MGI:1261855]	16.9061	10.6768	12.2044	10.6792	10.0199	8.53819	13.2624	9.74577	-0.442455	0.0621878	0.778149
ENSMUSG00000035227	Spcs2	protein_coding	signal peptidase complex subunit 2 homolog (S. cerevisiae) [Source:MGI Symbol;Acc:MGI:1913874]	134.241	116.675	113.667	111.832	116.033	84.8415	121.528	104.235	-0.22214	0.0621964	0.778149
ENSMUSG00000004668	Abca13	protein_coding	ATP-binding cassette, sub-family A (ABC1), member 13 [Source:MGI Symbol;Acc:MGI:2388707]	156.297	232.004	222.266	193.666	163.782	158.011	203.522	171.82	-0.245028	0.0623708	0.779353
ENSMUSG00000026810	Dpm2	protein_coding	dolichol-phosphate (beta-D) mannosyltransferase 2 [Source:MGI Symbol;Acc:MGI:1330238]	16.5702	17.4099	18.3067	22.0784	22.1428	21.1834	17.4289	21.8015	0.321866	0.0624513	0.779353
ENSMUSG00000053830	Gm9923	protein_coding	predicted pseudogene 9923 [Source:MGI Symbol;Acc:MGI:3704365]	0	0	2.79254	6.71951	3.58737	0	0.930848	3.43563	1.87037	0.0625702	0.779353
ENSMUSG00000062006	Rpl34	protein_coding	ribosomal protein L34 [Source:MGI Symbol;Acc:MGI:1915686]	239.372	149.379	153.693	152.509	161.184	139.421	180.815	151.038	-0.259078	0.0626085	0.779353
ENSMUSG00000037361	Sf3b6	protein_coding	splicing factor 3B, subunit 6 [Source:MGI Symbol;Acc:MGI:1913305]	47.5834	40.014	37.751	36.3574	38.7189	28.5327	41.7828	34.5363	-0.275795	0.0625063	0.779353
ENSMUSG00000028457	Atp8b5	protein_coding	ATPase, class I, type 8B, member 5 [Source:MGI Symbol;Acc:MGI:2444287]	2.46314	0.865687	1.34456	1.07992	0.123703	0.64847	1.55779	0.617365	-1.30813	0.0630822	0.779835
ENSMUSG00000029915	Clec5a	protein_coding	C-type lectin domain family 5, member a [Source:MGI Symbol;Acc:MGI:1345151]	41.7614	63.9646	64.1251	44.0368	42.0589	54.0392	56.617	46.7116	-0.277703	0.0629308	0.779835
ENSMUSG00000003184	Irf3	protein_coding	interferon regulatory factor 3 [Source:MGI Symbol;Acc:MGI:1859179]	19.929	26.0668	28.8563	19.5586	21.2768	18.9137	24.9507	19.9164	-0.327681	0.0632162	0.779835
ENSMUSG00000014444	Piezo1	protein_coding	piezo-type mechanosensitive ion channel component 1 [Source:MGI Symbol;Acc:MGI:3603204]	68.4081	70.313	72.1924	80.5142	80.654	80.8426	70.3045	80.6703	0.198225	0.0631628	0.779835
ENSMUSG00000026360	Rgs2	protein_coding	regulator of G-protein signaling 2 [Source:MGI Symbol;Acc:MGI:1098271]	47.8073	48.8632	40.8539	36.9573	40.2033	39.1244	45.8415	38.7617	-0.242102	0.0628351	0.779835
ENSMUSG00000011837	Snapc2	protein_coding	small nuclear RNA activating complex, polypeptide 2 [Source:MGI Symbol;Acc:MGI:1914861]	5.59805	6.54074	5.89537	9.7193	6.55623	9.61897	6.01139	8.6315	0.521859	0.0630922	0.779835
ENSMUSG00000029125	Stx18	protein_coding	syntaxin 18 [Source:MGI Symbol;Acc:MGI:1918366]	11.0841	12.1196	8.79134	8.39939	6.55623	8.10588	10.665	7.68717	-0.471068	0.0630383	0.779835
ENSMUSG00000042473	Tbc1d8b	protein_coding	TBC1 domain family, member 8B [Source:MGI Symbol;Acc:MGI:1918101]	26.0869	27.4134	30.5111	22.3184	20.0398	25.7226	28.0038	22.6936	-0.301433	0.0628641	0.779835
ENSMUSG00000025651	Uqcrc1	protein_coding	ubiquinol-cytochrome c reductase core protein 1 [Source:MGI Symbol;Acc:MGI:107876]	60.123	59.8286	57.9194	53.6361	55.7898	42.1506	59.2903	50.5255	-0.232668	0.0630007	0.779835
ENSMUSG00000035614	Fam179b	protein_coding	family with sequence similarity 179, member B [Source:MGI Symbol;Acc:MGI:2684313]	48.2552	43.4767	49.5418	54.2361	51.9551	58.7946	47.0912	54.9953	0.225402	0.0634252	0.781632
ENSMUSG00000063253	Scoc	protein_coding	short coiled-coil protein [Source:MGI Symbol;Acc:MGI:1927654]	30.4534	24.9125	25.9603	34.5575	35.3789	28.8569	27.1087	32.9311	0.280775	0.0634928	0.781683
ENSMUSG00000043770	Gm12481	pseudogene	predicted gene 12481 [Source:MGI Symbol;Acc:MGI:3650743]	24.1836	16.929	14.5833	14.5189	16.9472	10.4836	18.5653	13.9833	-0.409792	0.0636667	0.782391
ENSMUSG00000071014	Ndufb6	protein_coding	NADH dehydrogenase (ubiquinone) 1 beta subcomplex, 6 [Source:MGI Symbol;Acc:MGI:2684983]	29.2218	17.987	19.9615	17.1588	19.4213	15.4552	22.3901	17.3451	-0.366636	0.0636771	0.782391
ENSMUSG00000049470	Aff4	protein_coding	AF4/FMR2 family, member 4 [Source:MGI Symbol;Acc:MGI:2136171]	91.9199	106.96	94.9465	80.9941	92.9006	81.8153	97.9423	85.2367	-0.201663	0.0638359	0.782782
ENSMUSG00000030126	Tmcc1	protein_coding	transmembrane and coiled coil domains 1 [Source:MGI Symbol;Acc:MGI:2442368]	21.7204	20.6803	21.4095	19.5586	16.4524	14.5906	21.2701	16.8672	-0.335844	0.0638033	0.782782
ENSMUSG00000044350	Lacc1	protein_coding	laccase (multicopper oxidoreductase) domain containing 1 [Source:MGI Symbol;Acc:MGI:2445077]	7.50138	8.75305	5.89537	8.87936	11.628	10.4836	7.38327	10.3303	0.482174	0.063988	0.783799
ENSMUSG00000021143	Pacs2	protein_coding	phosphofurin acidic cluster sorting protein 2 [Source:MGI Symbol;Acc:MGI:1924399]	29.1098	28.6638	27.822	32.2777	33.5234	36.8547	28.5319	34.2186	0.263257	0.0640617	0.783799
ENSMUSG00000020171	Yeats4	protein_coding	YEATS domain containing 4 [Source:MGI Symbol;Acc:MGI:1927224]	46.3518	36.3588	42.7156	37.5573	36.8634	29.7215	41.8087	34.7141	-0.268497	0.0641093	0.783799
ENSMUSG00000022016	Akap11	protein_coding	A kinase (PRKA) anchor protein 11 [Source:MGI Symbol;Acc:MGI:2684060]	103.452	110.616	97.6356	111.472	121.476	123.425	103.901	118.791	0.1931	0.0643262	0.785672
ENSMUSG00000020018	Snrpf	protein_coding	small nuclear ribonucleoprotein polypeptide F [Source:MGI Symbol;Acc:MGI:1917128]	36.7232	28.76	27.7186	26.7581	28.4516	19.9945	31.0673	25.068	-0.310492	0.0644135	0.785959
ENSMUSG00000029772	Ahcyl2	protein_coding	S-adenosylhomocysteine hydrolase-like 2 [Source:MGI Symbol;Acc:MGI:1921590]	22.0563	20.6803	20.8924	27.118	31.0493	21.1834	21.2097	26.4502	0.316352	0.0653554	0.786131
ENSMUSG00000021660	Btf3	protein_coding	basic transcription factor 3 [Source:MGI Symbol;Acc:MGI:1202875]	259.749	188.335	177.378	189.586	187.286	150.877	208.487	175.916	-0.244963	0.0658083	0.786131
ENSMUSG00000049130	C5ar1	protein_coding	complement component 5a receptor 1 [Source:MGI Symbol;Acc:MGI:88232]	14.331	15.7747	20.0649	16.5588	12.9888	7.45741	16.7236	12.335	-0.443899	0.0648159	0.786131
ENSMUSG00000035228	Ccdc106	protein_coding	coiled-coil domain containing 106 [Source:MGI Symbol;Acc:MGI:2385900]	0.895687	1.34662	2.06855	0.359974	0.123703	1.18886	1.43695	0.557513	-1.32449	0.0655715	0.786131
ENSMUSG00000040620	Dhx33	protein_coding	DEAH (Asp-Glu-Ala-His) box polypeptide 33 [Source:MGI Symbol;Acc:MGI:2445102]	43.7767	53.9611	50.4726	54.3561	54.4291	65.2793	49.4035	58.0215	0.231806	0.0653528	0.786131
ENSMUSG00000040811	Eml2	protein_coding	echinoderm microtubule associated protein like 2 [Source:MGI Symbol;Acc:MGI:1919455]	8.28511	6.25218	7.34335	5.03964	3.71108	5.94431	7.29355	4.89834	-0.566565	0.0655324	0.786131
ENSMUSG00000021978	Extl3	protein_coding	exostoses (multiple)-like 3 [Source:MGI Symbol;Acc:MGI:1860765]	28.662	23.5659	26.6843	31.9177	31.7916	31.5589	26.3041	31.756	0.273327	0.065063	0.786131
ENSMUSG00000040621	Gemin8	protein_coding	gem (nuclear organelle) associated protein 8 [Source:MGI Symbol;Acc:MGI:2384300]	5.93393	5.29031	6.61936	8.63937	8.90658	7.88972	5.94787	8.47856	0.510833	0.0645903	0.786131
ENSMUSG00000078903	Gm14391	protein_coding	predicted gene 14391 [Source:MGI Symbol;Acc:MGI:3709324]	42.5451	51.1717	45.4047	52.3162	48.244	63.8743	46.3738	54.8115	0.241633	0.0658296	0.786131
ENSMUSG00000098148	Gm20204	lincRNA	predicted gene, 20204 [Source:MGI Symbol;Acc:MGI:5012389]	16.2343	17.1214	15.8244	18.1187	17.5658	27.2357	16.3934	20.9734	0.358384	0.0658141	0.786131
ENSMUSG00000020372	Gnb2l1	protein_coding	guanine nucleotide binding protein (G protein), beta polypeptide 2 like 1 [Source:MGI Symbol;Acc:MGI:101849]	845.641	556.348	501.934	556.64	533.776	446.147	634.641	512.188	-0.309201	0.0652619	0.786131
ENSMUSG00000008540	Mgst1	protein_coding	microsomal glutathione S-transferase 1 [Source:MGI Symbol;Acc:MGI:1913850]	39.97	34.1465	32.6831	31.4377	28.4516	28.8569	35.5999	29.5821	-0.265997	0.065494	0.786131
ENSMUSG00000029822	Osbpl3	protein_coding	oxysterol binding protein-like 3 [Source:MGI Symbol;Acc:MGI:1918970]	33.0285	42.1301	43.0259	34.7975	32.1627	31.4508	39.3948	32.8036	-0.266061	0.0646198	0.786131
ENSMUSG00000035597	Prpf39	protein_coding	PRP39 pre-mRNA processing factor 39 homolog (yeast) [Source:MGI Symbol;Acc:MGI:104602]	49.0389	60.3095	54.4029	68.3951	59.1298	63.9824	54.5838	63.8357	0.224739	0.0654621	0.786131
ENSMUSG00000038510	Rpf2	protein_coding	ribosome production factor 2 homolog (S. cerevisiae) [Source:MGI Symbol;Acc:MGI:1914489]	42.5451	38.9559	37.9579	25.5582	36.8634	36.0982	39.8196	32.8399	-0.276739	0.0649337	0.786131
ENSMUSG00000037072	Sep15	protein_coding	selenoprotein [Source:MGI Symbol;Acc:MGI:1927947]	146.445	108.98	116.77	115.792	105.642	98.9998	124.065	106.811	-0.215427	0.064885	0.786131
ENSMUSG00000037822	Smim14	protein_coding	small integral membrane protein 14 [Source:MGI Symbol;Acc:MGI:1915802]	63.146	49.3441	56.7817	42.8369	51.7077	49.0676	56.4239	47.8707	-0.235689	0.0656775	0.786131
ENSMUSG00000025574	Tk1	protein_coding	thymidine kinase 1 [Source:MGI Symbol;Acc:MGI:98763]	53.8532	52.5183	52.748	56.5159	60.6142	67.657	53.0399	61.5957	0.216877	0.0651401	0.786131
ENSMUSG00000067365	Tmem128	protein_coding	transmembrane protein 128 [Source:MGI Symbol;Acc:MGI:1913559]	18.0257	12.5044	12.2044	13.0791	9.40139	9.18666	14.2448	10.5557	-0.430564	0.0658085	0.786131
ENSMUSG00000027993	Trim2	protein_coding	tripartite motif-containing 2 [Source:MGI Symbol;Acc:MGI:1933163]	9.18079	7.88737	4.96452	11.7591	9.27769	10.0513	7.34423	10.3627	0.498081	0.0656886	0.786131
ENSMUSG00000071655	Ubxn1	protein_coding	UBX domain protein 1 [Source:MGI Symbol;Acc:MGI:1289301]	24.8553	24.4316	22.1335	21.3585	19.4213	16.6441	23.8068	19.1413	-0.316232	0.0653361	0.786131
ENSMUSG00000101599	ENSMUSG00000101599	lincRNA		154.394	204.783	151.108	191.026	187.409	217.778	170.095	198.738	0.224223	0.065464	0.786131
ENSMUSG00000021066	Atl1	protein_coding	atlastin GTPase 1 [Source:MGI Symbol;Acc:MGI:1921241]	1.34353	1.82756	1.34456	1.07992	3.33997	4.43121	1.50522	2.95037	0.967828	0.0664072	0.78997
ENSMUSG00000018770	Atp5g3	protein_coding	ATP synthase, H+ transporting, mitochondrial F0 complex, subunit C3 (subunit 9) [Source:MGI Symbol;Acc:MGI:2442035]	181.041	109.846	115.115	114.112	126.919	95.7574	135.334	112.263	-0.269256	0.0663008	0.78997
ENSMUSG00000020086	H2afy2	protein_coding	H2A histone family, member Y2 [Source:MGI Symbol;Acc:MGI:3037658]	2.35118	2.11612	1.34456	3.47975	2.35035	4.43121	1.93729	3.42044	0.823735	0.0663633	0.78997
ENSMUSG00000029401	Rilpl2	protein_coding	Rab interacting lysosomal protein-like 2 [Source:MGI Symbol;Acc:MGI:1933112]	14.1071	21.3536	13.4456	11.5192	11.8754	13.6179	16.3021	12.3375	-0.403275	0.06623	0.78997
ENSMUSG00000020935	Dcakd	protein_coding	dephospho-CoA kinase domain containing [Source:MGI Symbol;Acc:MGI:1915337]	15.5626	16.6404	16.1347	23.0383	17.8132	19.9945	16.1126	20.282	0.331465	0.0668189	0.794102
ENSMUSG00000020078	Vps26a	protein_coding	vacuolar protein sorting 26 homolog A (yeast) [Source:MGI Symbol;Acc:MGI:1353654]	86.0979	102.44	92.0505	79.1943	86.5918	79.0053	93.5293	81.5971	-0.198144	0.0671531	0.797306
ENSMUSG00000030659	Nucb2	protein_coding	nucleobindin 2 [Source:MGI Symbol;Acc:MGI:1858179]	54.0771	80.2203	61.9531	56.9959	55.5424	53.2826	65.4168	55.2736	-0.245137	0.0672686	0.797909
ENSMUSG00000023262	Acy1	protein_coding	aminoacylase 1 [Source:MGI Symbol;Acc:MGI:87913]	8.39707	5.96362	10.3428	6.23955	7.42215	2.16157	8.23448	5.27442	-0.648536	0.0678932	0.798408
ENSMUSG00000035455	Fignl1	protein_coding	fidgetin-like 1 [Source:MGI Symbol;Acc:MGI:1890648]	39.5222	54.3459	38.1648	49.0764	62.7172	47.5545	44.0109	53.116	0.268304	0.0676226	0.798408
ENSMUSG00000084195	Gm15372	pseudogene	predicted gene 15372 [Source:MGI Symbol;Acc:MGI:3707469]	0.447844	1.15425	0.517138	1.4399	1.85554	1.5131	0.70641	1.60284	1.15486	0.0677292	0.798408
ENSMUSG00000044285	Gm1821	pseudogene	predicted gene 1821 [Source:MGI Symbol;Acc:MGI:3037679]	8.39707	6.54074	6.82622	6.83951	4.7007	2.81004	7.25468	4.78341	-0.604012	0.0678028	0.798408
ENSMUSG00000027424	Mgme1	protein_coding	mitochondrial genome maintainance exonuclease 1 [Source:MGI Symbol;Acc:MGI:1921778]	12.4277	15.5824	12.2044	12.3591	7.42215	10.0513	13.4048	9.94418	-0.430978	0.0678264	0.798408
ENSMUSG00000033065	Pfkm	protein_coding	phosphofructokinase, muscle [Source:MGI Symbol;Acc:MGI:97548]	10.6363	8.65687	6.92964	13.559	11.2569	10.8078	8.74093	11.8746	0.443138	0.0674045	0.798408
ENSMUSG00000038618	Rassf7	protein_coding	Ras association (RalGDS/AF-6) domain family (N-terminal) member 7 [Source:MGI Symbol;Acc:MGI:1914235]	1.79137	1.05806	1.96512	1.07992	0.618513	0.432313	1.60485	0.710249	-1.16985	0.0678517	0.798408
ENSMUSG00000034473	Sec22a	protein_coding	SEC22 vesicle trafficking protein homolog A (S. cerevisiae) [Source:MGI Symbol;Acc:MGI:2447876]	7.38942	5.57887	5.58509	5.03964	3.21627	3.89082	6.18446	4.04891	-0.607137	0.0676449	0.798408
ENSMUSG00000057551	Zfp317	protein_coding	zinc finger protein 317 [Source:MGI Symbol;Acc:MGI:107775]	5.26216	5.09793	7.75707	7.67944	10.1436	8.21395	6.03905	8.679	0.521417	0.0674493	0.798408
ENSMUSG00000097537	2610020C07Rik	lincRNA	RIKEN cDNA 2610020C07 gene [Source:MGI Symbol;Acc:MGI:1917168]	8.39707	9.04162	5.89537	5.87957	5.93772	4.21506	7.77802	5.34412	-0.545031	0.0704527	0.799228
ENSMUSG00000024273	2700062C07Rik	protein_coding	RIKEN cDNA 2700062C07 gene [Source:MGI Symbol;Acc:MGI:1915296]	10.9722	10.9654	4.86109	11.8791	14.2258	11.4563	8.93288	12.5204	0.48576	0.0708806	0.799228
ENSMUSG00000051339	2900026A02Rik	protein_coding	RIKEN cDNA 2900026A02 gene [Source:MGI Symbol;Acc:MGI:1920194]	6.60569	5.57887	4.34396	7.91943	6.43253	9.51089	5.50951	7.95428	0.534097	0.0733553	0.799228
ENSMUSG00000079737	3110001I22Rik	protein_coding	RIKEN cDNA 3110001I22 gene [Source:MGI Symbol;Acc:MGI:1913848]	7.61334	9.61874	6.72279	5.99957	6.43253	4.32313	7.98496	5.58508	-0.521123	0.0785234	0.799228
ENSMUSG00000047466	8030462N17Rik	protein_coding	RIKEN cDNA 8030462N17 gene [Source:MGI Symbol;Acc:MGI:2444951]	19.1453	21.8345	22.9609	26.998	24.6168	26.3711	21.3136	25.9953	0.285515	0.078462	0.799228
ENSMUSG00000042476	Abcb4	protein_coding	ATP-binding cassette, sub-family B (MDR/TAP), member 4 [Source:MGI Symbol;Acc:MGI:97569]	25.1912	10.9654	12.3079	23.0383	23.3798	18.3733	16.1548	21.5971	0.422659	0.0750291	0.799228
ENSMUSG00000021213	Akr1c13	protein_coding	aldo-keto reductase family 1, member C13 [Source:MGI Symbol;Acc:MGI:1351662]	10.5243	7.88737	7.65364	5.87957	6.55623	5.94431	8.68844	6.12671	-0.501534	0.0693117	0.799228
ENSMUSG00000025134	Alyref	protein_coding	Aly/REF export factor [Source:MGI Symbol;Acc:MGI:1341044]	22.952	22.3155	23.5815	31.4377	23.8746	28.965	22.9496	28.0924	0.292687	0.0686215	0.799228
ENSMUSG00000032231	Anxa2	protein_coding	annexin A2 [Source:MGI Symbol;Acc:MGI:88246]	37.7308	33.6656	31.8557	29.6379	29.4412	27.56	34.4174	28.8797	-0.252738	0.078207	0.799228
ENSMUSG00000000563	Atp5f1	protein_coding	ATP synthase, H+ transporting, mitochondrial F0 complex, subunit B1 [Source:MGI Symbol;Acc:MGI:1100495]	148.796	119.657	113.253	123.591	106.879	99.6482	127.235	110.039	-0.20919	0.0756568	0.799228
ENSMUSG00000019302	Atp6v0a1	protein_coding	ATPase, H+ transporting, lysosomal V0 subunit A1 [Source:MGI Symbol;Acc:MGI:103286]	26.4228	18.2756	29.27	32.5176	29.5649	29.3973	24.6561	30.4933	0.308528	0.0695839	0.799228
ENSMUSG00000020423	Btg2	protein_coding	B cell translocation gene 2, anti-proliferative [Source:MGI Symbol;Acc:MGI:108384]	9.96452	8.07974	11.4805	5.27962	9.8962	5.72815	9.84157	6.96799	-0.500476	0.0783809	0.799228
ENSMUSG00000073627	C130036L24Rik	processed_transcript	RIKEN cDNA C130036L24 gene [Source:MGI Symbol;Acc:MGI:2441877]	3.80667	5.86743	3.41311	6.59952	7.66956	5.512	4.3624	6.59369	0.587644	0.0754888	0.799228
ENSMUSG00000025076	Casp7	protein_coding	caspase 7 [Source:MGI Symbol;Acc:MGI:109383]	25.751	25.7782	29.6837	21.3585	20.9057	24.1015	27.071	22.1219	-0.289791	0.0719307	0.799228
ENSMUSG00000030336	Cd27	protein_coding	CD27 antigen [Source:MGI Symbol;Acc:MGI:88326]	38.6265	35.9741	43.7498	32.8776	32.5338	34.2608	39.4501	33.2241	-0.246851	0.0746518	0.799228
ENSMUSG00000061665	Cd2ap	protein_coding	CD2-associated protein [Source:MGI Symbol;Acc:MGI:1330281]	44.0006	38.0902	40.8539	40.1971	46.2647	60.3077	40.9816	48.9232	0.258359	0.0726179	0.799228
ENSMUSG00000024610	Cd74	protein_coding	CD74 antigen (invariant polypeptide of major histocompatibility complex, class II antigen-associated) [Source:MGI Symbol;Acc:MGI:96534]	24.4075	25.682	19.9615	22.1984	13.4836	19.5622	23.3503	18.4147	-0.341067	0.0740456	0.799228
ENSMUSG00000053977	Cd8a	protein_coding	CD8 antigen, alpha chain [Source:MGI Symbol;Acc:MGI:88346]	2.23922	1.25044	0.517138	1.67988	1.85554	4.64737	1.3356	2.72759	1.04126	0.069925	0.799228
ENSMUSG00000090258	Churc1	protein_coding	churchill domain containing 1 [Source:MGI Symbol;Acc:MGI:1923684]	30.1175	19.7184	21.2026	20.0385	19.9161	16.4279	23.6795	18.7942	-0.331979	0.0778684	0.799228
ENSMUSG00000004665	Cnn2	protein_coding	calponin 2 [Source:MGI Symbol;Acc:MGI:105093]	54.1891	56.2696	58.3331	49.7964	47.6255	48.2029	56.2639	48.5416	-0.213243	0.0689046	0.799228
ENSMUSG00000017188	Coa3	protein_coding	cytochrome C oxidase assembly factor 3 [Source:MGI Symbol;Acc:MGI:1098757]	18.0257	11.4463	14.1696	11.5192	12.7414	8.21395	14.5472	10.8248	-0.426766	0.069388	0.799228
ENSMUSG00000025981	Coq10b	protein_coding	coenzyme Q10 homolog B (S. cerevisiae) [Source:MGI Symbol;Acc:MGI:1915126]	8.95687	6.44456	6.61936	4.67966	5.19551	5.29584	7.34026	5.057	-0.533116	0.0754706	0.799228
ENSMUSG00000030527	Crtc3	protein_coding	CREB regulated transcription coactivator 3 [Source:MGI Symbol;Acc:MGI:1917711]	25.0792	24.7202	26.0637	31.0778	30.0597	29.7215	25.2877	30.2863	0.260059	0.0783516	0.799228
ENSMUSG00000024560	Cxxc1	protein_coding	CXXC finger 1 (PHD domain) [Source:MGI Symbol;Acc:MGI:1921572]	27.2065	33.1847	45.6115	41.997	35.3789	53.9311	35.3342	43.769	0.309618	0.0732733	0.799228
ENSMUSG00000044816	D630023F18Rik	protein_coding	RIKEN cDNA D630023F18 gene [Source:MGI Symbol;Acc:MGI:2138198]	0.223922	1.34662	0.620565	1.3199	2.35035	1.40502	0.73037	1.69176	1.17672	0.0738318	0.799228
ENSMUSG00000039952	Dag1	protein_coding	dystroglycan 1 [Source:MGI Symbol;Acc:MGI:101864]	25.1912	26.2592	28.2357	27.358	33.6471	35.2335	26.562	32.0795	0.272739	0.0727857	0.799228
ENSMUSG00000026356	Dars	protein_coding	aspartyl-tRNA synthetase [Source:MGI Symbol;Acc:MGI:2442544]	122.373	136.394	130.112	119.391	113.312	110.348	129.626	114.35	-0.181519	0.0772062	0.799228
ENSMUSG00000042462	Dctpp1	protein_coding	dCTP pyrophosphatase 1 [Source:MGI Symbol;Acc:MGI:1913672]	27.0945	21.3536	21.0992	20.3985	21.4005	12.9694	23.1825	18.2562	-0.346756	0.0758949	0.799228
ENSMUSG00000003360	Ddx23	protein_coding	DEAD (Asp-Glu-Ala-Asp) box polypeptide 23 [Source:MGI Symbol;Acc:MGI:1921601]	50.8303	60.4057	48.0938	67.1951	57.2743	61.6047	53.1099	62.0247	0.22284	0.0707246	0.799228
ENSMUSG00000069045	Ddx3y	protein_coding	DEAD (Asp-Glu-Ala-Asp) box polypeptide 3, Y-linked [Source:MGI Symbol;Acc:MGI:1349406]	4.36648	0.577124	1.8617	2.7598	6.43253	3.67466	2.26843	4.289	0.928137	0.0723283	0.799228
ENSMUSG00000022013	Dnajc15	protein_coding	DnaJ (Hsp40) homolog, subfamily C, member 15 [Source:MGI Symbol;Acc:MGI:1913398]	29.1098	18.8527	17.7895	18.3587	18.4317	14.1583	21.9174	16.9829	-0.367046	0.071725	0.799228
ENSMUSG00000003812	Dnase2a	protein_coding	deoxyribonuclease II alpha [Source:MGI Symbol;Acc:MGI:1329019]	11.9798	10.8692	13.2387	12.9591	14.2258	20.1026	12.0292	15.7625	0.393781	0.0708091	0.799228
ENSMUSG00000044447	Dock5	protein_coding	dedicator of cytokinesis 5 [Source:MGI Symbol;Acc:MGI:2652871]	75.1258	89.2619	92.5676	74.9946	67.2942	80.086	85.6518	74.1249	-0.208439	0.0701134	0.799228
ENSMUSG00000043671	Dpy19l3	protein_coding	dpy-19-like 3 (C. elegans) [Source:MGI Symbol;Acc:MGI:2443952]	24.1836	24.7202	30.4077	31.9177	30.8019	32.8558	26.4371	31.8585	0.269228	0.0746795	0.799228
ENSMUSG00000045071	E130308A19Rik	protein_coding	RIKEN cDNA E130308A19 gene [Source:MGI Symbol;Acc:MGI:2442164]	20.7128	20.9689	13.3422	20.2785	26.2249	23.2368	18.3413	23.2468	0.341441	0.0742813	0.799228
ENSMUSG00000056076	Eif3b	protein_coding	eukaryotic translation initiation factor 3, subunit B [Source:MGI Symbol;Acc:MGI:106478]	91.2481	87.3382	92.5676	84.3539	73.603	80.3022	90.3846	79.4197	-0.186043	0.0781937	0.799228
ENSMUSG00000020091	Eif4ebp2	protein_coding	eukaryotic translation initiation factor 4E binding protein 2 [Source:MGI Symbol;Acc:MGI:109198]	126.964	144.089	156.9	156.829	155.123	177.573	142.651	163.175	0.19395	0.0759819	0.799228
ENSMUSG00000032349	Elovl5	protein_coding	ELOVL family member 5, elongation of long chain fatty acids (yeast) [Source:MGI Symbol;Acc:MGI:1916051]	132.898	156.978	145.316	139.91	129.269	109.051	145.064	126.077	-0.203565	0.0699319	0.799228
ENSMUSG00000055943	Emc7	protein_coding	ER membrane protein complex subunit 7 [Source:MGI Symbol;Acc:MGI:1920274]	31.9089	40.1101	32.0625	29.5179	27.0909	29.9377	34.6938	28.8488	-0.267052	0.0711813	0.799228
ENSMUSG00000052234	Epx	protein_coding	eosinophil peroxidase [Source:MGI Symbol;Acc:MGI:107569]	23.0639	26.4515	21.2026	20.8785	13.4836	21.5076	23.5727	18.6232	-0.337984	0.0738029	0.799228
ENSMUSG00000021131	Erh	protein_coding	enhancer of rudimentary homolog (Drosophila) [Source:MGI Symbol;Acc:MGI:108089]	129.427	88.3	88.7408	96.593	93.6428	66.5763	102.156	85.604	-0.255077	0.0762647	0.799228
ENSMUSG00000021171	Esyt2	protein_coding	extended synaptotagmin-like protein 2 [Source:MGI Symbol;Acc:MGI:1261845]	64.1536	74.0643	72.6061	50.1564	69.1497	61.3885	70.2747	60.2315	-0.223355	0.0766302	0.799228
ENSMUSG00000029461	Fam168a	protein_coding	family with sequence similarity 168, member A [Source:MGI Symbol;Acc:MGI:2442372]	26.9826	30.78	31.3385	36.2374	35.1315	34.5851	29.7004	35.318	0.248473	0.0782319	0.799228
ENSMUSG00000024939	Fam89b	protein_coding	family with sequence similarity 89, member B [Source:MGI Symbol;Acc:MGI:106595]	7.83726	6.34837	7.75707	4.79965	5.31921	4.9716	7.31423	5.03015	-0.538015	0.0689187	0.799228
ENSMUSG00000066640	Fbxl18	protein_coding	F-box and leucine-rich repeat protein 18 [Source:MGI Symbol;Acc:MGI:2444450]	9.96452	6.34837	10.8599	11.8791	10.6384	14.1583	9.05759	12.2253	0.438008	0.0776487	0.799228
ENSMUSG00000050503	Fbxl22	protein_coding	F-box and leucine-rich repeat protein 22 [Source:MGI Symbol;Acc:MGI:1921415]	2.0153	2.11612	0.930848	1.07992	0.49481	0.756548	1.68742	0.777093	-1.10809	0.077379	0.799228
ENSMUSG00000039753	Fbxl5	protein_coding	F-box and leucine-rich repeat protein 5 [Source:MGI Symbol;Acc:MGI:2152883]	42.4332	46.17	37.6476	52.9162	50.4706	45.501	42.0836	49.6293	0.236435	0.0690523	0.799228
ENSMUSG00000056629	Fkbp2	protein_coding	FK506 binding protein 2 [Source:MGI Symbol;Acc:MGI:95542]	36.4993	34.0503	32.166	31.4377	30.6782	22.5884	34.2385	28.2348	-0.280193	0.0691459	0.799228
ENSMUSG00000061981	Flot2	protein_coding	flotillin 2 [Source:MGI Symbol;Acc:MGI:103309]	29.6696	34.7237	37.2339	30.5978	28.5753	25.6146	33.8757	28.2625	-0.263601	0.0777112	0.799228
ENSMUSG00000022677	Fopnl	protein_coding	Fgfr1op N-terminal like [Source:MGI Symbol;Acc:MGI:1913336]	27.5424	28.2791	16.1347	20.8785	19.4213	15.4552	23.9854	18.585	-0.369752	0.0685272	0.799228
ENSMUSG00000020706	Ftsj3	protein_coding	FtsJ homolog 3 (E. coli) [Source:MGI Symbol;Acc:MGI:1860295]	55.6446	66.4655	60.712	64.5553	68.6549	79.5457	60.9407	70.9186	0.218703	0.0706466	0.799228
ENSMUSG00000030498	Gas2	protein_coding	growth arrest specific 2 [Source:MGI Symbol;Acc:MGI:95657]	10.7482	8.3683	7.23993	15.8389	8.78288	11.4563	8.78549	12.026	0.455412	0.0766428	0.799228
ENSMUSG00000027774	Gfm1	protein_coding	G elongation factor, mitochondrial 1 [Source:MGI Symbol;Acc:MGI:107339]	44.8963	44.8233	43.4396	51.4763	45.6462	58.5785	44.3864	51.9003	0.227177	0.0750833	0.799228
ENSMUSG00000061104	Gm10094	protein_coding	predicted gene 10094 [Source:MGI Symbol;Acc:MGI:3704317]	50.0465	24.143	30.718	29.9978	24.2457	27.6681	34.9692	27.3039	-0.35347	0.0701938	0.799228
ENSMUSG00000073647	Gm10557	pseudogene	predicted gene 10557 [Source:MGI Symbol;Acc:MGI:3708638]	14.443	13.5624	13.1353	17.8787	17.8132	16.4279	13.7136	17.3733	0.34095	0.0730886	0.799228
ENSMUSG00000048852	Gm12185	protein_coding	predicted gene 12185 [Source:MGI Symbol;Acc:MGI:3652173]	1.56745	0.961874	1.65484	1.79987	1.23703	5.40392	1.39472	2.8136	1.02263	0.0697886	0.799228
ENSMUSG00000085105	Gm12758	processed_transcript	predicted gene 12758 [Source:MGI Symbol;Acc:MGI:3702543]	2.12726	2.69325	3.10283	4.43968	8.53547	1.40502	2.64111	4.79339	0.848477	0.0754618	0.799228
ENSMUSG00000083909	Gm15842	pseudogene	predicted gene 15842 [Source:MGI Symbol;Acc:MGI:3801843]	0.783726	0.577124	0.206855	1.3199	1.11332	1.29694	0.522569	1.24339	1.24457	0.0729364	0.799228
ENSMUSG00000085039	Gm15927	processed_transcript	predicted gene 15927 [Source:MGI Symbol;Acc:MGI:3801889]	1.23157	1.25044	2.17198	0.359974	1.23703	0.432313	1.55133	0.676438	-1.20057	0.0715186	0.799228
ENSMUSG00000097340	Gm26617	lincRNA	predicted gene, 26617 [Source:MGI Symbol;Acc:MGI:5477111]	9.40472	10.4844	10.2393	13.799	9.27769	17.2925	10.0428	13.4564	0.424805	0.0771729	0.799228
ENSMUSG00000097133	Gm26628	lincRNA	predicted gene, 26628 [Source:MGI Symbol;Acc:MGI:5477122]	1.67941	0.865687	1.03428	1.79987	3.21627	1.94541	1.19313	2.32052	0.960172	0.0776299	0.799228
ENSMUSG00000097469	Gm26733	lincRNA	predicted gene, 26733 [Source:MGI Symbol;Acc:MGI:5477227]	6.15785	3.65512	4.34396	1.19991	3.83478	3.35043	4.71898	2.79504	-0.748701	0.0744541	0.799228
ENSMUSG00000066647	Gm5113	protein_coding	predicted gene 5113 [Source:MGI Symbol;Acc:MGI:3644651]	2.91098	1.73137	1.55141	4.1997	3.71108	2.81004	2.06459	3.5736	0.793269	0.0712341	0.799228
ENSMUSG00000000253	Gmpr	protein_coding	guanosine monophosphate reductase [Source:MGI Symbol;Acc:MGI:1913605]	4.36648	7.40643	4.96452	3.95971	2.47405	4.21506	5.57914	3.54961	-0.65074	0.070499	0.799228
ENSMUSG00000000673	Haao	protein_coding	3-hydroxyanthranilate 3,4-dioxygenase [Source:MGI Symbol;Acc:MGI:1349444]	3.69471	4.42462	3.41311	6.47953	5.69032	5.29584	3.84415	5.8219	0.594411	0.0734622	0.799228
ENSMUSG00000052305	Hbb-bs	protein_coding	hemoglobin, beta adult s chain [Source:MGI Symbol;Acc:MGI:5474852]	32.4687	9.81112	8.9982	12.5991	13.731	7.02509	17.0927	11.1184	-0.618985	0.0735073	0.799228
ENSMUSG00000063021	Hist1h2ak	protein_coding	histone cluster 1, H2ak [Source:MGI Symbol;Acc:MGI:2448297]	40.3059	55.5001	89.8785	89.7535	87.334	58.9027	61.8949	78.6634	0.344379	0.0714523	0.799228
ENSMUSG00000032126	Hmbs	protein_coding	hydroxymethylbilane synthase [Source:MGI Symbol;Acc:MGI:96112]	44.0006	29.0486	31.9591	44.8768	41.1929	40.6375	35.0028	42.2357	0.273491	0.0718159	0.799228
ENSMUSG00000007836	Hnrnpa0	protein_coding	heterogeneous nuclear ribonucleoprotein A0 [Source:MGI Symbol;Acc:MGI:1924384]	202.649	162.749	162.588	152.989	152.402	155.309	175.995	153.566	-0.196025	0.0744154	0.799228
ENSMUSG00000028572	Hook1	protein_coding	hook homolog 1 (Drosophila) [Source:MGI Symbol;Acc:MGI:1925213]	20.6008	22.2193	18.3067	17.0388	14.4732	17.2925	20.3756	16.2682	-0.323836	0.0732365	0.799228
ENSMUSG00000026864	Hspa5	protein_coding	heat shock protein 5 [Source:MGI Symbol;Acc:MGI:95835]	731.888	1045.17	904.991	745.026	708.444	755.576	894.017	736.349	-0.27998	0.0693705	0.799228
ENSMUSG00000064267	Hvcn1	protein_coding	hydrogen voltage-gated channel 1 [Source:MGI Symbol;Acc:MGI:1921346]	40.6418	54.7306	60.4017	44.0368	43.9144	43.1233	51.9247	43.6915	-0.250672	0.0714554	0.799228
ENSMUSG00000065968	Ifitm7	protein_coding	interferon induced transmembrane protein 7 [Source:MGI Symbol;Acc:MGI:1921732]	7.7253	7.31024	5.58509	7.67944	9.40139	11.7805	6.87354	9.62046	0.487917	0.0721539	0.799228
ENSMUSG00000010048	Ifrd2	protein_coding	interferon-related developmental regulator 2 [Source:MGI Symbol;Acc:MGI:1316708]	34.7079	32.9923	35.0619	52.1962	37.4819	34.477	34.254	41.385	0.271929	0.0749954	0.799228
ENSMUSG00000042035	Igsf3	protein_coding	immunoglobulin superfamily, member 3 [Source:MGI Symbol;Acc:MGI:1926158]	9.7406	5.19412	5.37823	12.3591	7.42215	9.51089	6.77098	9.76405	0.533938	0.0705507	0.799228
ENSMUSG00000039760	Il22ra2	protein_coding	interleukin 22 receptor, alpha 2 [Source:MGI Symbol;Acc:MGI:2665114]	3.47079	4.80937	4.34396	2.87979	2.10294	2.81004	4.20804	2.59759	-0.694316	0.0784912	0.799228
ENSMUSG00000024525	Impa2	protein_coding	inositol (myo)-1(or 4)-monophosphatase 2 [Source:MGI Symbol;Acc:MGI:2149728]	30.9012	28.9524	26.7877	26.1581	25.4827	19.346	28.8804	23.6623	-0.289444	0.0753963	0.799228
ENSMUSG00000031864	Ints10	protein_coding	integrator complex subunit 10 [Source:MGI Symbol;Acc:MGI:1918135]	33.0285	38.1864	33.3037	39.2372	42.9248	41.7182	34.8395	41.2934	0.243928	0.0721706	0.799228
ENSMUSG00000052605	Isoc2b	protein_coding	isochorismatase domain containing 2b [Source:MGI Symbol;Acc:MGI:1914691]	1.11961	1.15425	1.55141	0.479965	0.618513	0.540392	1.27509	0.54629	-1.21094	0.0708621	0.799228
ENSMUSG00000022108	Itm2b	protein_coding	integral membrane protein 2B [Source:MGI Symbol;Acc:MGI:1309517]	362.305	395.523	400.368	329.256	345.996	322.29	386.065	332.514	-0.215581	0.0730375	0.799228
ENSMUSG00000027132	Katnbl1	protein_coding	katanin p80 subunit B like 1 [Source:MGI Symbol;Acc:MGI:1919675]	25.9749	25.2973	32.7865	23.2783	25.7301	19.4541	28.0196	22.8208	-0.298121	0.0772352	0.799228
ENSMUSG00000009731	Kcnd1	protein_coding	potassium voltage-gated channel, Shal-related family, member 1 [Source:MGI Symbol;Acc:MGI:96671]	1.00765	0.961874	3.82682	1.07992	0.371108	1.08078	1.93211	0.843938	-1.17827	0.0760107	0.799228
ENSMUSG00000030187	Klra2	protein_coding	killer cell lectin-like receptor, subfamily A, member 2 [Source:MGI Symbol;Acc:MGI:101906]	3.24687	1.15425	2.27541	1.4399	1.36073	0.324235	2.22551	1.04162	-1.0963	0.0718977	0.799228
ENSMUSG00000063229	Ldha	protein_coding	lactate dehydrogenase A [Source:MGI Symbol;Acc:MGI:96759]	320.544	343.966	333.347	380.013	359.356	422.262	332.619	387.21	0.219321	0.0729963	0.799228
ENSMUSG00000030246	Ldhb	protein_coding	lactate dehydrogenase B [Source:MGI Symbol;Acc:MGI:96763]	19.3692	22.7002	20.9958	16.9188	13.8547	19.346	21.0218	16.7065	-0.329671	0.0721896	0.799228
ENSMUSG00000054263	Lifr	protein_coding	leukemia inhibitory factor receptor [Source:MGI Symbol;Acc:MGI:96788]	0.111961	1.63519	0.206855	0.719948	1.85554	2.4858	0.651334	1.6871	1.33717	0.0758665	0.799228
ENSMUSG00000030201	Lrp6	protein_coding	low density lipoprotein receptor-related protein 6 [Source:MGI Symbol;Acc:MGI:1298218]	70.7593	70.5054	76.4329	81.7141	83.6229	82.8961	72.5659	82.7444	0.189334	0.07437	0.799228
ENSMUSG00000037151	Lrrc20	protein_coding	leucine rich repeat containing 20 [Source:MGI Symbol;Acc:MGI:2387182]	7.83726	8.65687	11.9976	11.7591	11.8754	14.5906	9.49724	12.7417	0.424542	0.0723579	0.799228
ENSMUSG00000033707	Lrrc24	protein_coding	leucine rich repeat containing 24 [Source:MGI Symbol;Acc:MGI:3605040]	9.29276	4.32843	4.1371	7.91943	9.15399	8.9705	5.91943	8.68131	0.559528	0.073575	0.799228
ENSMUSG00000027550	Lrrcc1	protein_coding	leucine rich repeat and coiled-coil domain containing 1 [Source:MGI Symbol;Acc:MGI:1918960]	65.3852	78.1042	61.3325	57.5958	57.6454	61.1723	68.274	58.8045	-0.215921	0.0735753	0.799228
ENSMUSG00000044847	Lsm11	protein_coding	U7 snRNP-specific Sm-like protein LSM11 [Source:MGI Symbol;Acc:MGI:1919540]	11.42	9.04162	10.2393	11.9991	14.4732	14.0502	10.2337	13.5075	0.402757	0.068277	0.799228
ENSMUSG00000030041	M1ap	protein_coding	meiosis 1 associated protein [Source:MGI Symbol;Acc:MGI:1315200]	1.67941	0.961874	1.8617	2.7598	2.96886	2.4858	1.50099	2.73815	0.868024	0.0764208	0.799228
ENSMUSG00000047343	Mettl21c	protein_coding	methyltransferase like 21C [Source:MGI Symbol;Acc:MGI:3611450]	2.91098	2.01994	0.930848	1.3199	0.865918	0.540392	1.95392	0.908738	-1.10072	0.0730116	0.799228
ENSMUSG00000035299	Mid1	protein_coding	midline 1 [Source:MGI Symbol;Acc:MGI:1100537]	4.92628	2.40469	1.24113	4.0797	6.55623	4.10698	2.85737	4.91431	0.786547	0.0703621	0.799228
ENSMUSG00000023861	Mpc1	protein_coding	mitochondrial pyruvate carrier 1 [Source:MGI Symbol;Acc:MGI:1915240]	34.8198	34.3389	31.7523	32.3977	29.936	19.8864	33.637	27.4067	-0.298492	0.0706673	0.799228
ENSMUSG00000020156	Mum1	protein_coding	melanoma associated antigen (mutated) 1 [Source:MGI Symbol;Acc:MGI:1915364]	9.29276	12.2158	11.2736	14.7589	11.2569	17.2925	10.9274	14.4361	0.401893	0.0742174	0.799228
ENSMUSG00000032508	Myd88	protein_coding	myeloid differentiation primary response gene 88 [Source:MGI Symbol;Acc:MGI:108005]	13.6592	18.1794	15.721	12.3591	13.2362	11.4563	15.8532	12.3505	-0.36367	0.0774979	0.799228
ENSMUSG00000033186	Mzt1	protein_coding	mitotic spindle organizing protein 1 [Source:MGI Symbol;Acc:MGI:1924039]	25.751	23.9507	26.9946	33.2376	29.5649	29.6135	25.5654	30.8053	0.269195	0.0722962	0.799228
ENSMUSG00000031754	Nudt21	protein_coding	nudix (nucleoside diphosphate linked moiety X)-type motif 21 [Source:MGI Symbol;Acc:MGI:1915469]	59.7871	50.4984	48.6109	45.9567	53.1921	33.9366	52.9655	44.3618	-0.257279	0.0784283	0.799228
ENSMUSG00000029247	Paics	protein_coding	phosphoribosylaminoimidazole carboxylase, phosphoribosylaminoribosylaminoimidazole, succinocarboxamide synthetase [Source:MGI Symbol;Acc:MGI:1914304]	235.118	277.02	305.111	295.179	301.958	361.63	272.416	319.589	0.230431	0.0716477	0.799228
ENSMUSG00000020273	Papolg	protein_coding	poly(A) polymerase gamma [Source:MGI Symbol;Acc:MGI:2442119]	28.4381	29.3372	37.3373	29.0379	25.9775	23.453	31.7042	26.1561	-0.278921	0.0776422	0.799228
ENSMUSG00000001120	Pcbp3	protein_coding	poly(rC) binding protein 3 [Source:MGI Symbol;Acc:MGI:1890470]	3.80667	4.13606	2.9994	2.63981	1.97924	1.94541	3.64738	2.18815	-0.737031	0.0779016	0.799228
ENSMUSG00000032527	Pccb	protein_coding	propionyl Coenzyme A carboxylase, beta polypeptide [Source:MGI Symbol;Acc:MGI:1914154]	16.0104	13.0815	11.1702	18.8386	16.5761	16.1037	13.4207	17.1728	0.357022	0.0763362	0.799228
ENSMUSG00000028917	Plekhm2	protein_coding	pleckstrin homology domain containing, family M (with RUN domain) member 2 [Source:MGI Symbol;Acc:MGI:1916832]	7.27746	6.82931	7.34335	10.6792	8.53547	10.2674	7.15004	9.82738	0.460116	0.070972	0.799228
ENSMUSG00000021096	Ppm1a	protein_coding	protein phosphatase 1A, magnesium dependent, alpha isoform [Source:MGI Symbol;Acc:MGI:99878]	32.1328	31.838	29.5803	35.6374	36.1211	38.9082	31.1837	36.8889	0.243145	0.0779185	0.799228
ENSMUSG00000006014	Prg4	protein_coding	proteoglycan 4 (megakaryocyte stimulating factor, articular superficial zone protein) [Source:MGI Symbol;Acc:MGI:1891344]	0.895687	0.961874	2.06855	2.03985	4.32959	1.5131	1.3087	2.62751	0.992973	0.0752999	0.799228
ENSMUSG00000039262	Prrc2b	protein_coding	proline-rich coiled-coil 2B [Source:MGI Symbol;Acc:MGI:1923304]	105.019	111.289	113.874	111.952	121.6	144.285	110.061	125.945	0.195066	0.0768626	0.799228
ENSMUSG00000027566	Psma7	protein_coding	proteasome (prosome, macropain) subunit, alpha type 7 [Source:MGI Symbol;Acc:MGI:1347070]	169.397	138.029	130.629	132.71	135.702	111.429	146.018	126.614	-0.205757	0.0771604	0.799228
ENSMUSG00000018286	Psmb6	protein_coding	proteasome (prosome, macropain) subunit, beta type 6 [Source:MGI Symbol;Acc:MGI:104880]	60.123	48.6708	44.6807	44.8768	44.5329	40.7455	51.1582	43.3851	-0.237043	0.076868	0.799228
ENSMUSG00000030591	Psmd8	protein_coding	proteasome (prosome, macropain) 26S subunit, non-ATPase, 8 [Source:MGI Symbol;Acc:MGI:1888669]	73.2224	50.1136	53.8857	44.8768	56.9032	46.3656	59.0739	49.3818	-0.257544	0.0690766	0.799228
ENSMUSG00000071451	Psmg4	protein_coding	proteasome (prosome, macropain) assembly chaperone 4 [Source:MGI Symbol;Acc:MGI:1916916]	8.95687	5.67506	8.2742	5.87957	6.06142	3.56659	7.63538	5.16919	-0.564165	0.0726665	0.799228
ENSMUSG00000004266	Ptpn6	protein_coding	protein tyrosine phosphatase, non-receptor type 6 [Source:MGI Symbol;Acc:MGI:96055]	67.7363	67.235	66.8142	60.4756	54.9239	59.4431	67.2618	58.2809	-0.206298	0.0698015	0.799228
ENSMUSG00000031488	Rab11fip1	protein_coding	RAB11 family interacting protein 1 (class I) [Source:MGI Symbol;Acc:MGI:1923017]	21.7204	26.5477	27.3049	25.0782	19.1739	16.1037	25.191	20.1186	-0.327672	0.0729754	0.799228
ENSMUSG00000031433	Rbm41	protein_coding	RNA binding motif protein 41 [Source:MGI Symbol;Acc:MGI:2444923]	17.8018	22.5079	19.8581	14.5189	13.8547	18.9137	20.0559	15.7624	-0.345935	0.0689192	0.799228
ENSMUSG00000033760	Rbm4b	protein_coding	RNA binding motif protein 4B [Source:MGI Symbol;Acc:MGI:1913954]	79.7162	90.5123	79.6392	91.9133	89.4369	104.944	83.2892	95.4314	0.196484	0.0707657	0.799228
ENSMUSG00000031586	Rbpms	protein_coding	RNA binding protein gene with multiple splicing [Source:MGI Symbol;Acc:MGI:1334446]	9.7406	7.02168	7.65364	7.31947	13.8547	12.6452	8.13864	11.2731	0.473094	0.07694	0.799228
ENSMUSG00000019539	Rcn3	protein_coding	reticulocalbin 3, EF-hand calcium binding domain [Source:MGI Symbol;Acc:MGI:1277122]	1.67941	1.539	1.55141	0.599957	0.98962	0.64847	1.58994	0.746016	-1.08691	0.0761677	0.799228
ENSMUSG00000025350	Rdh5	protein_coding	retinol dehydrogenase 5 [Source:MGI Symbol;Acc:MGI:1201412]	1.00765	2.01994	1.8617	1.19991	0.618513	0.432313	1.62976	0.750246	-1.12379	0.0784449	0.799228
ENSMUSG00000008318	Relt	protein_coding	RELT tumor necrosis factor receptor [Source:MGI Symbol;Acc:MGI:2443373]	6.38177	6.25218	6.10222	7.07949	11.7517	7.78164	6.24539	8.87096	0.503297	0.0740204	0.799228
ENSMUSG00000041528	Rnf123	protein_coding	ring finger protein 123 [Source:MGI Symbol;Acc:MGI:2148796]	32.5806	32.7037	29.8906	43.3169	32.6575	38.0436	31.725	38.006	0.260988	0.069191	0.799228
ENSMUSG00000059291	Rpl11	protein_coding	ribosomal protein L11 [Source:MGI Symbol;Acc:MGI:1914275]	428.586	322.997	313.592	322.297	288.969	291.271	355.059	300.846	-0.238797	0.0722025	0.799228
ENSMUSG00000058546	Rpl23a	protein_coding	ribosomal protein L23A [Source:MGI Symbol;Acc:MGI:3040672]	985.144	568.371	585.917	581.118	626.059	514.129	713.144	573.768	-0.313638	0.0760824	0.799228
ENSMUSG00000079641	Rpl39	protein_coding	ribosomal protein L39 [Source:MGI Symbol;Acc:MGI:1914498]	853.814	462.95	521.275	523.882	543.549	397.944	612.68	488.458	-0.326831	0.0726464	0.799228
ENSMUSG00000047215	Rpl9	protein_coding	ribosomal protein L9 [Source:MGI Symbol;Acc:MGI:1298373]	941.367	705.054	626.357	687.91	639.666	534.447	757.593	620.674	-0.287568	0.0739102	0.799228
ENSMUSG00000031320	Rps4x	protein_coding	ribosomal protein S4, X-linked [Source:MGI Symbol;Acc:MGI:98158]	1722.85	1096.82	1079.99	1060.6	1094.89	953.143	1299.89	1036.21	-0.327029	0.0717746	0.799228
ENSMUSG00000061477	Rps7	protein_coding	ribosomal protein S7 [Source:MGI Symbol;Acc:MGI:1333818]	273.185	186.988	206.235	211.905	183.08	172.277	222.136	189.087	-0.232024	0.0757516	0.799228
ENSMUSG00000022568	Scrib	protein_coding	scribbled homolog (Drosophila) [Source:MGI Symbol;Acc:MGI:2145950]	13.5473	15.5824	14.3764	16.1988	20.1635	18.8056	14.502	18.3893	0.340923	0.0686549	0.799228
ENSMUSG00000021451	Sema4d	protein_coding	sema domain, immunoglobulin domain (Ig), transmembrane domain (TM) and short cytoplasmic domain, (semaphorin) 4D [Source:MGI Symbol;Acc:MGI:109244]	59.0034	50.0174	50.8863	65.0353	56.0372	63.9824	53.3024	61.685	0.212434	0.0779777	0.799228
ENSMUSG00000031622	Sin3b	protein_coding	transcriptional regulator, SIN3B (yeast) [Source:MGI Symbol;Acc:MGI:107158]	27.7663	25.8744	24.926	22.0784	18.4317	23.3449	26.1889	21.285	-0.296579	0.0712679	0.799228
ENSMUSG00000040356	Skiv2l	protein_coding	superkiller viralicidic activity 2-like (S. cerevisiae) [Source:MGI Symbol;Acc:MGI:1099835]	27.5424	42.8996	43.6464	42.2369	46.2647	49.2837	38.0295	45.9285	0.270306	0.0764572	0.799228
ENSMUSG00000036534	Slc38a7	protein_coding	solute carrier family 38, member 7 [Source:MGI Symbol;Acc:MGI:2679005]	6.38177	7.69499	6.82622	4.79965	4.8244	4.75545	6.96766	4.79317	-0.540656	0.0738318	0.799228
ENSMUSG00000030089	Slc41a3	protein_coding	solute carrier family 41, member 3 [Source:MGI Symbol;Acc:MGI:1918949]	7.7253	4.03987	6.20565	11.0392	6.80364	8.21395	5.99028	8.6856	0.541204	0.072744	0.799228
ENSMUSG00000033106	Slc7a6os	protein_coding	solute carrier family 7, member 6 opposite strand [Source:MGI Symbol;Acc:MGI:1916951]	16.9061	18.7565	19.2375	13.559	13.4836	16.536	18.3001	14.5262	-0.331498	0.0774998	0.799228
ENSMUSG00000028854	Slc9a1	protein_coding	solute carrier family 9 (sodium/hydrogen exchanger), member 1 [Source:MGI Symbol;Acc:MGI:102462]	42.5451	52.1336	46.3355	57.1159	50.9654	56.0927	47.0048	54.7247	0.218315	0.0784504	0.799228
ENSMUSG00000044600	Smim7	protein_coding	small integral membrane protein 7 [Source:MGI Symbol;Acc:MGI:1914068]	41.7614	36.455	38.0613	28.078	39.5848	28.4246	38.7593	32.0291	-0.276199	0.0685013	0.799228
ENSMUSG00000027007	Ssfa2	protein_coding	sperm specific antigen 2 [Source:MGI Symbol;Acc:MGI:1917849]	24.8553	23.9507	34.9585	21.4784	18.0606	27.1277	27.9215	22.2222	-0.326312	0.0764903	0.799228
ENSMUSG00000030316	Tamm41	protein_coding	TAM41, mitochondrial translocator assembly and maintenance protein, homolog (S. cerevisiae) [Source:MGI Symbol;Acc:MGI:1916221]	13.0994	12.312	10.7565	16.5588	17.8132	12.6452	12.056	15.6724	0.376167	0.0751327	0.799228
ENSMUSG00000027082	Tfpi	protein_coding	tissue factor pathway inhibitor [Source:MGI Symbol;Acc:MGI:1095418]	15.4506	11.6387	3.93025	14.399	12.2466	18.6976	10.3398	15.1144	0.551154	0.0737458	0.799228
ENSMUSG00000021779	Thrb	protein_coding	thyroid hormone receptor beta [Source:MGI Symbol;Acc:MGI:98743]	1.11961	1.25044	0.620565	1.67988	2.35035	1.94541	0.99687	1.99188	0.989361	0.0783654	0.799228
ENSMUSG00000089847	Timm10b	protein_coding	translocase of inner mitochondrial membrane 10B [Source:MGI Symbol;Acc:MGI:1315196]	15.7865	13.0815	16.0313	11.9991	10.6384	12.1048	14.9664	11.5808	-0.367176	0.0778839	0.799228
ENSMUSG00000026411	Tmem9	protein_coding	transmembrane protein 9 [Source:MGI Symbol;Acc:MGI:1913491]	9.7406	6.82931	10.0325	13.319	11.1332	11.3482	8.86746	11.9335	0.430924	0.0726004	0.799228
ENSMUSG00000026321	Tnfrsf11a	protein_coding	tumor necrosis factor receptor superfamily, member 11a [Source:MGI Symbol;Acc:MGI:1314891]	1.34353	1.05806	0.620565	1.07992	2.10294	3.02619	1.00739	2.06969	1.04181	0.0754134	0.799228
ENSMUSG00000031529	Tnks	protein_coding	tankyrase, TRF1-interacting ankyrin-related ADP-ribose polymerase [Source:MGI Symbol;Acc:MGI:1341087]	49.8226	57.3277	51.5069	60.3556	57.2743	66.1439	52.8857	61.2579	0.211926	0.0746487	0.799228
ENSMUSG00000027506	Tpd52	protein_coding	tumor protein D52 [Source:MGI Symbol;Acc:MGI:107749]	32.6926	31.2609	27.098	26.5181	26.596	22.2641	30.3505	25.1261	-0.273732	0.0777566	0.799228
ENSMUSG00000015013	Trappc2l	protein_coding	trafficking protein particle complex 2-like [Source:MGI Symbol;Acc:MGI:1916295]	8.50903	6.44456	6.61936	4.1997	5.81402	4.75545	7.19098	4.92305	-0.544777	0.0742624	0.799228
ENSMUSG00000035585	Tsen34	protein_coding	tRNA splicing endonuclease 34 homolog (S. cerevisiae) [Source:MGI Symbol;Acc:MGI:1913328]	6.15785	6.82931	6.61936	3.11977	6.67994	2.91812	6.53551	4.23928	-0.63129	0.0694145	0.799228
ENSMUSG00000036565	Ttyh3	protein_coding	tweety homolog 3 (Drosophila) [Source:MGI Symbol;Acc:MGI:1925589]	28.774	29.9143	38.0613	35.0375	36.3685	44.9606	32.2499	38.7889	0.267561	0.0770029	0.799228
ENSMUSG00000022451	Twf1	protein_coding	twinfilin, actin-binding protein, homolog 1 (Drosophila) [Source:MGI Symbol;Acc:MGI:1100520]	38.8504	31.1647	41.0607	44.8768	40.8218	45.7171	37.0253	43.8052	0.244648	0.0762428	0.799228
ENSMUSG00000023277	Twf2	protein_coding	twinfilin, actin-binding protein, homolog 2 (Drosophila) [Source:MGI Symbol;Acc:MGI:1346078]	31.7969	29.1448	25.9603	27.598	20.5346	23.0207	28.9673	23.7178	-0.28752	0.0771047	0.799228
ENSMUSG00000034993	Vat1	protein_coding	vesicle amine transport protein 1 homolog (T californica) [Source:MGI Symbol;Acc:MGI:1349450]	37.3949	40.5911	48.4041	36.1174	32.6575	37.3951	42.13	35.39	-0.251117	0.0747719	0.799228
ENSMUSG00000019470	Xab2	protein_coding	XPA binding protein 2 [Source:MGI Symbol;Acc:MGI:1914689]	29.3338	26.7401	32.2694	35.1575	29.8123	41.6102	29.4477	35.5266	0.273426	0.0736431	0.799228
ENSMUSG00000042851	Zc3h6	protein_coding	zinc finger CCCH type containing 6 [Source:MGI Symbol;Acc:MGI:1926001]	6.49373	6.82931	4.86109	9.11934	5.56661	11.7805	6.06138	8.82216	0.545004	0.0702022	0.799228
ENSMUSG00000030471	Zdhhc13	protein_coding	zinc finger, DHHC domain containing 13 [Source:MGI Symbol;Acc:MGI:1919227]	32.9165	41.4568	31.8557	45.3567	44.0381	38.0436	35.4097	42.4795	0.259817	0.0702597	0.799228
ENSMUSG00000026197	Zfand2b	protein_coding	zinc finger, AN1 type domain 2B [Source:MGI Symbol;Acc:MGI:1916068]	7.50138	7.5988	7.75707	5.03964	5.56661	5.40392	7.61908	5.33672	-0.513053	0.0731351	0.799228
ENSMUSG00000092416	Zfp141	protein_coding	zinc finger protein 141 [Source:MGI Symbol;Acc:MGI:3584269]	59.3393	71.4672	70.3307	60.4756	58.0165	55.6603	67.0457	58.0508	-0.20924	0.0780886	0.799228
ENSMUSG00000060510	Zfp266	protein_coding	zinc finger protein 266 [Source:MGI Symbol;Acc:MGI:1924769]	72.6626	59.2514	69.6067	72.1148	78.3037	81.4911	67.1736	77.3032	0.204171	0.0756408	0.799228
ENSMUSG00000038535	Zfp280d	protein_coding	zinc finger protein 280D [Source:MGI Symbol;Acc:MGI:2384583]	89.5687	88.0115	84.5003	88.6736	100.075	110.672	87.3602	99.807	0.192978	0.0768774	0.799228
ENSMUSG00000023892	Zfp51	protein_coding	zinc finger protein 51 [Source:MGI Symbol;Acc:MGI:99198]	13.5473	15.2938	20.0649	11.2792	13.8547	12.5371	16.302	12.557	-0.377684	0.0745722	0.799228
ENSMUSG00000066613	Zfp932	protein_coding	zinc finger protein 932 [Source:MGI Symbol;Acc:MGI:1916754]	19.0334	13.851	9.72219	16.6788	17.8132	21.0753	14.2022	18.5224	0.387292	0.0756887	0.799228
ENSMUSG00000020526	Znhit3	protein_coding	zinc finger, HIT type 3 [Source:MGI Symbol;Acc:MGI:3051596]	17.3539	15.6785	17.3758	12.9591	15.8339	10.3755	16.8028	13.0562	-0.366782	0.0732429	0.799228
ENSMUSG00000033948	Zswim5	protein_coding	zinc finger SWIM-type containing 5 [Source:MGI Symbol;Acc:MGI:1921714]	1.00765	1.05806	0.620565	1.55989	1.11332	3.02619	0.895425	1.8998	1.08597	0.0708161	0.799228
ENSMUSG00000101674	ENSMUSG00000101674	antisense		3.69471	2.88562	2.9994	2.27984	1.60813	1.62118	3.19324	1.83638	-0.794351	0.0754335	0.799228
ENSMUSG00000100220	ENSMUSG00000100220	antisense		0.671765	0.192375	0.82742	1.07992	1.23703	1.62118	0.563854	1.31271	1.22332	0.0761314	0.799228
ENSMUSG00000093553	Gm20633	antisense	predicted gene 20633 [Source:MGI Symbol;Acc:MGI:5313080]	2.91098	2.78943	4.03367	2.03985	0.49481	2.70196	3.2447	1.74554	-0.878249	0.0786125	0.799476
ENSMUSG00000043832	Clec4a3	protein_coding	C-type lectin domain family 4, member a3 [Source:MGI Symbol;Acc:MGI:1920399]	2.46314	0.865687	2.37883	0.839939	1.11332	0.756548	1.90255	0.90327	-1.06484	0.0787455	0.799509
ENSMUSG00000011008	Mcoln2	protein_coding	mucolipin 2 [Source:MGI Symbol;Acc:MGI:1915529]	1.00765	0.673312	0.517138	1.67988	1.73184	1.29694	0.732699	1.56955	1.09409	0.0787423	0.799509
ENSMUSG00000037613	Tnfrsf23	protein_coding	tumor necrosis factor receptor superfamily, member 23 [Source:MGI Symbol;Acc:MGI:1930269]	3.02294	4.13606	5.89537	1.79987	2.59775	3.45851	4.35146	2.61871	-0.727482	0.0788665	0.80008
ENSMUSG00000040532	Abhd11	protein_coding	abhydrolase domain containing 11 [Source:MGI Symbol;Acc:MGI:1916008]	34.372	32.2228	32.0625	23.2783	28.699	30.1539	32.8858	27.3771	-0.26282	0.0792105	0.801434
ENSMUSG00000070348	Ccnd1	protein_coding	cyclin D1 [Source:MGI Symbol;Acc:MGI:88313]	14.8908	5.96362	8.17078	11.2792	13.2362	15.7794	9.67506	13.4316	0.481029	0.0792719	0.801434
ENSMUSG00000021494	Ddx41	protein_coding	DEAD (Asp-Glu-Ala-Asp) box polypeptide 41 [Source:MGI Symbol;Acc:MGI:1920185]	25.863	23.5659	31.2351	21.2385	21.7716	22.9126	26.888	21.9742	-0.289895	0.0791946	0.801434
ENSMUSG00000020459	Mtif2	protein_coding	mitochondrial translational initiation factor 2 [Source:MGI Symbol;Acc:MGI:1924034]	32.9165	32.319	31.442	33.3576	37.853	43.6636	32.2258	38.2914	0.250386	0.0793249	0.801434
ENSMUSG00000078126	Rpl23a-ps3	protein_coding	ribosomal protein L23A, pseudogene 3 [Source:MGI Symbol;Acc:MGI:3781353]	0	0	1.1377	2.87979	1.23703	0	0.379234	1.37227	1.82342	0.0791471	0.801434
ENSMUSG00000024130	Abca3	protein_coding	ATP-binding cassette, sub-family A (ABC1), member 3 [Source:MGI Symbol;Acc:MGI:1351617]	45.792	38.3788	36.7168	48.7165	46.141	46.5818	40.2959	47.1464	0.227869	0.0803812	0.802633
ENSMUSG00000024782	Ak3	protein_coding	adenylate kinase 3 [Source:MGI Symbol;Acc:MGI:1860835]	52.5097	48.3823	50.7829	51.7163	59.3772	64.5228	50.5583	58.5387	0.212883	0.0805751	0.802633
ENSMUSG00000000184	Ccnd2	protein_coding	cyclin D2 [Source:MGI Symbol;Acc:MGI:88314]	136.256	117.83	122.458	132.35	134.094	164.171	125.515	143.538	0.194805	0.0801896	0.802633
ENSMUSG00000008843	Cldn13	protein_coding	claudin 13 [Source:MGI Symbol;Acc:MGI:1913102]	15.2267	8.65687	7.65364	16.6788	13.6073	12.3209	10.5124	14.2023	0.437667	0.0806989	0.802633
ENSMUSG00000031827	Cotl1	protein_coding	coactosin-like 1 (Dictyostelium) [Source:MGI Symbol;Acc:MGI:1919292]	17.3539	22.604	25.8569	19.0786	18.8028	14.3744	21.9383	17.4186	-0.336748	0.0800974	0.802633
ENSMUSG00000025014	Dntt	protein_coding	deoxynucleotidyltransferase, terminal [Source:MGI Symbol;Acc:MGI:98659]	4.92628	2.69325	3.41311	1.91986	2.22665	2.37772	3.67755	2.17474	-0.74858	0.0799544	0.802633
ENSMUSG00000040212	Emp3	protein_coding	epithelial membrane protein 3 [Source:MGI Symbol;Acc:MGI:1098729]	62.3622	57.5201	60.2983	53.9961	51.0891	51.4453	60.0602	52.1768	-0.202511	0.0795841	0.802633
ENSMUSG00000025854	Fam20c	protein_coding	family with sequence similarity 20, member C [Source:MGI Symbol;Acc:MGI:2136853]	1.90334	3.36656	3.20625	2.03985	1.36073	1.29694	2.82538	1.56584	-0.854851	0.0799278	0.802633
ENSMUSG00000078899	Gm4631	protein_coding	predicted gene 4631 [Source:MGI Symbol;Acc:MGI:3782813]	90.4644	94.5522	75.8124	95.1531	97.4776	105.593	86.943	99.4077	0.193531	0.0805109	0.802633
ENSMUSG00000046994	Mars2	protein_coding	methionine-tRNA synthetase 2 (mitochondrial) [Source:MGI Symbol;Acc:MGI:2444136]	42.7691	34.4351	44.7841	44.0368	44.0381	56.4169	40.6628	48.1639	0.247137	0.0796484	0.802633
ENSMUSG00000064368	mt-Nd6	protein_coding	mitochondrially encoded NADH dehydrogenase 6 [Source:MGI Symbol;Acc:MGI:102495]	229.52	296.161	296.32	313.657	289.711	358.82	274	320.73	0.227108	0.0795533	0.802633
ENSMUSG00000029632	Ndufa4	protein_coding	NADH dehydrogenase (ubiquinone) 1 alpha subcomplex, 4 [Source:MGI Symbol;Acc:MGI:107686]	172.98	105.806	111.495	112.792	119.868	95.4332	130.094	109.364	-0.249887	0.0798683	0.802633
ENSMUSG00000075033	Nxpe3	protein_coding	neurexophilin and PC-esterase domain family, member 3 [Source:MGI Symbol;Acc:MGI:2686598]	13.6592	13.2739	17.7895	15.9588	21.2768	19.4541	14.9075	18.8966	0.341924	0.0803104	0.802633
ENSMUSG00000020901	Pik3r5	protein_coding	phosphoinositide-3-kinase, regulatory subunit 5, p101 [Source:MGI Symbol;Acc:MGI:2443588]	26.5347	28.8562	32.2694	21.1185	18.9265	30.5862	29.2201	23.5437	-0.308225	0.0800984	0.802633
ENSMUSG00000038976	Ppp1r9b	protein_coding	protein phosphatase 1, regulatory subunit 9B [Source:MGI Symbol;Acc:MGI:2387581]	44.8963	41.1682	41.4744	46.7966	46.0173	56.2007	42.513	49.6716	0.226619	0.0797234	0.802633
ENSMUSG00000096727	Psmb9	protein_coding	proteasome (prosome, macropain) subunit, beta type 9 (large multifunctional peptidase 2) [Source:MGI Symbol;Acc:MGI:1346526]	108.154	80.1241	72.2958	77.1544	75.8297	69.9267	86.8581	74.3036	-0.224369	0.0807033	0.802633
ENSMUSG00000021009	Ptpn21	protein_coding	protein tyrosine phosphatase, non-receptor type 21 [Source:MGI Symbol;Acc:MGI:1344406]	6.04589	5.96362	5.06795	9.95928	7.05104	7.24125	5.69249	8.08386	0.504717	0.080541	0.802633
ENSMUSG00000032411	Tfdp2	protein_coding	transcription factor Dp 2 [Source:MGI Symbol;Acc:MGI:107167]	65.3852	60.5981	63.8148	72.4748	76.4482	68.6297	63.266	72.5176	0.196751	0.0803522	0.802633
ENSMUSG00000046593	Tmem215	protein_coding	transmembrane protein 215 [Source:MGI Symbol;Acc:MGI:2444167]	2.0153	3.078	1.24113	0.839939	1.85554	0.324235	2.11147	1.00657	-1.08264	0.0807447	0.802633
ENSMUSG00000034263	Vwa9	protein_coding	von Willebrand factor A domain containing 9 [Source:MGI Symbol;Acc:MGI:1917132]	43.5528	50.4984	46.6458	53.2761	54.058	55.5523	46.899	54.2955	0.210349	0.0805116	0.802633
ENSMUSG00000009112	Bcl2l13	protein_coding	BCL2-like 13 (apoptosis facilitator) [Source:MGI Symbol;Acc:MGI:2136959]	44.4485	48.5746	38.9922	45.2367	55.6661	53.9311	44.0051	51.6113	0.229571	0.0809723	0.802773
ENSMUSG00000034892	Rps29	protein_coding	ribosomal protein S29 [Source:MGI Symbol;Acc:MGI:107681]	699.532	361.761	399.851	381.332	431.846	361.522	487.048	391.567	-0.31463	0.0809303	0.802773
ENSMUSG00000021376	Tpmt	protein_coding	thiopurine methyltransferase [Source:MGI Symbol;Acc:MGI:98812]	1.34353	1.539	0.620565	2.03985	2.47405	2.26965	1.1677	2.26118	0.945699	0.0808772	0.802773
ENSMUSG00000027363	Usp8	protein_coding	ubiquitin specific peptidase 8 [Source:MGI Symbol;Acc:MGI:1934029]	101.996	104.94	108.392	96.593	94.0139	87.9758	105.11	92.8609	-0.179334	0.0810192	0.802773
ENSMUSG00000025384	2310003H01Rik	protein_coding	RIKEN cDNA 2310003H01 gene [Source:MGI Symbol;Acc:MGI:1919135]	8.06119	7.50262	7.55021	4.55967	5.0718	6.59278	7.70467	5.40808	-0.505343	0.0818547	0.803569
ENSMUSG00000069893	9930111J21Rik1	protein_coding	RIKEN cDNA 9930111J21 gene 1 [Source:MGI Symbol;Acc:MGI:3041173]	22.1683	17.8909	20.5821	17.1588	16.5761	15.0229	20.2137	16.2526	-0.313941	0.0821854	0.803569
ENSMUSG00000035133	Arhgap5	protein_coding	Rho GTPase activating protein 5 [Source:MGI Symbol;Acc:MGI:1332637]	12.2037	12.1196	10.9633	10.3193	9.8962	6.05239	11.7622	8.75595	-0.430346	0.0820057	0.803569
ENSMUSG00000036968	Cnpy4	protein_coding	canopy 4 homolog (zebrafish) [Source:MGI Symbol;Acc:MGI:1913705]	31.6849	25.4897	25.65	20.8785	22.3902	24.6419	27.6082	22.6368	-0.283432	0.0822494	0.803569
ENSMUSG00000001865	Cpa3	protein_coding	carboxypeptidase A3, mast cell [Source:MGI Symbol;Acc:MGI:88479]	19.8171	10.8692	17.2724	15.2389	11.0095	9.61897	15.9862	11.9558	-0.417463	0.0818826	0.803569
ENSMUSG00000026436	Elk4	protein_coding	ELK4, member of ETS oncogene family [Source:MGI Symbol;Acc:MGI:102853]	125.732	116.675	113.15	132.95	131.743	137.151	118.519	133.948	0.177053	0.0820982	0.803569
ENSMUSG00000055184	Fam72a	protein_coding	family with sequence similarity 72, member A [Source:MGI Symbol;Acc:MGI:1919669]	3.13491	6.44456	5.2748	3.83972	3.33997	2.16157	4.95142	3.11375	-0.677868	0.0814444	0.803569
ENSMUSG00000022536	Glyr1	protein_coding	glyoxylate reductase 1 homolog (Arabidopsis) [Source:MGI Symbol;Acc:MGI:1921272]	64.4895	73.5834	75.709	65.1553	59.5009	61.3885	71.2606	62.0149	-0.201184	0.0822244	0.803569
ENSMUSG00000085787	Gm13092	pseudogene	predicted gene 13092 [Source:MGI Symbol;Acc:MGI:3649661]	32.5806	21.6422	15.721	20.0385	20.4109	12.7532	23.3146	17.7342	-0.395085	0.0823895	0.803569
ENSMUSG00000086189	Gm15462	antisense	predicted gene 15462 [Source:MGI Symbol;Acc:MGI:3705271]	3.02294	0.769499	2.06855	2.63981	2.84516	4.9716	1.95366	3.48552	0.849447	0.0816995	0.803569
ENSMUSG00000097051	Gm26836	lincRNA	predicted gene, 26836 [Source:MGI Symbol;Acc:MGI:5477330]	6.82962	6.15599	6.92964	8.99935	9.52509	8.75435	6.63842	9.09293	0.453797	0.0818061	0.803569
ENSMUSG00000038047	Haus6	protein_coding	HAUS augmin-like complex, subunit 6 [Source:MGI Symbol;Acc:MGI:1923389]	86.3219	81.2784	77.1569	94.5532	85.4784	98.2432	81.5857	92.7583	0.186136	0.0819708	0.803569
ENSMUSG00000025491	Ifitm1	protein_coding	interferon induced transmembrane protein 1 [Source:MGI Symbol;Acc:MGI:1915963]	22.6161	17.8909	28.7529	18.8386	16.205	19.8864	23.0866	18.31	-0.331633	0.0812517	0.803569
ENSMUSG00000064356	mt-Atp8	protein_coding	mitochondrially encoded ATP synthase 8 [Source:MGI Symbol;Acc:MGI:99926]	95.1668	84.0678	92.5676	93.2333	93.6428	126.668	90.6007	104.515	0.207882	0.0824814	0.803569
ENSMUSG00000096982	Redrum	lincRNA	Redrum, erythroid developmental long intergenic non-protein coding transcript [Source:MGI Symbol;Acc:MGI:1924683]	1.90334	1.05806	0.41371	2.39983	3.21627	1.29694	1.12504	2.30434	1.03202	0.0816212	0.803569
ENSMUSG00000037239	Spred3	protein_coding	sprouty-related, EVH1 domain containing 3 [Source:MGI Symbol;Acc:MGI:2142186]	2.12726	1.15425	1.34456	2.03985	2.84516	3.45851	1.54202	2.78117	0.858344	0.0816269	0.803569
ENSMUSG00000006386	Tek	protein_coding	endothelial-specific receptor tyrosine kinase [Source:MGI Symbol;Acc:MGI:98664]	4.47844	1.73137	7.34335	4.67966	1.60813	0.864627	4.51772	2.38414	-0.923101	0.0825326	0.803569
ENSMUSG00000020843	Timm22	protein_coding	translocase of inner mitochondrial membrane 22 [Source:MGI Symbol;Acc:MGI:1929742]	9.29276	10.773	10.1359	11.8791	12.3703	15.239	10.0672	13.1628	0.387184	0.0820559	0.803569
ENSMUSG00000032501	Trib1	protein_coding	tribbles homolog 1 (Drosophila) [Source:MGI Symbol;Acc:MGI:2443397]	4.92628	1.92375	4.03367	1.55989	3.09256	1.5131	3.6279	2.05518	-0.817949	0.0819988	0.803569
ENSMUSG00000036352	Ubac1	protein_coding	ubiquitin associated domain containing 1 [Source:MGI Symbol;Acc:MGI:1920995]	22.7281	12.7929	12.5147	21.3585	19.7924	20.5349	16.0119	20.5619	0.365416	0.082352	0.803569
ENSMUSG00000018965	Ywhah	protein_coding	tyrosine 3-monooxygenase/tryptophan 5-monooxygenase activation protein, eta polypeptide [Source:MGI Symbol;Acc:MGI:109194]	153.386	165.154	176.861	148.669	157.844	128.181	165.134	144.898	-0.189448	0.0824204	0.803569
ENSMUSG00000023882	Zfp54	protein_coding	zinc finger protein 54 [Source:MGI Symbol;Acc:MGI:99201]	4.92628	5.86743	6.61936	3.83972	4.08218	3.78274	5.80436	3.90155	-0.574283	0.0820733	0.803569
ENSMUSG00000037466	4930427A07Rik	protein_coding	RIKEN cDNA 4930427A07 gene [Source:MGI Symbol;Acc:MGI:2144738]	20.7128	20.5841	18.617	25.7981	21.2768	26.155	19.9713	24.41	0.29082	0.0835219	0.803624
ENSMUSG00000035936	Aldh5a1	protein_coding	aldhehyde dehydrogenase family 5, subfamily A1 [Source:MGI Symbol;Acc:MGI:2441982]	4.5904	3.8475	7.44678	7.91943	6.30883	8.86242	5.29489	7.69689	0.542267	0.0838658	0.803624
ENSMUSG00000038352	Arl5c	protein_coding	ADP-ribosylation factor-like 5C [Source:MGI Symbol;Acc:MGI:3028577]	7.83726	4.71318	6.72279	2.87979	3.33997	6.26854	6.42441	4.16277	-0.613485	0.0834992	0.803624
ENSMUSG00000052712	BC004004	protein_coding	cDNA sequence BC004004 [Source:MGI Symbol;Acc:MGI:2136782]	39.97	41.2644	42.7156	37.9173	32.5338	35.0174	41.3167	35.1561	-0.232908	0.084087	0.803624
ENSMUSG00000024002	Brd4	protein_coding	bromodomain containing 4 [Source:MGI Symbol;Acc:MGI:1888520]	183.728	196.126	207.476	212.865	210.418	248.04	195.777	223.774	0.193044	0.083494	0.803624
ENSMUSG00000048232	Fbxo10	protein_coding	F-box protein 10 [Source:MGI Symbol;Acc:MGI:2686937]	5.48608	5.77124	4.86109	7.67944	5.56661	9.83513	5.37281	7.69373	0.521028	0.0843154	0.803624
ENSMUSG00000042680	Garem	protein_coding	GRB2 associated, regulator of MAPK1 [Source:MGI Symbol;Acc:MGI:2685790]	5.03824	6.63693	4.34396	9.95928	5.69032	7.56548	5.33971	7.73836	0.532282	0.0843798	0.803624
ENSMUSG00000087449	Gm12971	sense_intronic	predicted gene 12971 [Source:MGI Symbol;Acc:MGI:3650041]	0.111961	1.05806	0.103428	1.19991	2.10294	0.324235	0.424483	1.20903	1.44928	0.0843176	0.803624
ENSMUSG00000032763	Ilvbl	protein_coding	ilvB (bacterial acetolactate synthase)-like [Source:MGI Symbol;Acc:MGI:1351911]	9.29276	8.65687	10.3428	10.3193	11.8754	15.239	9.43079	12.4779	0.406997	0.0829452	0.803624
ENSMUSG00000035478	Mbd3	protein_coding	methyl-CpG binding domain protein 3 [Source:MGI Symbol;Acc:MGI:1333812]	32.3567	22.7002	21.8232	22.6784	18.6791	20.4268	25.6267	20.5947	-0.312481	0.0832237	0.803624
ENSMUSG00000039958	Mettl20	protein_coding	methyltransferase like 20 [Source:MGI Symbol;Acc:MGI:2443575]	4.70236	4.32843	4.34396	2.51982	2.84516	3.13427	4.45825	2.83308	-0.649693	0.0830809	0.803624
ENSMUSG00000024896	Minpp1	protein_coding	multiple inositol polyphosphate histidine phosphatase 1 [Source:MGI Symbol;Acc:MGI:1336159]	74.7899	53.384	67.745	82.1941	74.0978	71.1155	65.3063	75.8025	0.216295	0.0839405	0.803624
ENSMUSG00000026471	Mr1	protein_coding	major histocompatibility complex, class I-related [Source:MGI Symbol;Acc:MGI:1195463]	4.70236	3.27037	3.82682	2.03985	3.09256	2.05349	3.93318	2.3953	-0.714344	0.0828144	0.803624
ENSMUSG00000021048	Mthfd1	protein_coding	methylenetetrahydrofolate dehydrogenase (NADP+ dependent), methenyltetrahydrofolate cyclohydrolase, formyltetrahydrofolate synthase [Source:MGI Symbol;Acc:MGI:1342005]	62.922	48.6708	46.8527	64.3153	65.1912	55.4442	52.8152	61.6503	0.223847	0.0836536	0.803624
ENSMUSG00000026643	Nmt2	protein_coding	N-myristoyltransferase 2 [Source:MGI Symbol;Acc:MGI:1202298]	32.4687	23.2774	26.0637	32.1577	34.513	31.5589	27.2699	32.7432	0.266008	0.0841196	0.803624
ENSMUSG00000005682	Pan2	protein_coding	PAN2 polyA specific ribonuclease subunit homolog (S. cerevisiae) [Source:MGI Symbol;Acc:MGI:1918984]	31.461	32.4152	36.5099	41.637	36.6159	40.2051	33.462	39.486	0.238907	0.0827543	0.803624
ENSMUSG00000022438	Parvb	protein_coding	parvin, beta [Source:MGI Symbol;Acc:MGI:2153063]	12.0918	6.25218	10.2393	13.799	11.2569	13.2936	9.52776	12.7832	0.429844	0.0832798	0.803624
ENSMUSG00000064181	Rab3ip	protein_coding	RAB3A interacting protein [Source:MGI Symbol;Acc:MGI:105933]	5.48608	3.078	4.34396	6.59952	6.18513	6.26854	4.30268	6.35106	0.566871	0.083256	0.803624
ENSMUSG00000029363	Rfc5	protein_coding	replication factor C (activator 1) 5 [Source:MGI Symbol;Acc:MGI:1919401]	52.2857	43.1881	48.4041	40.0771	42.0589	41.1778	47.9593	41.1046	-0.221226	0.0844764	0.803624
ENSMUSG00000022018	Rgcc	protein_coding	regulator of cell cycle [Source:MGI Symbol;Acc:MGI:1913464]	27.4304	34.5313	30.0974	30.9578	21.5242	23.1288	30.6864	25.2036	-0.285792	0.0840565	0.803624
ENSMUSG00000088088	Rmrp	misc_RNA	RNA component of mitochondrial RNAase P [Source:MGI Symbol;Acc:MGI:97937]	4.25451	3.27037	4.34396	6.83951	6.55623	4.43121	3.95628	5.94232	0.584953	0.0835092	0.803624
ENSMUSG00000001227	Sema6b	protein_coding	sema domain, transmembrane domain (TM), and cytoplasmic domain, (semaphorin) 6B [Source:MGI Symbol;Acc:MGI:1202889]	3.69471	6.63693	4.44738	3.35976	2.59775	3.45851	4.92634	3.13867	-0.651071	0.0827564	0.803624
ENSMUSG00000027281	Slx4ip	protein_coding	SLX4 interacting protein [Source:MGI Symbol;Acc:MGI:1921493]	15.3386	15.4862	18.5135	10.4392	16.0813	11.8886	16.4461	12.8031	-0.363188	0.0838716	0.803624
ENSMUSG00000022452	Smdt1	protein_coding	single-pass membrane protein with aspartate rich tail 1 [Source:MGI Symbol;Acc:MGI:1916279]	38.5146	32.7037	27.822	31.1977	23.6272	26.9115	33.0134	27.2455	-0.275432	0.0844926	0.803624
ENSMUSG00000097188	Snhg1	lincRNA	small nucleolar RNA host gene 1 [Source:MGI Symbol;Acc:MGI:3763743]	112.073	104.075	77.4672	116.032	110.343	112.293	97.8716	112.889	0.206301	0.0842505	0.803624
ENSMUSG00000021917	Spcs1	protein_coding	signal peptidase complex subunit 1 homolog (S. cerevisiae) [Source:MGI Symbol;Acc:MGI:1916269]	65.945	46.17	46.8527	50.9963	47.5018	32.8558	52.9892	43.7846	-0.275651	0.0826445	0.803624
ENSMUSG00000024812	Tjp2	protein_coding	tight junction protein 2 [Source:MGI Symbol;Acc:MGI:1341872]	4.81432	3.36656	4.96452	5.63959	6.18513	7.45741	4.3818	6.42737	0.557446	0.0843732	0.803624
ENSMUSG00000063882	Uqcrh	protein_coding	ubiquinol-cytochrome c reductase hinge protein [Source:MGI Symbol;Acc:MGI:1913826]	103.788	65.4074	60.4017	73.1947	66.0572	49.4999	76.5323	62.9172	-0.282298	0.0841872	0.803624
ENSMUSG00000035354	Uvrag	protein_coding	UV radiation resistance associated gene [Source:MGI Symbol;Acc:MGI:1925860]	32.9165	33.9542	33.8208	36.7173	44.904	37.3951	33.5638	39.6722	0.239872	0.083595	0.803624
ENSMUSG00000100815	ENSMUSG00000100815	sense_intronic		1.34353	1.63519	2.89597	1.07992	0.618513	1.18886	1.95823	0.962432	-1.01234	0.0830556	0.803624
ENSMUSG00000020228	Helb	protein_coding	helicase (DNA) B [Source:MGI Symbol;Acc:MGI:2152895]	38.2906	34.7237	40.3367	41.037	49.3573	42.5829	37.7837	44.3257	0.230276	0.0846231	0.803905
ENSMUSG00000034501	Pcnxl4	protein_coding	pecanex-like 4 (Drosophila) [Source:MGI Symbol;Acc:MGI:1914958]	3.69471	4.13606	2.68912	5.03964	4.7007	6.26854	3.50663	5.33629	0.605836	0.0846525	0.803905
ENSMUSG00000026675	Hsd17b7	protein_coding	hydroxysteroid (17-beta) dehydrogenase 7 [Source:MGI Symbol;Acc:MGI:1330808]	9.7406	10.0035	8.89477	18.2387	9.52509	10.9159	9.54629	12.8932	0.432297	0.0849284	0.804668
ENSMUSG00000057322	Rpl38	protein_coding	ribosomal protein L38 [Source:MGI Symbol;Acc:MGI:1914921]	341.817	188.143	222.369	224.984	217.84	180.599	250.776	207.808	-0.270835	0.0848852	0.804668
ENSMUSG00000034308	Sdr42e1	protein_coding	short chain dehydrogenase/reductase family 42E, member 1 [Source:MGI Symbol;Acc:MGI:1921282]	6.38177	5.19412	4.96452	3.59974	1.36073	5.29584	5.51347	3.41877	-0.676292	0.0849168	0.804668
ENSMUSG00000018585	Atox1	protein_coding	ATX1 (antioxidant protein 1) homolog 1 (yeast) [Source:MGI Symbol;Acc:MGI:1333855]	31.6849	15.1976	19.9615	18.5987	15.8339	16.9683	22.2814	17.1336	-0.374837	0.0850811	0.804878
ENSMUSG00000000441	Raf1	protein_coding	v-raf-leukemia viral oncogene 1 [Source:MGI Symbol;Acc:MGI:97847]	57.4359	61.2714	55.8509	49.7964	55.4187	46.1494	58.1861	50.4549	-0.207286	0.0850188	0.804878
ENSMUSG00000097664	Gm26765	lincRNA	predicted gene, 26765 [Source:MGI Symbol;Acc:MGI:5477259]	1.56745	1.25044	1.03428	2.87979	1.97924	2.26965	1.28405	2.37623	0.886933	0.0854115	0.804917
ENSMUSG00000020978	Klhdc2	protein_coding	kelch domain containing 2 [Source:MGI Symbol;Acc:MGI:1916804]	47.8073	45.7852	44.5773	54.2361	43.0485	65.2793	46.0566	54.188	0.236887	0.0853556	0.804917
ENSMUSG00000043858	Nup62	protein_coding	nucleoporin 62 [Source:MGI Symbol;Acc:MGI:1351500]	76.5813	81.3745	82.9489	92.7533	91.5399	88.4081	80.3016	90.9004	0.178218	0.085194	0.804917
ENSMUSG00000030697	Ppp4c	protein_coding	protein phosphatase 4, catalytic subunit [Source:MGI Symbol;Acc:MGI:1891763]	37.3949	30.299	40.3367	28.4379	31.6678	30.37	36.0102	30.1586	-0.254559	0.0853348	0.804917
ENSMUSG00000032228	Tcf12	protein_coding	transcription factor 12 [Source:MGI Symbol;Acc:MGI:101877]	84.7544	73.4872	74.4678	86.8737	90.3028	87.1111	77.5698	88.0959	0.184285	0.0853211	0.804917
ENSMUSG00000046541	Zfp526	protein_coding	zinc finger protein 526 [Source:MGI Symbol;Acc:MGI:2445181]	11.42	9.42637	8.2742	11.7591	12.1228	14.2663	9.70686	12.7161	0.393113	0.0855118	0.805247
ENSMUSG00000028998	Tomm7	protein_coding	translocase of outer mitochondrial membrane 7 homolog (yeast) [Source:MGI Symbol;Acc:MGI:1913419]	35.7155	21.546	25.65	23.0383	26.7197	15.4552	27.6372	21.7378	-0.346956	0.0856206	0.805657
ENSMUSG00000025898	Cwf19l2	protein_coding	CWF19-like 2, cell cycle control (S. pombe) [Source:MGI Symbol;Acc:MGI:1918023]	36.7232	37.8016	29.994	38.3972	37.3582	48.6353	34.8396	41.4635	0.252727	0.0857169	0.805766
ENSMUSG00000096979	Gm26880	lincRNA	predicted gene, 26880 [Source:MGI Symbol;Acc:MGI:5477374]	144.653	148.032	148.625	148.549	171.699	180.167	147.104	166.805	0.181546	0.0858282	0.805766
ENSMUSG00000051890	Klhdc1	protein_coding	kelch domain containing 1 [Source:MGI Symbol;Acc:MGI:2672853]	3.58275	2.59706	2.79254	6.59952	5.31921	2.59388	2.99078	4.83754	0.690199	0.0857714	0.805766
ENSMUSG00000031389	Arhgap4	protein_coding	Rho GTPase activating protein 4 [Source:MGI Symbol;Acc:MGI:2159577]	32.6926	34.0503	28.2357	25.9181	27.0909	26.5873	31.6595	26.5321	-0.255157	0.085956	0.805902
ENSMUSG00000060992	Copz1	protein_coding	coatomer protein complex, subunit zeta 1 [Source:MGI Symbol;Acc:MGI:1929063]	92.3677	82.2402	88.2237	85.6738	74.84	69.7105	87.6106	76.7415	-0.191205	0.0859733	0.805902
ENSMUSG00000062376	2010012O05Rik	protein_coding	RIKEN cDNA 2010012O05 gene [Source:MGI Symbol;Acc:MGI:1913689]	10.1884	12.6967	9.20505	10.6792	15.5865	15.8875	10.6967	14.0511	0.392238	0.088087	0.806374
ENSMUSG00000051008	4930412M03Rik	lincRNA	RIKEN cDNA 4930412M03 gene [Source:MGI Symbol;Acc:MGI:2443570]	2.5751	2.88562	4.1371	4.31969	5.19551	5.29584	3.19927	4.93701	0.623838	0.087516	0.806374
ENSMUSG00000086213	A330040F15Rik	processed_transcript	RIKEN cDNA A330040F15 gene [Source:MGI Symbol;Acc:MGI:3698434]	5.1502	5.38649	3.10283	2.51982	2.96886	3.13427	4.54651	2.87432	-0.658739	0.0896961	0.806374
ENSMUSG00000031960	Aars	protein_coding	alanyl-tRNA synthetase [Source:MGI Symbol;Acc:MGI:2384560]	55.7565	60.7904	51.6103	70.3149	60.4905	62.9016	56.0524	64.569	0.203432	0.0908762	0.806374
ENSMUSG00000058835	Abi1	protein_coding	abl-interactor 1 [Source:MGI Symbol;Acc:MGI:104913]	55.8685	57.2315	62.8839	50.1564	49.8521	53.2826	58.6613	51.097	-0.198767	0.0906491	0.806374
ENSMUSG00000026781	Acbd5	protein_coding	acyl-Coenzyme A binding domain containing 5 [Source:MGI Symbol;Acc:MGI:1921409]	28.8859	25.1049	23.0643	27.478	27.9568	37.8274	25.6851	31.0874	0.278877	0.0883406	0.806374
ENSMUSG00000025473	Adam8	protein_coding	a disintegrin and metallopeptidase domain 8 [Source:MGI Symbol;Acc:MGI:107825]	5.71001	3.078	3.51654	2.15984	3.46367	1.83733	4.10151	2.48695	-0.720928	0.0919983	0.806374
ENSMUSG00000025899	Alkbh8	protein_coding	alkB, alkylation repair homolog 8 (E. coli) [Source:MGI Symbol;Acc:MGI:1914917]	34.372	38.2826	38.6819	45.4767	45.0277	39.6647	37.1122	43.3897	0.223501	0.0908524	0.806374
ENSMUSG00000029484	Anxa3	protein_coding	annexin A3 [Source:MGI Symbol;Acc:MGI:1201378]	90.3525	105.325	84.2934	76.4345	91.0451	77.7083	93.3237	81.7293	-0.19266	0.0922417	0.806374
ENSMUSG00000036291	Ap5m1	protein_coding	adaptor-related protein complex 5, mu 1 subunit [Source:MGI Symbol;Acc:MGI:1921635]	12.2037	13.6586	12.6182	14.6389	17.1947	16.7521	12.8268	16.1952	0.33524	0.0903502	0.806374
ENSMUSG00000028070	Apoa1bp	protein_coding	apolipoprotein A-I binding protein [Source:MGI Symbol;Acc:MGI:2180167]	15.7865	14.4281	14.8936	12.5991	11.7517	11.1321	15.0361	11.8276	-0.346112	0.0907988	0.806374
ENSMUSG00000028207	Asph	protein_coding	aspartate-beta-hydroxylase [Source:MGI Symbol;Acc:MGI:1914186]	54.7489	40.3987	43.6464	51.3563	58.0165	52.6341	46.2647	54.0023	0.224717	0.0876068	0.806374
ENSMUSG00000032905	Atg12	protein_coding	autophagy related 12 [Source:MGI Symbol;Acc:MGI:1914776]	32.3567	40.2063	29.994	29.8778	28.2042	27.9923	34.1857	28.6914	-0.254472	0.0912976	0.806374
ENSMUSG00000051950	B3glct	protein_coding	beta-3-glucosyltransferase [Source:MGI Symbol;Acc:MGI:2685903]	17.9137	16.448	21.4095	19.1986	31.6678	19.6703	18.5904	23.5122	0.336833	0.0899266	0.806374
ENSMUSG00000032757	Bet1	protein_coding	blocked early in transport 1 homolog (S. cerevisiae) [Source:MGI Symbol;Acc:MGI:1343104]	25.0792	26.6439	29.8906	22.0784	23.2561	22.3722	27.2046	22.5689	-0.270168	0.0883662	0.806374
ENSMUSG00000063952	Brpf3	protein_coding	bromodomain and PHD finger containing, 3 [Source:MGI Symbol;Acc:MGI:2146836]	22.3922	25.4897	20.9958	26.6381	27.7094	28.7488	22.9592	27.6988	0.26992	0.0880273	0.806374
ENSMUSG00000058793	Cds2	protein_coding	CDP-diacylglycerol synthase (phosphatidate cytidylyltransferase) 2 [Source:MGI Symbol;Acc:MGI:1332236]	35.3796	42.2263	44.991	49.7964	42.9248	50.6887	40.8656	47.8033	0.225788	0.0914372	0.806374
ENSMUSG00000014077	Chp1	protein_coding	calcineurin-like EF hand protein 1 [Source:MGI Symbol;Acc:MGI:1927185]	60.4589	58.6743	55.5406	50.1564	55.4187	46.2575	58.2246	50.6109	-0.203166	0.0903785	0.806374
ENSMUSG00000030538	Cib1	protein_coding	calcium and integrin binding 1 (calmyrin) [Source:MGI Symbol;Acc:MGI:1344418]	14.7788	9.04162	12.2044	9.23933	7.91696	9.72705	12.0083	8.96111	-0.416524	0.0890167	0.806374
ENSMUSG00000007041	Clic1	protein_coding	chloride intracellular channel 1 [Source:MGI Symbol;Acc:MGI:2148924]	112.633	89.3581	75.2952	79.7942	89.808	67.657	92.4287	79.0864	-0.225071	0.0885617	0.806374
ENSMUSG00000030127	Cops7a	protein_coding	COP9 (constitutive photomorphogenic) homolog, subunit 7a (Arabidopsis thaliana) [Source:MGI Symbol;Acc:MGI:1349400]	45.0083	46.0738	38.1648	34.9175	37.4819	37.8274	43.0823	36.7423	-0.229444	0.0886664	0.806374
ENSMUSG00000027649	Ctnnbl1	protein_coding	catenin, beta like 1 [Source:MGI Symbol;Acc:MGI:1913892]	19.4812	23.2774	16.2381	12.5991	15.2154	18.6976	19.6656	15.504	-0.341471	0.0872823	0.806374
ENSMUSG00000020888	Dvl2	protein_coding	dishevelled 2, dsh homolog (Drosophila) [Source:MGI Symbol;Acc:MGI:106613]	5.37412	7.11787	7.23993	7.67944	9.6488	9.83513	6.57731	9.05446	0.458528	0.0884588	0.806374
ENSMUSG00000004788	Eif2b2	protein_coding	eukaryotic translation initiation factor 2B, subunit 2 beta [Source:MGI Symbol;Acc:MGI:2145118]	15.6745	15.2938	17.3758	18.1187	20.782	20.751	16.1147	19.8839	0.303636	0.0911003	0.806374
ENSMUSG00000020523	Fam114a2	protein_coding	family with sequence similarity 114, member A2 [Source:MGI Symbol;Acc:MGI:1917629]	23.0639	29.7219	24.0986	21.3585	21.1531	20.751	25.6282	21.0875	-0.283406	0.0891717	0.806374
ENSMUSG00000030064	Frmd4b	protein_coding	FERM domain containing 4B [Source:MGI Symbol;Acc:MGI:2141794]	18.0257	18.7565	19.7547	14.159	14.1021	17.1845	18.8456	15.1485	-0.312942	0.0908936	0.806374
ENSMUSG00000027865	Gdap2	protein_coding	ganglioside-induced differentiation-associated-protein 2 [Source:MGI Symbol;Acc:MGI:1338001]	11.0841	11.1577	17.5827	19.4386	14.8443	17.1845	13.2748	17.1558	0.369986	0.0865428	0.806374
ENSMUSG00000029992	Gfpt1	protein_coding	glutamine fructose-6-phosphate transaminase 1 [Source:MGI Symbol;Acc:MGI:95698]	57.9957	63.0989	63.1942	64.3153	74.3452	72.3044	61.4296	70.3217	0.194555	0.0921772	0.806374
ENSMUSG00000073492	Gm10521	protein_coding	predicted gene 10521 [Source:MGI Symbol;Acc:MGI:3642358]	7.1655	4.52081	6.61936	4.43968	4.57699	3.35043	6.10189	4.12237	-0.564805	0.0920276	0.806374
ENSMUSG00000084760	Gm15472	sense_intronic	predicted gene 15472 [Source:MGI Symbol;Acc:MGI:3707328]	1.45549	1.44281	0.620565	1.4399	2.10294	3.24235	1.17296	2.26173	0.94785	0.0905711	0.806374
ENSMUSG00000087556	Gm15764	processed_transcript	predicted gene 15764 [Source:MGI Symbol;Acc:MGI:3783206]	2.23922	4.13606	1.96512	3.47975	4.32959	5.72815	2.78013	4.5125	0.69298	0.088529	0.806374
ENSMUSG00000090709	Gm17173	antisense	predicted gene 17173 [Source:MGI Symbol;Acc:MGI:4938000]	3.69471	3.75131	4.34396	2.27984	2.47405	2.59388	3.92999	2.44926	-0.679296	0.0878501	0.806374
ENSMUSG00000097923	Gm26577	antisense	predicted gene, 26577 [Source:MGI Symbol;Acc:MGI:5477071]	13.0994	13.851	11.2736	14.399	15.5865	18.4814	12.7413	16.1556	0.343667	0.0922088	0.806374
ENSMUSG00000097590	Gm26675	lincRNA	predicted gene, 26675 [Source:MGI Symbol;Acc:MGI:5477169]	0.223922	2.50087	1.96512	0	1.60813	0	1.56331	0.536044	-1.55962	0.0912861	0.806374
ENSMUSG00000057036	Gm7536	protein_coding	predicted gene 7536 [Source:MGI Symbol;Acc:MGI:3645137]	410.225	247.394	230.437	273.1	264.971	189.461	296.018	242.511	-0.287558	0.0922128	0.806374
ENSMUSG00000097551	Gm7976	lincRNA	predicted gene 7976 [Source:MGI Symbol;Acc:MGI:3644736]	7.94922	11.3501	9.20505	12.7191	9.7725	15.4552	9.50146	12.6489	0.412372	0.0870588	0.806374
ENSMUSG00000050299	Gm9843	protein_coding	predicted gene 9843 [Source:MGI Symbol;Acc:MGI:3708621]	274.416	142.165	166.415	174.347	164.648	142.123	194.332	160.373	-0.276586	0.0862599	0.806374
ENSMUSG00000034792	Gna15	protein_coding	guanine nucleotide binding protein, alpha 15 [Source:MGI Symbol;Acc:MGI:95770]	8.62099	8.46449	10.0325	7.43946	5.81402	6.59278	9.03932	6.61542	-0.449225	0.0905752	0.806374
ENSMUSG00000095217	Hist1h2bn	protein_coding	histone cluster 1, H2bn [Source:MGI Symbol;Acc:MGI:2448407]	14.6669	15.0052	22.0301	14.7589	14.7206	10.6998	17.2341	13.3931	-0.366693	0.0890286	0.806374
ENSMUSG00000032115	Hyou1	protein_coding	hypoxia up-regulated 1 [Source:MGI Symbol;Acc:MGI:108030]	143.982	204.11	185.549	151.309	158.834	154.768	177.88	154.97	-0.199664	0.0910297	0.806374
ENSMUSG00000027245	Hypk	protein_coding	huntingtin interacting protein K [Source:MGI Symbol;Acc:MGI:1914943]	19.7051	12.8891	15.4107	19.6786	16.205	24.7499	16.0016	20.2112	0.342894	0.0917608	0.806374
ENSMUSG00000029771	Irf5	protein_coding	interferon regulatory factor 5 [Source:MGI Symbol;Acc:MGI:1350924]	5.93393	7.40643	7.1365	5.5196	4.08218	4.64737	6.82562	4.74972	-0.523809	0.0906902	0.806374
ENSMUSG00000054191	Klf1	protein_coding	Kruppel-like factor 1 (erythroid) [Source:MGI Symbol;Acc:MGI:1342771]	23.8477	11.0616	16.2381	21.7184	21.8953	21.9399	17.0491	21.8512	0.362897	0.0907141	0.806374
ENSMUSG00000000078	Klf6	protein_coding	Kruppel-like factor 6 [Source:MGI Symbol;Acc:MGI:1346318]	33.8122	40.9758	36.3031	32.0377	33.6471	28.2084	37.0304	31.2977	-0.245408	0.0879682	0.806374
ENSMUSG00000030556	Lrrc28	protein_coding	leucine rich repeat containing 28 [Source:MGI Symbol;Acc:MGI:1915689]	5.82197	7.02168	7.96392	8.63937	10.2673	9.40282	6.93586	9.4365	0.441345	0.0920056	0.806374
ENSMUSG00000020366	Mapk9	protein_coding	mitogen-activated protein kinase 9 [Source:MGI Symbol;Acc:MGI:1346862]	62.3622	55.2116	57.2989	70.1949	66.9231	63.2258	58.2909	66.7813	0.196492	0.0902999	0.806374
ENSMUSG00000039270	Megf9	protein_coding	multiple EGF-like-domains 9 [Source:MGI Symbol;Acc:MGI:1918264]	100.989	110.327	128.354	106.672	97.1065	94.2443	113.223	99.341	-0.189331	0.0878125	0.806374
ENSMUSG00000041921	Metap1d	protein_coding	methionyl aminopeptidase type 1D (mitochondrial) [Source:MGI Symbol;Acc:MGI:1913809]	25.863	18.2756	16.2381	24.3582	23.9983	26.3711	20.1256	24.9092	0.311236	0.0883946	0.806374
ENSMUSG00000059149	Mfsd4	protein_coding	major facilitator superfamily domain containing 4 [Source:MGI Symbol;Acc:MGI:2442786]	49.2628	50.4022	50.2658	57.9558	54.9239	59.0108	49.9769	57.2968	0.197422	0.0886948	0.806374
ENSMUSG00000037221	Mospd3	protein_coding	motile sperm domain containing 3 [Source:MGI Symbol;Acc:MGI:1916179]	30.9012	45.7852	63.6079	56.3959	62.3461	52.5261	46.7648	57.0894	0.285871	0.0913467	0.806374
ENSMUSG00000046916	Myct1	protein_coding	myc target 1 [Source:MGI Symbol;Acc:MGI:1915882]	2.68706	3.55893	2.17198	1.67988	1.73184	1.40502	2.80599	1.60558	-0.807509	0.090905	0.806374
ENSMUSG00000061315	Naca	protein_coding	nascent polypeptide-associated complex alpha polypeptide [Source:MGI Symbol;Acc:MGI:106095]	543.346	380.517	404.298	389.492	367.149	366.277	442.721	374.306	-0.241964	0.0864991	0.806374
ENSMUSG00000023009	Nckap5l	protein_coding	NCK-associated protein 5-like [Source:MGI Symbol;Acc:MGI:3609653]	1.79137	1.73137	0.723993	1.3199	2.10294	4.75545	1.41558	2.7261	0.949925	0.0874435	0.806374
ENSMUSG00000026895	Ndufa8	protein_coding	NADH dehydrogenase (ubiquinone) 1 alpha subcomplex, 8 [Source:MGI Symbol;Acc:MGI:1915625]	23.1759	22.0269	18.3067	20.0385	18.308	12.1048	21.1698	16.8171	-0.335103	0.0919906	0.806374
ENSMUSG00000037601	Nme1	protein_coding	NME/NM23 nucleoside diphosphate kinase 1 [Source:MGI Symbol;Acc:MGI:97355]	89.7926	65.8884	58.54	70.7949	58.5113	51.3372	71.407	60.2145	-0.245546	0.0916328	0.806374
ENSMUSG00000027378	Nphp1	protein_coding	nephronophthisis 1 (juvenile) homolog (human) [Source:MGI Symbol;Acc:MGI:1858233]	3.47079	3.17418	2.79254	4.31969	7.29845	3.35043	3.14584	4.98952	0.659655	0.0865763	0.806374
ENSMUSG00000071497	Nutf2-ps1	protein_coding	nuclear transport factor 2, pseudogene 1 [Source:MGI Symbol;Acc:MGI:108008]	54.8608	58.3858	63.2977	70.6749	63.8305	67.7651	58.8481	67.4235	0.195985	0.0910163	0.806374
ENSMUSG00000036992	Nxt1	protein_coding	NTF2-related export protein 1 [Source:MGI Symbol;Acc:MGI:1929619]	16.6822	15.1976	11.5839	11.3992	11.9991	10.2674	14.4879	11.2219	-0.368865	0.0906562	0.806374
ENSMUSG00000035399	Oser1	protein_coding	oxidative stress responsive serine rich 1 [Source:MGI Symbol;Acc:MGI:1913930]	31.3491	29.1448	34.6482	24.8382	28.5753	26.3711	31.714	26.5949	-0.253809	0.0893108	0.806374
ENSMUSG00000025330	Padi4	protein_coding	peptidyl arginine deiminase, type IV [Source:MGI Symbol;Acc:MGI:1338898]	15.4506	16.8328	19.4444	14.7589	14.4732	11.7805	17.2426	13.6709	-0.337639	0.0880174	0.806374
ENSMUSG00000020994	Pnn	protein_coding	pinin [Source:MGI Symbol;Acc:MGI:1100514]	192.685	222.481	209.234	226.784	217.098	272.574	208.133	238.818	0.198546	0.089723	0.806374
ENSMUSG00000026458	Ppfia4	protein_coding	protein tyrosine phosphatase, receptor type, f polypeptide (PTPRF), interacting protein (liprin), alpha 4 [Source:MGI Symbol;Acc:MGI:1915757]	3.69471	2.3085	3.51654	1.91986	2.59775	0.864627	3.17325	1.79408	-0.827665	0.0860969	0.806374
ENSMUSG00000055897	Ppp4r1l-ps	pseudogene	protein phosphatase 4, regulatory subunit 1-like, pseudogene [Source:MGI Symbol;Acc:MGI:1924560]	17.9137	14.3319	13.0319	21.4784	18.6791	16.6441	15.0925	18.9339	0.327872	0.0908242	0.806374
ENSMUSG00000028657	Ppt1	protein_coding	palmitoyl-protein thioesterase 1 [Source:MGI Symbol;Acc:MGI:1298204]	74.6779	92.3399	82.9489	73.6747	79.6644	64.9551	83.3222	72.7647	-0.197541	0.089001	0.806374
ENSMUSG00000029551	Psmg3	protein_coding	proteasome (prosome, macropain) assembly chaperone 3 [Source:MGI Symbol;Acc:MGI:1913756]	13.6592	11.5425	12.825	10.3193	9.27769	9.61897	12.6756	9.73864	-0.378439	0.0882246	0.806374
ENSMUSG00000028580	Pum1	protein_coding	pumilio RNA-binding family member 1 [Source:MGI Symbol;Acc:MGI:1931749]	67.1765	74.8338	82.5352	80.1542	94.7561	82.2476	74.8485	85.7193	0.194516	0.0890064	0.806374
ENSMUSG00000010205	Raver1	protein_coding	ribonucleoprotein, PTB-binding 1 [Source:MGI Symbol;Acc:MGI:1919016]	147.341	165.827	172.31	179.627	175.286	195.081	161.826	183.332	0.17996	0.0911562	0.806374
ENSMUSG00000028999	Rint1	protein_coding	RAD50 interactor 1 [Source:MGI Symbol;Acc:MGI:1916233]	26.4228	25.4897	33.3037	35.5174	32.1627	34.1528	28.4054	33.9443	0.257338	0.0867804	0.806374
ENSMUSG00000036503	Rnf13	protein_coding	ring finger protein 13 [Source:MGI Symbol;Acc:MGI:1346341]	34.0361	39.8216	36.5099	29.6379	29.8123	34.0447	36.7892	31.1649	-0.239131	0.0911564	0.806374
ENSMUSG00000057841	Rpl32	protein_coding	ribosomal protein L32 [Source:MGI Symbol;Acc:MGI:98038]	1026.01	607.52	634.321	640.394	630.759	579.408	755.95	616.854	-0.293255	0.0880702	0.806374
ENSMUSG00000007892	Rplp1	protein_coding	ribosomal protein, large, P1 [Source:MGI Symbol;Acc:MGI:1927099]	824.704	398.697	423.122	456.327	462.647	393.081	548.841	437.352	-0.327441	0.0899991	0.806374
ENSMUSG00000052146	Rps10	protein_coding	ribosomal protein S10 [Source:MGI Symbol;Acc:MGI:1914347]	516.924	319.535	320.108	336.456	324.224	303.052	385.522	321.244	-0.2629	0.0904334	0.806374
ENSMUSG00000037563	Rps16	protein_coding	ribosomal protein S16 [Source:MGI Symbol;Acc:MGI:98118]	583.204	323.286	313.075	346.055	352.181	294.622	406.522	330.953	-0.296525	0.0920566	0.806374
ENSMUSG00000060419	Rps16-ps2	pseudogene	ribosomal protein S16, pseudogene 2 [Source:MGI Symbol;Acc:MGI:3704259]	362.753	220.75	235.918	249.462	250.374	178.87	273.141	226.235	-0.27174	0.0868287	0.806374
ENSMUSG00000044533	Rps2	protein_coding	ribosomal protein S2 [Source:MGI Symbol;Acc:MGI:105110]	784.846	453.908	460.77	504.803	487.759	388.217	566.508	460.26	-0.299559	0.0880805	0.806374
ENSMUSG00000006333	Rps9	protein_coding	ribosomal protein S9 [Source:MGI Symbol;Acc:MGI:1924096]	811.717	533.744	559.957	565.999	556.785	458.144	635.139	526.976	-0.269272	0.0901744	0.806374
ENSMUSG00000027304	Rtf1	protein_coding	Rtf1, Paf1/RNA polymerase II complex component, homolog (S. cerevisiae) [Source:MGI Symbol;Acc:MGI:1309480]	97.1821	112.443	97.739	105.952	115.909	127.965	102.455	116.609	0.186619	0.0873916	0.806374
ENSMUSG00000024260	Sap130	protein_coding	Sin3A associated protein [Source:MGI Symbol;Acc:MGI:1919782]	69.0799	60.9828	72.3993	77.9944	69.6445	84.193	67.4873	77.2773	0.197	0.0885182	0.806374
ENSMUSG00000024668	Sdhaf2	protein_coding	succinate dehydrogenase complex assembly factor 2 [Source:MGI Symbol;Acc:MGI:1913322]	25.9749	23.1812	22.9609	21.1185	21.0294	16.9683	24.039	19.7054	-0.287896	0.0907166	0.806374
ENSMUSG00000032806	Slc10a3	protein_coding	solute carrier family 10 (sodium/bile acid cotransporter family), member 3 [Source:MGI Symbol;Acc:MGI:95048]	19.7051	21.8345	24.8226	19.4386	17.3184	17.2925	22.1208	18.0165	-0.297167	0.092299	0.806374
ENSMUSG00000041654	Slc39a11	protein_coding	solute carrier family 39 (metal ion transporter), member 11 [Source:MGI Symbol;Acc:MGI:1917056]	21.8324	27.6058	30.3043	20.6385	23.5035	21.2914	26.5808	21.8111	-0.287431	0.0884438	0.806374
ENSMUSG00000002477	Snrpd1	protein_coding	small nuclear ribonucleoprotein D1 [Source:MGI Symbol;Acc:MGI:98344]	99.5332	68.9664	76.3295	74.9946	69.1497	66.9005	81.6097	70.3483	-0.212943	0.0914847	0.806374
ENSMUSG00000015790	Surf1	protein_coding	surfeit gene 1 [Source:MGI Symbol;Acc:MGI:98443]	13.4353	11.2539	10.9633	9.83929	8.90658	8.32203	11.8842	9.02263	-0.396593	0.0866	0.806374
ENSMUSG00000044627	Swi5	protein_coding	SWI5 recombination repair homolog (yeast) [Source:MGI Symbol;Acc:MGI:1920181]	100.093	68.4854	79.3289	73.1947	73.1082	67.2247	82.6358	71.1759	-0.214212	0.0877125	0.806374
ENSMUSG00000052293	Taf9	protein_coding	TAF9 RNA polymerase II, TATA box binding protein (TBP)-associated factor [Source:MGI Symbol;Acc:MGI:1888697]	14.331	5.19412	11.1702	24.2382	8.41177	12.3209	10.2318	14.9903	0.554619	0.0879633	0.806374
ENSMUSG00000026279	Thap4	protein_coding	THAP domain containing 4 [Source:MGI Symbol;Acc:MGI:1914276]	10.7482	13.4662	12.6182	14.9989	18.1843	13.9421	12.2775	15.7084	0.351201	0.09175	0.806374
ENSMUSG00000038079	Tmem237	protein_coding	transmembrane protein 237 [Source:MGI Symbol;Acc:MGI:2138365]	3.58275	2.98181	3.10283	2.7598	1.60813	1.29694	3.22246	1.88829	-0.771597	0.0897001	0.806374
ENSMUSG00000033475	Tomm6	protein_coding	translocase of outer mitochondrial membrane 6 homolog (yeast) [Source:MGI Symbol;Acc:MGI:1913369]	35.4916	37.3207	35.2688	49.3164	35.9974	42.4748	36.027	42.5962	0.241649	0.0863442	0.806374
ENSMUSG00000026028	Trak2	protein_coding	trafficking protein, kinesin binding 2 [Source:MGI Symbol;Acc:MGI:1918077]	66.6167	74.0643	76.3295	83.8739	78.7985	83.7607	72.3369	82.1444	0.183018	0.091927	0.806374
ENSMUSG00000021774	Ube2e1	protein_coding	ubiquitin-conjugating enzyme E2E 1 [Source:MGI Symbol;Acc:MGI:107411]	45.68	44.4386	38.7853	40.797	38.9663	29.0731	42.968	36.2788	-0.246107	0.0922556	0.806374
ENSMUSG00000040325	Vprbp	protein_coding	Vpr (HIV-1) binding protein [Source:MGI Symbol;Acc:MGI:2445220]	80.7238	80.7974	76.9501	84.3539	82.0148	105.809	79.4904	90.7258	0.192054	0.090948	0.806374
ENSMUSG00000041995	Zbed3	protein_coding	zinc finger, BED domain containing 3 [Source:MGI Symbol;Acc:MGI:1919364]	17.0181	16.2557	20.6855	20.3985	17.6895	29.8296	17.9864	22.6392	0.335468	0.0914775	0.806374
ENSMUSG00000025786	Zdhhc3	protein_coding	zinc finger, DHHC domain containing 3 [Source:MGI Symbol;Acc:MGI:1926134]	79.6042	85.1259	99.4973	89.3935	109.353	103.431	88.0758	100.726	0.193271	0.0902723	0.806374
ENSMUSG00000015597	Zfp318	protein_coding	zinc finger protein 318 [Source:MGI Symbol;Acc:MGI:1889348]	20.2649	22.2193	18.7204	25.5582	22.6376	26.263	20.4015	24.8196	0.282852	0.089332	0.806374
ENSMUSG00000060314	Zfp941	protein_coding	zinc finger protein 941 [Source:MGI Symbol;Acc:MGI:3039601]	1.34353	0.961874	0.206855	1.07992	2.47405	1.83733	0.83742	1.7971	1.09889	0.0886613	0.806374
ENSMUSG00000032400	Zwilch	protein_coding	zwilch kinetochore protein [Source:MGI Symbol;Acc:MGI:1915264]	35.7155	39.8216	35.3722	40.0771	43.5433	46.0414	36.9698	43.2206	0.225117	0.0883735	0.806374
ENSMUSG00000030339	Ltbr	protein_coding	lymphotoxin B receptor [Source:MGI Symbol;Acc:MGI:104875]	10.8602	16.6404	9.20505	9.35932	7.91696	10.0513	12.2352	9.10919	-0.426586	0.0923871	0.806541
ENSMUSG00000032342	Mto1	protein_coding	mitochondrial translation optimization 1 homolog (S. cerevisiae) [Source:MGI Symbol;Acc:MGI:1915541]	24.4075	23.1812	22.1335	22.3184	17.9369	16.6441	23.2407	18.9664	-0.29407	0.0924488	0.806541
ENSMUSG00000036932	Aifm1	protein_coding	apoptosis-inducing factor, mitochondrion-associated 1 [Source:MGI Symbol;Acc:MGI:1349419]	45.2322	44.15	43.7498	38.1572	37.7293	39.0163	44.3774	38.3009	-0.211908	0.0935854	0.806569
ENSMUSG00000025484	Bet1l	protein_coding	blocked early in transport 1 homolog (S. cerevisiae)-like [Source:MGI Symbol;Acc:MGI:1913128]	8.73295	5.38649	6.20565	3.59974	6.18513	3.9989	6.77503	4.59459	-0.559111	0.0937376	0.806569
ENSMUSG00000052435	Cebpe	protein_coding	CCAAT/enhancer binding protein (C/EBP), epsilon [Source:MGI Symbol;Acc:MGI:103572]	15.2267	17.987	16.7553	14.7589	9.7725	14.6987	16.6563	13.0767	-0.347396	0.0940915	0.806569
ENSMUSG00000043419	Chd3os	processed_transcript	chromodomain helicase DNA binding protein 3, opposite strand [Source:MGI Symbol;Acc:MGI:1915359]	2.91098	1.44281	5.48166	1.55989	1.97924	1.94541	3.27848	1.82818	-0.835984	0.0940264	0.806569
ENSMUSG00000029661	Col1a2	protein_coding	collagen, type I, alpha 2 [Source:MGI Symbol;Acc:MGI:88468]	10.8602	0	0.41371	1.67988	1.97924	0.216157	3.75797	1.29176	-1.53571	0.0937502	0.806569
ENSMUSG00000035000	Dpp4	protein_coding	dipeptidylpeptidase 4 [Source:MGI Symbol;Acc:MGI:94919]	19.0334	15.7747	21.6164	14.5189	17.0709	13.5098	18.8081	15.0332	-0.323707	0.0944136	0.806569
ENSMUSG00000055762	Eef1d	protein_coding	eukaryotic translation elongation factor 1 delta (guanine nucleotide exchange protein) [Source:MGI Symbol;Acc:MGI:1913906]	121.813	93.1094	89.5682	93.7132	89.9317	81.2749	101.497	88.3066	-0.200282	0.0934535	0.806569
ENSMUSG00000026495	Efcab2	protein_coding	EF-hand calcium binding domain 2 [Source:MGI Symbol;Acc:MGI:1915476]	4.25451	2.88562	2.58569	0.839939	1.85554	2.81004	3.24194	1.83517	-0.805527	0.0939972	0.806569
ENSMUSG00000022707	Gbe1	protein_coding	glucan (1,4-alpha-), branching enzyme 1 [Source:MGI Symbol;Acc:MGI:1921435]	38.5146	49.0556	48.0938	36.1174	36.7397	42.799	45.2213	38.552	-0.230312	0.0927453	0.806569
ENSMUSG00000083798	Gm14584	pseudogene	predicted gene 14584 [Source:MGI Symbol;Acc:MGI:3705780]	0.447844	2.69325	2.37883	0.719948	1.23703	0.64847	1.83997	0.868481	-1.09156	0.0943032	0.806569
ENSMUSG00000087082	Gm15423	antisense	predicted gene 15423 [Source:MGI Symbol;Acc:MGI:3705184]	0.895687	1.34662	0.41371	0.719948	2.72146	2.16157	0.88534	1.86766	1.06314	0.0943834	0.806569
ENSMUSG00000095403	Gm21092	protein_coding	predicted gene, 21092 [Source:MGI Symbol;Acc:MGI:5434447]	194.476	203.629	193.409	205.905	227.365	237.664	197.171	223.645	0.181824	0.0928335	0.806569
ENSMUSG00000021149	Gtpbp4	protein_coding	GTP binding protein 4 [Source:MGI Symbol;Acc:MGI:1916487]	85.0903	91.859	84.0866	88.1936	97.725	110.78	87.0119	98.8996	0.185181	0.0936739	0.806569
ENSMUSG00000027933	Ints3	protein_coding	integrator complex subunit 3 [Source:MGI Symbol;Acc:MGI:2140050]	49.3748	52.8069	63.7114	43.6768	51.4603	47.7706	55.2977	47.6359	-0.215774	0.0931881	0.806569
ENSMUSG00000041673	Lrrc18	protein_coding	leucine rich repeat containing 18 [Source:MGI Symbol;Acc:MGI:1914830]	1.45549	3.65512	2.89597	4.31969	5.44291	3.35043	2.66886	4.37101	0.697558	0.0934972	0.806569
ENSMUSG00000029020	Mfn2	protein_coding	mitofusin 2 [Source:MGI Symbol;Acc:MGI:2442230]	32.5806	32.8961	37.751	39.7171	40.2033	40.8536	34.4093	40.258	0.226462	0.0937679	0.806569
ENSMUSG00000034354	Mtmr3	protein_coding	myotubularin related protein 3 [Source:MGI Symbol;Acc:MGI:1921552]	89.4568	107.826	101.566	93.9532	77.6852	90.7858	99.6162	87.4747	-0.187774	0.0935029	0.806569
ENSMUSG00000018417	Myo1b	protein_coding	myosin IB [Source:MGI Symbol;Acc:MGI:107752]	6.04589	7.50262	6.41251	5.5196	3.33997	4.86353	6.65367	4.57436	-0.539155	0.0928555	0.806569
ENSMUSG00000013465	Nelfb	protein_coding	negative elongation factor complex member B, Cobra1 [Source:MGI Symbol;Acc:MGI:1931035]	26.3108	27.3172	24.7192	17.8787	23.8746	22.8045	26.1157	21.5193	-0.279097	0.0939497	0.806569
ENSMUSG00000022064	Pibf1	protein_coding	progesterone immunomodulatory binding factor 1 [Source:MGI Symbol;Acc:MGI:1261910]	19.7051	19.7184	28.1323	17.7587	20.1635	16.4279	22.5186	18.1167	-0.315315	0.0940358	0.806569
ENSMUSG00000040734	Ppp1r13l	protein_coding	protein phosphatase 1, regulatory (inhibitor) subunit 13 like [Source:MGI Symbol;Acc:MGI:3525053]	1.56745	1.34662	0.82742	2.63981	2.10294	2.16157	1.24717	2.30144	0.881288	0.0936444	0.806569
ENSMUSG00000072494	Ppp1r3e	protein_coding	protein phosphatase 1, regulatory (inhibitor) subunit 3E [Source:MGI Symbol;Acc:MGI:2145790]	7.27746	8.75305	6.41251	6.11956	6.06142	3.56659	7.48101	5.24919	-0.517423	0.0942498	0.806569
ENSMUSG00000044139	Prss53	protein_coding	protease, serine 53 [Source:MGI Symbol;Acc:MGI:2652890]	1.34353	0	0	1.4399	0.49481	1.83733	0.447844	1.25735	1.51524	0.0932338	0.806569
ENSMUSG00000004207	Psap	protein_coding	prosaposin [Source:MGI Symbol;Acc:MGI:97783]	153.498	182.66	158.968	143.27	148.938	146.014	165.042	146.074	-0.176664	0.0931021	0.806569
ENSMUSG00000035781	R3hdm4	protein_coding	R3H domain containing 4 [Source:MGI Symbol;Acc:MGI:1924814]	51.2781	51.7488	61.9531	48.3565	50.5943	43.7717	54.9933	47.5742	-0.210189	0.0936563	0.806569
ENSMUSG00000028832	Stmn1	protein_coding	stathmin 1 [Source:MGI Symbol;Acc:MGI:96739]	350.662	245.855	268.912	248.622	279.939	208.807	288.476	245.789	-0.230994	0.0937604	0.806569
ENSMUSG00000052738	Suclg1	protein_coding	succinate-CoA ligase, GDP-forming, alpha subunit [Source:MGI Symbol;Acc:MGI:1927234]	48.9269	32.7037	33.5105	32.1577	29.8123	33.7204	38.3804	31.8968	-0.26367	0.0941269	0.806569
ENSMUSG00000034832	Tet3	protein_coding	tet methylcytosine dioxygenase 3 [Source:MGI Symbol;Acc:MGI:2446229]	115.432	134.181	131.25	137.27	143.742	149.256	126.954	143.423	0.17559	0.0932711	0.806569
ENSMUSG00000100327	ENSMUSG00000100327	protein_coding	Rho GTPase-activating protein 30 [Source:UniProtKB/Swiss-Prot;Acc:Q640N3]	70.3114	69.8321	82.4317	57.8358	54.9239	78.0326	74.1917	63.5974	-0.220336	0.0926315	0.806569
ENSMUSG00000101872	ENSMUSG00000101872	antisense		1.79137	2.50087	2.06855	1.07992	1.36073	0.972705	2.12027	1.13778	-0.900194	0.094289	0.806569
ENSMUSG00000017404	Rpl19	protein_coding	ribosomal protein L19 [Source:MGI Symbol;Acc:MGI:98020]	784.286	503.156	503.899	537.921	518.932	424.856	597.114	493.903	-0.273707	0.0945018	0.806764
ENSMUSG00000054203	Ifi205	protein_coding	interferon activated gene 205 [Source:MGI Symbol;Acc:MGI:101847]	2.68706	1.539	1.03428	1.4399	0.618513	0.432313	1.75345	0.830241	-1.0729	0.094586	0.806925
ENSMUSG00000014599	Csf1	protein_coding	colony stimulating factor 1 (macrophage) [Source:MGI Symbol;Acc:MGI:1339753]	5.48608	6.63693	4.75767	3.59974	3.46367	4.32313	5.62689	3.79551	-0.565788	0.0947555	0.807812
ENSMUSG00000054622	D730045B01Rik	lincRNA	RIKEN cDNA D730045B01 gene [Source:MGI Symbol;Acc:MGI:1925117]	0.335883	1.05806	0	1.07992	1.23703	1.18886	0.464648	1.1686	1.29069	0.0948875	0.808378
ENSMUSG00000028528	Dnajc6	protein_coding	DnaJ (Hsp40) homolog, subfamily C, member 6 [Source:MGI Symbol;Acc:MGI:1919935]	35.1557	30.4914	27.6152	34.6775	35.6263	39.7728	31.0874	36.6922	0.241319	0.0953207	0.809832
ENSMUSG00000005413	Hmox1	protein_coding	heme oxygenase (decycling) 1 [Source:MGI Symbol;Acc:MGI:96163]	4.70236	2.59706	2.27541	2.15984	1.97924	1.40502	3.19161	1.84803	-0.784408	0.0952669	0.809832
ENSMUSG00000048763	Hoxb3	protein_coding	homeobox B3 [Source:MGI Symbol;Acc:MGI:96184]	0.783726	2.40469	1.75827	3.35976	2.22665	3.24235	1.64889	2.94292	0.822534	0.0953162	0.809832
ENSMUSG00000021203	Otub2	protein_coding	OTU domain, ubiquitin aldehyde binding 2 [Source:MGI Symbol;Acc:MGI:1915399]	3.91863	1.82756	0.41371	3.47975	2.10294	5.83623	2.0533	3.80631	0.901506	0.0952144	0.809832
ENSMUSG00000041817	Fam169a	protein_coding	family with sequence similarity 169, member A [Source:MGI Symbol;Acc:MGI:2444268]	1.79137	2.78943	1.65484	3.11977	3.21627	3.9989	2.07855	3.44498	0.722928	0.0954671	0.809961
ENSMUSG00000102064	ENSMUSG00000102064	lincRNA		5.26216	3.75131	5.58509	6.59952	7.91696	6.37662	4.86619	6.96437	0.518098	0.0954545	0.809961
ENSMUSG00000005125	Ndrg1	protein_coding	N-myc downstream regulated gene 1 [Source:MGI Symbol;Acc:MGI:1341799]	15.5626	19.9108	19.0307	14.5189	14.7206	14.6987	18.168	14.6461	-0.312755	0.0957352	0.811677
ENSMUSG00000086015	4833417C18Rik	processed_transcript	RIKEN cDNA 4833417C18 gene [Source:MGI Symbol;Acc:MGI:1921156]	3.69471	4.90556	4.86109	5.63959	5.81402	8.10588	4.48712	6.51983	0.538524	0.0960939	0.811928
ENSMUSG00000052488	Cherp	protein_coding	calcium homeostasis endoplasmic reticulum protein [Source:MGI Symbol;Acc:MGI:106417]	68.5201	70.2168	65.8833	74.0346	72.7371	85.9223	68.2067	77.5647	0.186368	0.0960555	0.811928
ENSMUSG00000052821	Cysltr1	protein_coding	cysteinyl leukotriene receptor 1 [Source:MGI Symbol;Acc:MGI:1926218]	3.02294	4.80937	1.96512	1.3199	2.72146	1.62118	3.26581	1.88751	-0.796614	0.0959313	0.811928
ENSMUSG00000041658	Rragb	protein_coding	Ras-related GTP binding B [Source:MGI Symbol;Acc:MGI:3038613]	3.80667	3.17418	2.58569	2.03985	1.85554	1.83733	3.18885	1.91091	-0.734648	0.0959788	0.811928
ENSMUSG00000007613	Tgfbr1	protein_coding	transforming growth factor, beta receptor I [Source:MGI Symbol;Acc:MGI:98728]	36.9471	38.2826	40.2333	46.0767	43.5433	44.096	38.4877	44.572	0.211335	0.0960138	0.811928
ENSMUSG00000061578	Ksr2	protein_coding	kinase suppressor of ras 2 [Source:MGI Symbol;Acc:MGI:3610315]	5.48608	5.48268	4.86109	2.39983	2.96886	4.9716	5.27662	3.44676	-0.605154	0.096176	0.812065
ENSMUSG00000013160	Atp6v0d1	protein_coding	ATPase, H+ transporting, lysosomal V0 subunit D1 [Source:MGI Symbol;Acc:MGI:1201778]	43.2169	64.2532	49.0247	53.6361	63.0883	67.0086	52.1649	61.2443	0.22995	0.0964637	0.812825
ENSMUSG00000039990	Edrf1	protein_coding	erythroid differentiation regulatory factor 1 [Source:MGI Symbol;Acc:MGI:1919831]	32.1328	35.0122	33.2002	42.9569	33.276	41.9344	33.4484	39.3891	0.236268	0.0963832	0.812825
ENSMUSG00000024079	Eif2ak2	protein_coding	eukaryotic translation initiation factor 2-alpha kinase 2 [Source:MGI Symbol;Acc:MGI:1353449]	95.9505	79.4508	89.6717	84.3539	102.426	117.265	88.3577	101.348	0.199485	0.0964317	0.812825
ENSMUSG00000050931	Sgms2	protein_coding	sphingomyelin synthase 2 [Source:MGI Symbol;Acc:MGI:1921692]	106.923	159.286	119.459	117.591	105.642	111.321	128.556	111.518	-0.206116	0.0966433	0.813783
ENSMUSG00000025102	3110040N11Rik	protein_coding	RIKEN cDNA 3110040N11 gene [Source:MGI Symbol;Acc:MGI:1914540]	8.50903	8.17593	7.1365	6.71951	5.93772	4.43121	7.94049	5.69615	-0.481906	0.0967447	0.814081
ENSMUSG00000097760	6030442K20Rik	lincRNA	RIKEN cDNA 6030442K20 gene [Source:MGI Symbol;Acc:MGI:1925126]	3.47079	7.98355	2.58569	3.47975	1.60813	3.35043	4.68001	2.81277	-0.733976	0.0993274	0.815301
ENSMUSG00000090622	A930033H14Rik	protein_coding	RIKEN cDNA A930033H14 gene [Source:MGI Symbol;Acc:MGI:2444562]	2.23922	1.63519	1.03428	1.4399	2.22665	5.29584	1.63623	2.98746	0.877538	0.0982802	0.815301
ENSMUSG00000027605	Acss2	protein_coding	acyl-CoA synthetase short-chain family member 2 [Source:MGI Symbol;Acc:MGI:1890410]	11.9798	11.4463	7.75707	9.7193	17.5658	14.1583	10.3944	13.8144	0.410052	0.0975115	0.815301
ENSMUSG00000028053	Ash1l	protein_coding	ash1 (absent, small, or homeotic)-like (Drosophila) [Source:MGI Symbol;Acc:MGI:2183158]	167.829	169.771	176.137	193.306	190.007	194.541	171.246	192.618	0.169682	0.0970923	0.815301
ENSMUSG00000056737	Capg	protein_coding	capping protein (actin filament), gelsolin-like [Source:MGI Symbol;Acc:MGI:1098259]	24.4075	17.2175	19.0307	17.1588	13.6073	17.7248	20.2186	16.1636	-0.318261	0.0977444	0.815301
ENSMUSG00000038147	Cd84	protein_coding	CD84 antigen [Source:MGI Symbol;Acc:MGI:1336885]	68.5201	62.3294	53.0583	46.5566	51.4603	60.4158	61.3026	52.8109	-0.213153	0.0995071	0.815301
ENSMUSG00000068267	Cenpb	protein_coding	centromere protein B [Source:MGI Symbol;Acc:MGI:88376]	12.0918	13.4662	11.6873	8.15941	10.7621	9.83513	12.4151	9.58555	-0.373938	0.0995334	0.815301
ENSMUSG00000033159	Cnppd1	protein_coding	cyclin Pas1/PHO80 domain containing 1 [Source:MGI Symbol;Acc:MGI:1916421]	27.0945	26.163	26.1672	27.238	38.3478	29.6135	26.4749	31.7331	0.260222	0.0973394	0.815301
ENSMUSG00000061518	Cox5b	protein_coding	cytochrome c oxidase subunit Vb [Source:MGI Symbol;Acc:MGI:88475]	92.0319	45.4966	49.2315	50.6363	53.8106	47.5545	62.2533	50.6671	-0.29539	0.0984284	0.815301
ENSMUSG00000034361	Cpne2	protein_coding	copine II [Source:MGI Symbol;Acc:MGI:2387578]	70.8713	64.3494	61.6428	75.9545	82.3859	66.7924	65.6211	75.0443	0.193065	0.0978094	0.815301
ENSMUSG00000053898	Ech1	protein_coding	enoyl coenzyme A hydratase 1, peroxisomal [Source:MGI Symbol;Acc:MGI:1858208]	28.1022	21.065	25.0295	22.9183	21.6479	15.6714	24.7322	20.0792	-0.301524	0.0987518	0.815301
ENSMUSG00000026427	Eif2d	protein_coding	eukaryotic translation initiation factor 2D [Source:MGI Symbol;Acc:MGI:109342]	26.3108	23.7583	29.994	31.7977	29.3175	34.0447	26.6877	31.72	0.250948	0.0981543	0.815301
ENSMUSG00000037946	Fgd3	protein_coding	FYVE, RhoGEF and PH domain containing 3 [Source:MGI Symbol;Acc:MGI:1353657]	13.9951	11.4463	14.3764	11.3992	10.6384	8.75435	13.2726	10.264	-0.371379	0.0982636	0.815301
ENSMUSG00000031669	Gins3	protein_coding	GINS complex subunit 3 (Psf3 homolog) [Source:MGI Symbol;Acc:MGI:1926083]	11.532	11.7349	11.8942	9.47931	9.40139	8.21395	11.7203	9.03155	-0.377464	0.0988033	0.815301
ENSMUSG00000094786	Gm14403	protein_coding	predicted gene 14403 [Source:MGI Symbol;Acc:MGI:3649813]	2.5751	2.21231	1.8617	2.39983	4.9481	3.56659	2.21637	3.63817	0.713165	0.0979131	0.815301
ENSMUSG00000097055	Gm4419	lincRNA	predicted gene 4419 [Source:MGI Symbol;Acc:MGI:3782604]	3.80667	5.00174	4.75767	6.47953	6.55623	6.4847	4.52203	6.50682	0.52101	0.0974223	0.815301
ENSMUSG00000035266	Helq	protein_coding	helicase, POLQ-like [Source:MGI Symbol;Acc:MGI:2176740]	10.6363	11.1577	10.7565	13.0791	15.3391	13.1856	10.8502	13.8679	0.352209	0.0976268	0.815301
ENSMUSG00000052565	Hist1h1d	protein_coding	histone cluster 1, H1d [Source:MGI Symbol;Acc:MGI:107502]	16.4583	21.065	28.7529	28.4379	33.3997	21.3995	22.092	27.7457	0.325005	0.097671	0.815301
ENSMUSG00000026799	Med27	protein_coding	mediator complex subunit 27 [Source:MGI Symbol;Acc:MGI:1916225]	8.95687	7.69499	8.48106	10.3193	11.628	11.024	8.37764	10.9904	0.39269	0.0991448	0.815301
ENSMUSG00000039680	Mrps6	protein_coding	mitochondrial ribosomal protein S6 [Source:MGI Symbol;Acc:MGI:2153111]	5.93393	6.54074	7.86049	5.15963	5.19551	3.89082	6.77839	4.74865	-0.516825	0.0988962	0.815301
ENSMUSG00000042138	Msantd2	protein_coding	Myb/SANT-like DNA-binding domain containing 2 [Source:MGI Symbol;Acc:MGI:2384579]	9.29276	12.5044	7.03307	11.6392	11.5043	15.0229	9.61006	12.7221	0.403805	0.0993985	0.815301
ENSMUSG00000024038	Ndufv3	protein_coding	NADH dehydrogenase (ubiquinone) flavoprotein 3 [Source:MGI Symbol;Acc:MGI:1890894]	29.3338	23.5659	22.7541	24.4782	19.4213	17.941	25.2179	20.6135	-0.290468	0.0994982	0.815301
ENSMUSG00000033016	Nfatc1	protein_coding	nuclear factor of activated T cells, cytoplasmic, calcineurin dependent 1 [Source:MGI Symbol;Acc:MGI:102469]	31.6849	36.8398	35.4756	38.0372	41.8115	41.7182	34.6668	40.5223	0.224094	0.0988131	0.815301
ENSMUSG00000063445	Nmral1	protein_coding	NmrA-like family domain containing 1 [Source:MGI Symbol;Acc:MGI:1915074]	29.2218	26.4515	18.9272	29.1579	23.3798	39.7728	24.8669	30.7702	0.310653	0.0994694	0.815301
ENSMUSG00000000916	Nsun5	protein_coding	NOL1/NOP2/Sun domain family, member 5 [Source:MGI Symbol;Acc:MGI:2140844]	20.4888	17.0252	17.893	21.9584	26.3486	19.6703	18.469	22.6591	0.294491	0.0994754	0.815301
ENSMUSG00000026123	Plekhb2	protein_coding	pleckstrin homology domain containing, family B (evectins) member 2 [Source:MGI Symbol;Acc:MGI:2385825]	14.7788	13.4662	17.7895	20.7585	18.0606	18.2652	15.3449	19.0281	0.310632	0.0987081	0.815301
ENSMUSG00000051977	Prdm9	protein_coding	PR domain containing 9 [Source:MGI Symbol;Acc:MGI:2384854]	4.14255	2.88562	2.79254	6.71951	3.21627	5.18776	3.27357	5.04118	0.627268	0.0983604	0.815301
ENSMUSG00000024338	Psmb8	protein_coding	proteasome (prosome, macropain) subunit, beta type 8 (large multifunctional peptidase 7) [Source:MGI Symbol;Acc:MGI:1346527]	97.8538	76.1804	85.638	80.0342	77.5615	69.9267	86.5574	75.8408	-0.190154	0.0988519	0.815301
ENSMUSG00000031666	Rbl2	protein_coding	retinoblastoma-like 2 [Source:MGI Symbol;Acc:MGI:105085]	69.5277	73.2948	61.3325	71.2748	79.417	81.8153	68.0517	77.5024	0.187682	0.0994432	0.815301
ENSMUSG00000063760	Rnf217	protein_coding	ring finger protein 217 [Source:MGI Symbol;Acc:MGI:3610311]	12.7635	12.4082	13.549	18.9586	15.8339	14.0502	12.9069	16.2809	0.333467	0.0969757	0.815301
ENSMUSG00000046721	Rpl14-ps1	pseudogene	ribosomal protein L14, pseudogene 1 [Source:MGI Symbol;Acc:MGI:3710579]	3.69471	10.3882	9.10162	15.1189	9.40139	8.75435	7.72819	11.0915	0.513507	0.0991589	0.815301
ENSMUSG00000028064	Sema4a	protein_coding	sema domain, immunoglobulin domain (Ig), transmembrane domain (TM) and short cytoplasmic domain, (semaphorin) 4A [Source:MGI Symbol;Acc:MGI:107560]	39.8581	65.8884	68.6759	51.4763	43.2959	51.3372	58.1408	48.7031	-0.256659	0.0985787	0.815301
ENSMUSG00000064373	Sepp1	protein_coding	selenoprotein P, plasma, 1 [Source:MGI Symbol;Acc:MGI:894288]	38.7385	44.3424	51.1966	34.0775	43.0485	37.3951	44.7592	38.1737	-0.231	0.099229	0.815301
ENSMUSG00000064179	Tnnt1	protein_coding	troponin T1, skeletal, slow [Source:MGI Symbol;Acc:MGI:1333868]	3.02294	4.13606	2.58569	2.39983	1.36073	2.05349	3.24823	1.93801	-0.742478	0.0976743	0.815301
ENSMUSG00000022111	Uchl3	protein_coding	ubiquitin carboxyl-terminal esterase L3 (ubiquitin thiolesterase) [Source:MGI Symbol;Acc:MGI:1355274]	24.4075	19.526	21.4095	21.8384	16.8235	13.834	21.781	17.4987	-0.316533	0.0991864	0.815301
ENSMUSG00000038346	Zfp384	protein_coding	zinc finger protein 384 [Source:MGI Symbol;Acc:MGI:2443203]	48.1432	54.4421	51.5069	57.4758	57.6454	61.0643	51.3641	58.7285	0.192807	0.0994268	0.815301
ENSMUSG00000066880	Zfp617	protein_coding	zinc finger protein 617 [Source:MGI Symbol;Acc:MGI:2684459]	19.3692	23.5659	19.9615	20.8785	17.3184	12.1048	20.9656	16.7672	-0.326928	0.0991163	0.815301
ENSMUSG00000079215	Zfp664	protein_coding	zinc finger protein 664 [Source:MGI Symbol;Acc:MGI:2442505]	31.3491	31.0685	34.6482	30.2378	26.2249	25.5065	32.3553	27.3231	-0.244489	0.0970491	0.815301
ENSMUSG00000017764	Zswim1	protein_coding	zinc finger SWIM-type containing 1 [Source:MGI Symbol;Acc:MGI:1919221]	5.71001	5.19412	5.06795	7.55945	7.91696	6.80894	5.32403	7.42845	0.479605	0.098615	0.815301
ENSMUSG00000099760	ENSMUSG00000099760	antisense		1.45549	0.673312	0.41371	2.27984	0.742215	2.26965	0.847505	1.7639	1.0675	0.0990686	0.815301
ENSMUSG00000019797	1700021F05Rik	protein_coding	RIKEN cDNA 1700021F05 gene [Source:MGI Symbol;Acc:MGI:1915101]	9.40472	7.40643	9.20505	7.07949	5.81402	6.16047	8.67207	6.35132	-0.44686	0.0996268	0.815525
ENSMUSG00000013033	Lphn1	protein_coding	latrophilin 1 [Source:MGI Symbol;Acc:MGI:1929461]	13.8832	11.7349	13.549	11.1592	19.7924	19.346	13.0557	16.7659	0.362939	0.0999064	0.81673
ENSMUSG00000057409	Zfp53	protein_coding	zinc finger protein 53 [Source:MGI Symbol;Acc:MGI:99200]	8.50903	7.88737	8.17078	11.7591	9.6488	10.9159	8.18906	10.7746	0.396884	0.0998961	0.81673
ENSMUSG00000021500	Ddx46	protein_coding	DEAD (Asp-Glu-Ala-Asp) box polypeptide 46 [Source:MGI Symbol;Acc:MGI:1920895]	181.265	168.232	198.271	205.305	189.141	227.505	182.589	207.317	0.183763	0.100109	0.816761
ENSMUSG00000054072	Iigp1	protein_coding	interferon inducible GTPase 1 [Source:MGI Symbol;Acc:MGI:1926259]	3.24687	0.673312	0.930848	1.67988	1.36073	6.59278	1.61701	3.21113	1.00764	0.100009	0.816761
ENSMUSG00000094441	Zfp955a	protein_coding	zinc finger protein 955A [Source:MGI Symbol;Acc:MGI:4834570]	10.4124	10.4844	11.6873	8.39939	10.5147	5.29584	10.8614	8.06998	-0.434199	0.100046	0.816761
ENSMUSG00000086316	2210013O21Rik	processed_transcript	RIKEN cDNA 2210013O21 gene [Source:MGI Symbol;Acc:MGI:1917373]	16.1224	16.5442	18.0998	15.2389	14.5969	10.5917	16.9221	13.4758	-0.331933	0.100733	0.820224
ENSMUSG00000028295	Smim8	protein_coding	small integral membrane protein 8 [Source:MGI Symbol;Acc:MGI:1913541]	7.50138	4.32843	5.2748	2.87979	3.95848	4.53929	5.70154	3.79252	-0.579666	0.100666	0.820224
ENSMUSG00000029782	Tmem209	protein_coding	transmembrane protein 209 [Source:MGI Symbol;Acc:MGI:1919899]	44.1126	28.9524	34.3379	43.7968	41.1929	42.0425	35.801	42.3441	0.244923	0.100731	0.820224
ENSMUSG00000096458	Moap1	protein_coding	modulator of apoptosis 1 [Source:MGI Symbol;Acc:MGI:1915555]	2.91098	2.50087	4.55081	4.67966	5.93772	4.53929	3.32089	5.05222	0.603238	0.101509	0.826003
ENSMUSG00000047003	Zfp41	protein_coding	zinc finger protein 41 [Source:MGI Symbol;Acc:MGI:99186]	9.7406	9.04162	8.48106	9.47931	14.4732	11.7805	9.08776	11.911	0.389845	0.10171	0.827086
ENSMUSG00000052160	Pld4	protein_coding	phospholipase D family, member 4 [Source:MGI Symbol;Acc:MGI:2144765]	20.041	21.9307	15.721	15.1189	14.3495	16.9683	19.2309	15.4789	-0.312012	0.101814	0.827126
ENSMUSG00000037935	Smarce1	protein_coding	SWI/SNF related, matrix associated, actin dependent regulator of chromatin, subfamily e, member 1 [Source:MGI Symbol;Acc:MGI:1927347]	66.3928	67.9083	66.1936	78.8343	71.7475	76.3033	66.8316	75.6284	0.178448	0.101849	0.827126
ENSMUSG00000019917	Sept10	protein_coding	septin 10 [Source:MGI Symbol;Acc:MGI:1918110]	4.81432	9.42637	6.92964	3.11977	4.08218	7.02509	7.05678	4.74235	-0.569859	0.10197	0.82757
ENSMUSG00000022089	Bin3	protein_coding	bridging integrator 3 [Source:MGI Symbol;Acc:MGI:1929883]	27.6543	24.9125	25.9603	24.8382	21.8953	18.3733	26.1757	21.7023	-0.271511	0.102667	0.828265
ENSMUSG00000097368	Gm10390	lincRNA	predicted gene 10390 [Source:MGI Symbol;Acc:MGI:3708725]	0.559805	0.38475	1.03428	1.79987	1.73184	0.756548	0.65961	1.42942	1.10136	0.102268	0.828265
ENSMUSG00000078896	Gm8923	protein_coding	predicted gene 8923 [Source:MGI Symbol;Acc:MGI:3779822]	6.71765	7.31024	4.24053	4.1997	4.8244	3.45851	6.08948	4.16087	-0.552477	0.102854	0.828265
ENSMUSG00000025857	Heatr2	protein_coding	HEAT repeat containing 2 [Source:MGI Symbol;Acc:MGI:3616079]	13.4353	12.6005	10.5496	16.4388	15.0917	14.5906	12.1952	15.3737	0.334133	0.10296	0.828265
ENSMUSG00000031657	Heatr3	protein_coding	HEAT repeat containing 3 [Source:MGI Symbol;Acc:MGI:2444491]	43.7767	45.0157	47.7835	53.0362	47.7492	56.2007	45.5253	52.3287	0.201675	0.103031	0.828265
ENSMUSG00000020585	Laptm4a	protein_coding	lysosomal-associated protein transmembrane 4A [Source:MGI Symbol;Acc:MGI:108017]	55.6446	48.9594	52.6446	46.3166	47.9966	42.4748	52.4162	45.596	-0.201158	0.102864	0.828265
ENSMUSG00000027253	Lrp4	protein_coding	low density lipoprotein receptor-related protein 4 [Source:MGI Symbol;Acc:MGI:2442252]	9.62864	15.5824	13.2387	10.0793	8.78288	10.5917	12.8166	9.81794	-0.386229	0.102495	0.828265
ENSMUSG00000038116	Phf20	protein_coding	PHD finger protein 20 [Source:MGI Symbol;Acc:MGI:2444148]	40.7538	39.9178	40.4402	44.0368	44.0381	51.7695	40.3706	46.6148	0.208947	0.102397	0.828265
ENSMUSG00000098488	Pla2g4b	protein_coding	phospholipase A2, group IVB (cytosolic) [Source:MGI Symbol;Acc:MGI:2384819]	0.559805	3.75131	1.8617	0.959931	1.11332	0.972705	2.0576	1.01532	-1.02465	0.102797	0.828265
ENSMUSG00000040268	Plekha1	protein_coding	pleckstrin homology domain containing, family A (phosphoinositide binding specific) member 1 [Source:MGI Symbol;Acc:MGI:2442213]	15.6745	24.143	14.5833	23.8783	18.6791	25.8307	18.1336	22.796	0.328416	0.10313	0.828265
ENSMUSG00000019969	Psen1	protein_coding	presenilin 1 [Source:MGI Symbol;Acc:MGI:1202717]	56.9881	60.2133	61.3325	73.7947	64.3253	65.3874	59.5113	67.8358	0.188303	0.103087	0.828265
ENSMUSG00000047250	Ptgs1	protein_coding	prostaglandin-endoperoxide synthase 1 [Source:MGI Symbol;Acc:MGI:97797]	73.2224	89.839	89.258	72.1148	81.3963	68.0894	84.1065	73.8668	-0.189091	0.103099	0.828265
ENSMUSG00000042066	Tmcc2	protein_coding	transmembrane and coiled-coil domains 2 [Source:MGI Symbol;Acc:MGI:1916125]	3.24687	1.82756	2.58569	5.03964	3.46367	3.67466	2.55337	4.05932	0.672707	0.102681	0.828265
ENSMUSG00000026670	Uap1	protein_coding	UDP-N-acetylglucosamine pyrophosphorylase 1 [Source:MGI Symbol;Acc:MGI:1334459]	39.6342	29.4333	31.5454	26.5181	30.8019	27.1277	33.5376	28.1492	-0.251259	0.102623	0.828265
ENSMUSG00000019820	Utrn	protein_coding	utrophin [Source:MGI Symbol;Acc:MGI:104631]	102.78	107.73	95.4636	79.9142	93.6428	96.9463	101.991	90.1678	-0.17747	0.102888	0.828265
ENSMUSG00000028868	Wasf2	protein_coding	WAS protein family, member 2 [Source:MGI Symbol;Acc:MGI:1098641]	170.404	160.344	173.965	165.588	186.791	221.993	168.238	191.457	0.187173	0.102915	0.828265
ENSMUSG00000048264	Dip2c	protein_coding	DIP2 disco-interacting protein 2 homolog C (Drosophila) [Source:MGI Symbol;Acc:MGI:1920179]	3.47079	3.46275	3.41311	6.83951	3.33997	5.40392	3.44888	5.19446	0.591392	0.10341	0.828421
ENSMUSG00000066551	Hmgb1	protein_coding	high mobility group box 1 [Source:MGI Symbol;Acc:MGI:96113]	478.857	419.473	373.58	386.972	372.592	336.448	423.97	365.337	-0.214728	0.103259	0.828421
ENSMUSG00000000782	Tcf7	protein_coding	transcription factor 7, T cell specific [Source:MGI Symbol;Acc:MGI:98507]	5.93393	2.88562	1.75827	1.19991	1.85554	2.91812	3.52594	1.99119	-0.808349	0.103418	0.828421
ENSMUSG00000102051	ENSMUSG00000102051	pseudogene		30.7892	29.1448	33.7174	32.5176	18.9265	25.6146	31.2171	25.6862	-0.280187	0.103395	0.828421
ENSMUSG00000040314	Ctsg	protein_coding	cathepsin G [Source:MGI Symbol;Acc:MGI:88563]	762.678	963.028	773.638	739.506	731.948	642.634	833.115	704.696	-0.24163	0.103563	0.828636
ENSMUSG00000025967	Eef1b2	protein_coding	eukaryotic translation elongation factor 1 beta 2 [Source:MGI Symbol;Acc:MGI:1929520]	633.587	397.158	371.098	392.612	405.249	367.791	467.281	388.551	-0.266012	0.103579	0.828636
ENSMUSG00000038028	9630033F20Rik	protein_coding	RIKEN cDNA 9630033F20 gene [Source:MGI Symbol;Acc:MGI:2442752]	9.29276	12.8891	8.2742	8.51938	4.9481	8.75435	10.152	7.40728	-0.452925	0.104378	0.828739
ENSMUSG00000021981	Cab39l	protein_coding	calcium binding protein 39-like [Source:MGI Symbol;Acc:MGI:1914081]	29.2218	28.8562	21.7198	18.2387	22.6376	24.6419	26.5993	21.8394	-0.282794	0.104314	0.828739
ENSMUSG00000019659	Ccdc12	protein_coding	coiled-coil domain containing 12 [Source:MGI Symbol;Acc:MGI:1919904]	18.9214	15.39	18.2032	13.919	16.205	11.8886	17.5049	14.0042	-0.322903	0.10413	0.828739
ENSMUSG00000085826	Gm15638	antisense	predicted gene 15638 [Source:MGI Symbol;Acc:MGI:3783082]	1.56745	3.078	4.34396	2.27984	1.48443	1.40502	2.99647	1.72309	-0.80167	0.104588	0.828739
ENSMUSG00000010051	Hyal1	protein_coding	hyaluronoglucosaminidase 1 [Source:MGI Symbol;Acc:MGI:96298]	2.79902	2.3085	1.44799	3.11977	3.09256	4.43121	2.18517	3.54785	0.703475	0.103802	0.828739
ENSMUSG00000097571	Jpx	lincRNA	Jpx transcript, Xist activator (non-protein coding) [Source:MGI Symbol;Acc:MGI:2180008]	12.2037	19.2375	10.9633	17.9987	17.1947	18.8056	14.1348	17.9997	0.345184	0.103846	0.828739
ENSMUSG00000016024	Lbp	protein_coding	lipopolysaccharide binding protein [Source:MGI Symbol;Acc:MGI:1098776]	74.1181	105.325	106.634	88.4336	75.2111	84.8415	95.359	82.8287	-0.204091	0.104276	0.828739
ENSMUSG00000039824	Myl6b	protein_coding	myosin, light polypeptide 6B [Source:MGI Symbol;Acc:MGI:1917789]	1.56745	1.44281	3.93025	2.27984	4.45329	4.9716	2.3135	3.90158	0.754069	0.104519	0.828739
ENSMUSG00000005897	Nr2c1	protein_coding	nuclear receptor subfamily 2, group C, member 1 [Source:MGI Symbol;Acc:MGI:1352465]	16.1224	10.773	14.5833	20.8785	17.5658	14.1583	13.8262	17.5342	0.343778	0.104252	0.828739
ENSMUSG00000026269	Rnpepl1	protein_coding	arginyl aminopeptidase (aminopeptidase B)-like 1 [Source:MGI Symbol;Acc:MGI:1914170]	31.0132	31.6457	28.2357	25.0782	27.3383	24.4257	30.2982	25.614	-0.243249	0.1046	0.828739
ENSMUSG00000022024	Sugt1	protein_coding	SGT1, suppressor of G2 allele of SKP1 (S. cerevisiae) [Source:MGI Symbol;Acc:MGI:1915205]	26.3108	22.3155	21.3061	18.8386	21.5242	17.0764	23.3108	19.1464	-0.284374	0.103905	0.828739
ENSMUSG00000014873	Surf2	protein_coding	surfeit gene 2 [Source:MGI Symbol;Acc:MGI:98444]	20.6008	18.8527	18.4101	22.0784	20.0398	28.4246	19.2879	23.5143	0.289274	0.103769	0.828739
ENSMUSG00000000384	Tbrg4	protein_coding	transforming growth factor beta regulated gene 4 [Source:MGI Symbol;Acc:MGI:1100868]	41.4255	42.8034	38.5785	50.0364	49.6047	42.4748	40.9358	47.372	0.209185	0.104033	0.828739
ENSMUSG00000047583	Tyw3	protein_coding	tRNA-yW synthesizing protein 3 homolog (S. cerevisiae) [Source:MGI Symbol;Acc:MGI:2445040]	5.1502	4.03987	3.41311	5.03964	6.92734	6.26854	4.20106	6.07851	0.534918	0.104479	0.828739
ENSMUSG00000032846	Zswim6	protein_coding	zinc finger SWIM-type containing 6 [Source:MGI Symbol;Acc:MGI:1914513]	13.8832	13.9472	11.6873	11.5192	11.5043	7.45741	13.1725	10.1603	-0.37855	0.104581	0.828739
ENSMUSG00000027165	B230118H07Rik	protein_coding	RIKEN cDNA B230118H07 gene [Source:MGI Symbol;Acc:MGI:1915420]	20.2649	13.37	18.7204	11.3992	15.5865	14.2663	17.4518	13.7507	-0.340923	0.104717	0.829134
ENSMUSG00000027452	Acss1	protein_coding	acyl-CoA synthetase short-chain family member 1 [Source:MGI Symbol;Acc:MGI:1915988]	43.2169	26.7401	26.5809	38.1572	36.8634	41.0698	32.1793	38.6968	0.269676	0.104876	0.829626
ENSMUSG00000069911	Fam196b	protein_coding	family with sequence similarity 196, member B [Source:MGI Symbol;Acc:MGI:3643491]	25.1912	30.5876	22.8575	17.3987	23.6272	23.5611	26.2121	21.529	-0.284405	0.104914	0.829626
ENSMUSG00000072772	Grcc10	protein_coding	gene rich cluster, C10 gene [Source:MGI Symbol;Acc:MGI:1315201]	23.8477	13.0815	14.0661	13.439	12.8651	13.1856	16.9984	13.1632	-0.364443	0.105023	0.829957
ENSMUSG00000031431	Tsc22d3	protein_coding	TSC22 domain family, member 3 [Source:MGI Symbol;Acc:MGI:1196284]	13.5473	8.07974	12.7216	14.7589	19.6687	10.8078	11.4495	15.0785	0.397086	0.105097	0.830008
ENSMUSG00000002781	Tmem143	protein_coding	transmembrane protein 143 [Source:MGI Symbol;Acc:MGI:1917459]	4.36648	8.07974	4.03367	3.59974	3.83478	3.56659	5.4933	3.66703	-0.587583	0.105172	0.830073
ENSMUSG00000026922	Agpat2	protein_coding	1-acylglycerol-3-phosphate O-acyltransferase 2 (lysophosphatidic acid acyltransferase, beta) [Source:MGI Symbol;Acc:MGI:1914762]	20.8247	27.4134	25.7535	22.0784	19.1739	19.8864	24.6639	20.3796	-0.277275	0.105507	0.831048
ENSMUSG00000019122	Ccl9	protein_coding	chemokine (C-C motif) ligand 9 [Source:MGI Symbol;Acc:MGI:104533]	138.16	130.815	138.489	119.151	129.145	114.887	135.821	121.061	-0.166207	0.105381	0.831048
ENSMUSG00000022120	Rnf219	protein_coding	ring finger protein 219 [Source:MGI Symbol;Acc:MGI:1919736]	40.7538	43.8615	43.9567	44.8768	49.8521	53.4988	42.8573	49.4092	0.205444	0.105503	0.831048
ENSMUSG00000025508	Rplp2	protein_coding	ribosomal protein, large P2 [Source:MGI Symbol;Acc:MGI:1914436]	810.485	440.538	478.145	480.805	520.788	414.264	576.39	471.952	-0.288291	0.105633	0.831048
ENSMUSG00000000204	Slfn4	protein_coding	schlafen 4 [Source:MGI Symbol;Acc:MGI:1329010]	41.2016	28.5677	26.7877	30.2378	26.9672	22.2641	32.1857	26.4897	-0.280254	0.105585	0.831048
ENSMUSG00000040296	Ddx58	protein_coding	DEAD (Asp-Glu-Ala-Asp) box polypeptide 58 [Source:MGI Symbol;Acc:MGI:2442858]	23.6238	20.007	24.8226	18.3587	18.6791	19.346	22.8178	18.7946	-0.278043	0.105866	0.832165
ENSMUSG00000022828	Gtf2e1	protein_coding	general transcription factor II E, polypeptide 1 (alpha subunit) [Source:MGI Symbol;Acc:MGI:1921447]	19.7051	18.8527	24.6158	25.9181	26.2249	24.1015	21.0579	25.4148	0.270769	0.105977	0.832165
ENSMUSG00000022964	Tmem50b	protein_coding	transmembrane protein 50B [Source:MGI Symbol;Acc:MGI:1925225]	42.2093	60.4057	58.2297	47.5166	48.6151	41.9344	53.6149	46.022	-0.223036	0.105934	0.832165
ENSMUSG00000067297	2010002M12Rik	protein_coding	RIKEN cDNA 2010002M12 gene [Source:MGI Symbol;Acc:MGI:2148249]	2.5751	1.25044	1.8617	1.19991	0.371108	1.29694	1.89574	0.955987	-0.964111	0.108454	0.832735
ENSMUSG00000043391	2510009E07Rik	protein_coding	RIKEN cDNA 2510009E07 gene [Source:MGI Symbol;Acc:MGI:1919440]	2.5751	1.73137	2.58569	1.07992	1.36073	1.40502	2.29739	1.28189	-0.832218	0.109501	0.832735
ENSMUSG00000045464	2810002D19Rik	processed_transcript	RIKEN cDNA 2810002D19 gene [Source:MGI Symbol;Acc:MGI:1913707]	3.02294	3.65512	4.34396	3.83972	9.27769	3.89082	3.67401	5.66941	0.617785	0.106849	0.832735
ENSMUSG00000052291	5330438D12Rik	pseudogene	RIKEN cDNA 5330438D12 gene [Source:MGI Symbol;Acc:MGI:3026931]	1.67941	2.3085	1.55141	2.7598	1.73184	4.9716	1.84644	3.15441	0.774006	0.108856	0.832735
ENSMUSG00000031969	Acad8	protein_coding	acyl-Coenzyme A dehydrogenase family, member 8 [Source:MGI Symbol;Acc:MGI:1914198]	10.6363	13.1777	10.4462	14.399	12.6177	16.4279	11.42	14.4815	0.342384	0.110576	0.832735
ENSMUSG00000025422	Agap2	protein_coding	ArfGAP with GTPase domain, ankyrin repeat and PH domain 2 [Source:MGI Symbol;Acc:MGI:3580016]	10.9722	13.2739	11.6873	8.75937	8.16437	10.8078	11.9778	9.24386	-0.371973	0.109622	0.832735
ENSMUSG00000018924	Alox15	protein_coding	arachidonate 15-lipoxygenase [Source:MGI Symbol;Acc:MGI:87997]	2.91098	1.539	0.517138	0.359974	1.60813	0.216157	1.65571	0.728088	-1.18833	0.110377	0.832735
ENSMUSG00000024659	Anxa1	protein_coding	annexin A1 [Source:MGI Symbol;Acc:MGI:96819]	182.944	205.937	208.096	180.587	182.956	166.441	198.993	176.661	-0.172269	0.106844	0.832735
ENSMUSG00000002985	Apoe	protein_coding	apolipoprotein E [Source:MGI Symbol;Acc:MGI:88057]	17.9137	7.50262	15.1004	10.1993	9.6488	10.2674	13.5056	10.0385	-0.422861	0.109933	0.832735
ENSMUSG00000058230	Arhgap35	protein_coding	Rho GTPase activating protein 35 [Source:MGI Symbol;Acc:MGI:1929494]	38.7385	31.2609	29.8906	35.3974	38.3478	43.6636	33.2966	39.1363	0.235946	0.106722	0.832735
ENSMUSG00000052632	Asap2	protein_coding	ArfGAP with SH3 domain, ankyrin repeat and PH domain 2 [Source:MGI Symbol;Acc:MGI:2685438]	10.6363	10.0035	8.68791	12.9591	10.2673	14.5906	9.7759	12.6056	0.369786	0.108096	0.832735
ENSMUSG00000020385	Clk4	protein_coding	CDC like kinase 4 [Source:MGI Symbol;Acc:MGI:1098551]	115.432	110.808	107.668	120.111	118.507	136.179	111.303	124.932	0.167464	0.107658	0.832735
ENSMUSG00000050232	Cxcr3	protein_coding	chemokine (C-X-C motif) receptor 3 [Source:MGI Symbol;Acc:MGI:1277207]	0.783726	0.961874	0	1.07992	1.60813	1.29694	0.581867	1.32833	1.17349	0.107782	0.832735
ENSMUSG00000030610	Det1	protein_coding	de-etiolated homolog 1 (Arabidopsis) [Source:MGI Symbol;Acc:MGI:1923625]	6.49373	7.21406	5.79194	10.5592	9.52509	6.59278	6.49991	8.89237	0.447157	0.107036	0.832735
ENSMUSG00000029265	Dr1	protein_coding	down-regulator of transcription 1 [Source:MGI Symbol;Acc:MGI:1100515]	51.1661	54.923	47.4732	50.8763	44.904	36.6386	51.1875	44.1396	-0.215783	0.109816	0.832735
ENSMUSG00000087231	E230016M11Rik	processed_transcript	RIKEN cDNA E230016M11 gene [Source:MGI Symbol;Acc:MGI:2443524]	0.895687	1.44281	0.930848	2.27984	1.60813	2.16157	1.08978	2.01651	0.877124	0.110056	0.832735
ENSMUSG00000024772	Ehd1	protein_coding	EH-domain containing 1 [Source:MGI Symbol;Acc:MGI:1341878]	16.7941	16.8328	21.5129	21.4784	23.2561	22.3722	18.38	22.3689	0.28298	0.109213	0.832735
ENSMUSG00000096768	Erdr1	protein_coding	erythroid differentiation regulator 1 [Source:MGI Symbol;Acc:MGI:2384747]	27.2065	21.7384	19.7547	30.2378	24.4931	27.8842	22.8998	27.5384	0.2685	0.109456	0.832735
ENSMUSG00000027963	Extl2	protein_coding	exostoses (multiple)-like 2 [Source:MGI Symbol;Acc:MGI:1889574]	9.7406	13.851	14.3764	9.59931	9.15399	10.5917	12.656	9.78166	-0.372565	0.108907	0.832735
ENSMUSG00000032381	Fam96a	protein_coding	family with sequence similarity 96, member A [Source:MGI Symbol;Acc:MGI:1915500]	107.035	93.9751	82.8455	86.0338	84.6125	80.086	94.6184	83.5775	-0.178665	0.109108	0.832735
ENSMUSG00000003355	Fkbp11	protein_coding	FK506 binding protein 11 [Source:MGI Symbol;Acc:MGI:1913370]	6.71765	14.2357	9.41191	7.43946	8.53547	6.26854	10.1218	7.41449	-0.455994	0.110501	0.832735
ENSMUSG00000046006	Gapt	protein_coding	Grb2-binding adaptor, transmembrane [Source:MGI Symbol;Acc:MGI:3608341]	20.2649	27.221	23.5815	19.1986	21.0294	18.4814	23.6891	19.5698	-0.278738	0.10856	0.832735
ENSMUSG00000029298	Gbp9	protein_coding	guanylate-binding protein 9 [Source:MGI Symbol;Acc:MGI:3605620]	2.5751	0.673312	1.65484	2.63981	2.10294	3.89082	1.63442	2.87786	0.830594	0.109123	0.832735
ENSMUSG00000024571	Gm16286	protein_coding	predicted gene 16286 [Source:MGI Symbol;Acc:MGI:3833940]	45.1202	44.9195	44.3704	40.3171	38.2241	38.3678	44.8034	38.9697	-0.201296	0.109522	0.832735
ENSMUSG00000044645	Gm7334	protein_coding	predicted gene 7334 [Source:MGI Symbol;Acc:MGI:3647393]	1.23157	0	4.34396	0	0	1.72925	1.85851	0.576418	-1.64524	0.108999	0.832735
ENSMUSG00000027890	Gstm4	protein_coding	glutathione S-transferase, mu 4 [Source:MGI Symbol;Acc:MGI:95862]	4.36648	7.69499	6.30908	5.03964	3.21627	4.32313	6.12352	4.19301	-0.548109	0.10697	0.832735
ENSMUSG00000041426	Hibch	protein_coding	3-hydroxyisobutyryl-Coenzyme A hydrolase [Source:MGI Symbol;Acc:MGI:1923792]	51.0542	39.4368	33.5105	29.6379	39.4611	34.6931	41.3338	34.5974	-0.255423	0.106255	0.832735
ENSMUSG00000004328	Hif3a	protein_coding	hypoxia inducible factor 3, alpha subunit [Source:MGI Symbol;Acc:MGI:1859778]	5.03824	3.46275	7.23993	8.03942	7.91696	6.37662	5.24697	7.44433	0.50481	0.109321	0.832735
ENSMUSG00000026986	Hnmt	protein_coding	histamine N-methyltransferase [Source:MGI Symbol;Acc:MGI:2153181]	11.9798	13.7548	12.825	12.5991	10.6384	6.16047	12.8532	9.79932	-0.397075	0.110631	0.832735
ENSMUSG00000063802	Hspbp1	protein_coding	HSPA (heat shock 70kDa) binding protein, cytoplasmic cochaperone 1 [Source:MGI Symbol;Acc:MGI:1913495]	7.83726	7.50262	8.68791	11.5192	11.0095	9.07858	8.00926	10.5358	0.393595	0.11064	0.832735
ENSMUSG00000020918	Kat2a	protein_coding	K(lysine) acetyltransferase 2A [Source:MGI Symbol;Acc:MGI:1343101]	64.8254	63.4837	60.8154	72.5947	71.0053	70.359	63.0415	71.3197	0.178023	0.110197	0.832735
ENSMUSG00000041298	Katnal1	protein_coding	katanin p60 subunit A-like 1 [Source:MGI Symbol;Acc:MGI:2387638]	16.1224	12.4082	14.5833	16.3188	24.7405	13.834	14.3713	18.2978	0.346931	0.108586	0.832735
ENSMUSG00000020668	Kif3c	protein_coding	kinesin family member 3C [Source:MGI Symbol;Acc:MGI:107979]	1.79137	2.88562	1.8617	2.87979	4.9481	2.91812	2.17956	3.582	0.704843	0.106763	0.832735
ENSMUSG00000024085	Man2a1	protein_coding	mannosidase 2, alpha 1 [Source:MGI Symbol;Acc:MGI:104669]	126.068	147.071	136.835	126.711	124.568	113.482	136.658	121.587	-0.169541	0.107092	0.832735
ENSMUSG00000041390	Mdfic	protein_coding	MyoD family inhibitor domain containing [Source:MGI Symbol;Acc:MGI:104611]	9.96452	12.1196	13.7559	10.0793	10.1436	7.34933	11.9467	9.19073	-0.382925	0.110222	0.832735
ENSMUSG00000031647	Mfap3l	protein_coding	microfibrillar-associated protein 3-like [Source:MGI Symbol;Acc:MGI:1918556]	6.60569	10.5806	8.68791	10.0793	3.95848	3.78274	8.62474	5.94016	-0.542819	0.108641	0.832735
ENSMUSG00000058267	Mrps14	protein_coding	mitochondrial ribosomal protein S14 [Source:MGI Symbol;Acc:MGI:1928141]	72.9985	49.9213	63.4011	55.556	53.6869	51.5534	62.107	53.5987	-0.210989	0.107959	0.832735
ENSMUSG00000031762	Mt2	protein_coding	metallothionein 2 [Source:MGI Symbol;Acc:MGI:97172]	16.5702	6.44456	8.37763	20.2785	12.7414	10.3755	10.4641	14.4651	0.470839	0.109208	0.832735
ENSMUSG00000039458	Mtmr12	protein_coding	myotubularin related protein 12 [Source:MGI Symbol;Acc:MGI:2443034]	30.5653	31.4533	29.5803	31.4377	38.5952	37.3951	30.533	35.8093	0.229907	0.106509	0.832735
ENSMUSG00000029647	Pan3	protein_coding	PAN3 polyA specific ribonuclease subunit homolog (S. cerevisiae) [Source:MGI Symbol;Acc:MGI:1919837]	175.331	145.916	167.863	179.147	175.781	196.378	163.037	183.769	0.173483	0.108844	0.832735
ENSMUSG00000029056	Pank4	protein_coding	pantothenate kinase 4 [Source:MGI Symbol;Acc:MGI:2387466]	17.6898	15.2938	16.3416	13.799	12.9888	12.9694	16.4417	13.2524	-0.309851	0.109854	0.832735
ENSMUSG00000039849	Pcif1	protein_coding	PDX1 C-terminal inhibiting factor 1 [Source:MGI Symbol;Acc:MGI:2443858]	30.9012	26.3553	28.2357	31.4377	32.9049	35.9901	28.4974	33.4442	0.233171	0.109044	0.832735
ENSMUSG00000021193	Pitrm1	protein_coding	pitrilysin metallepetidase 1 [Source:MGI Symbol;Acc:MGI:1916867]	90.6883	73.6796	76.9501	101.993	87.0866	84.6253	80.4393	91.2348	0.18235	0.109679	0.832735
ENSMUSG00000029086	Prom1	protein_coding	prominin 1 [Source:MGI Symbol;Acc:MGI:1100886]	41.8734	75.6033	61.5394	50.2764	52.2025	48.8514	59.672	50.4434	-0.244812	0.108649	0.832735
ENSMUSG00000063800	Prpf38a	protein_coding	PRP38 pre-mRNA processing factor 38 (yeast) domain containing A [Source:MGI Symbol;Acc:MGI:1916962]	39.7461	31.3571	29.27	28.078	22.5139	32.7477	33.4577	27.7799	-0.264187	0.106827	0.832735
ENSMUSG00000068744	Psrc1	protein_coding	proline/serine-rich coiled-coil 1 [Source:MGI Symbol;Acc:MGI:1913099]	8.50903	5.48268	6.20565	9.11934	8.16437	9.94321	6.73245	9.07564	0.436567	0.109205	0.832735
ENSMUSG00000028134	Ptbp2	protein_coding	polypyrimidine tract binding protein 2 [Source:MGI Symbol;Acc:MGI:1860489]	31.6849	28.4715	25.1329	28.7979	22.3902	19.346	28.4298	23.5114	-0.275004	0.108054	0.832735
ENSMUSG00000052681	Rap1b	protein_coding	RAS related protein 1b [Source:MGI Symbol;Acc:MGI:894315]	150.028	133.412	141.179	117.591	135.331	125.155	141.539	126.026	-0.167241	0.110473	0.832735
ENSMUSG00000025290	Rps24	protein_coding	ribosomal protein S24 [Source:MGI Symbol;Acc:MGI:98147]	1093.75	653.978	687.379	699.669	718.959	582.002	811.701	666.877	-0.283467	0.106767	0.832735
ENSMUSG00000001020	S100a4	protein_coding	S100 calcium binding protein A4 [Source:MGI Symbol;Acc:MGI:1330282]	10.9722	7.40643	4.1371	3.83972	5.81402	5.72815	7.50523	5.1273	-0.544685	0.110376	0.832735
ENSMUSG00000022983	Scaf4	protein_coding	SR-related CTD-associated factor 4 [Source:MGI Symbol;Acc:MGI:2146350]	93.0395	83.3945	91.3265	98.3929	93.2717	109.916	89.2535	100.527	0.172927	0.106897	0.832735
ENSMUSG00000022769	Sdf2l1	protein_coding	stromal cell-derived factor 2-like 1 [Source:MGI Symbol;Acc:MGI:2149842]	58.8914	84.5487	85.3277	68.755	71.7475	56.8492	76.256	65.7839	-0.215493	0.110254	0.832735
ENSMUSG00000004937	Sgta	protein_coding	small glutamine-rich tetratricopeptide repeat (TPR)-containing, alpha [Source:MGI Symbol;Acc:MGI:1098703]	21.4965	12.9853	20.3752	13.559	13.9784	15.7794	18.2857	14.4389	-0.336127	0.106559	0.832735
ENSMUSG00000072621	Slfn10-ps	pseudogene	schlafen 10, pseudogene [Source:MGI Symbol;Acc:MGI:3512288]	7.83726	4.03987	3.61996	8.51938	4.57699	9.51089	5.1657	7.53576	0.553762	0.108778	0.832735
ENSMUSG00000038290	Smg6	protein_coding	Smg-6 homolog, nonsense mediated mRNA decay factor (C. elegans) [Source:MGI Symbol;Acc:MGI:2144117]	54.0771	55.8849	55.8509	60.4756	61.975	65.7116	55.271	62.7207	0.182654	0.109115	0.832735
ENSMUSG00000022519	Srl	protein_coding	sarcalumenin [Source:MGI Symbol;Acc:MGI:2146620]	6.82962	5.48268	8.79134	10.0793	8.78288	9.51089	7.03455	9.45768	0.428672	0.109338	0.832735
ENSMUSG00000026021	Sumo1	protein_coding	SMT3 suppressor of mif two 3 homolog 1 (yeast) [Source:MGI Symbol;Acc:MGI:1197010]	98.9734	89.2619	85.3277	83.274	81.3963	78.5729	91.1877	81.0811	-0.169151	0.109981	0.832735
ENSMUSG00000036473	Tbc1d24	protein_coding	TBC1 domain family, member 24 [Source:MGI Symbol;Acc:MGI:2443456]	20.3769	23.085	26.2706	27.358	29.4412	26.6953	23.2442	27.8315	0.258003	0.106909	0.832735
ENSMUSG00000025521	Tmem192	protein_coding	transmembrane protein 192 [Source:MGI Symbol;Acc:MGI:1920317]	10.8602	5.19412	9.30848	5.99957	7.29845	4.64737	8.45427	5.98179	-0.497785	0.110491	0.832735
ENSMUSG00000028599	Tnfrsf1b	protein_coding	tumor necrosis factor receptor superfamily, member 1b [Source:MGI Symbol;Acc:MGI:1314883]	53.0695	69.5435	69.2964	59.6357	47.6255	58.5785	63.9698	55.2799	-0.211043	0.108675	0.832735
ENSMUSG00000035601	Trmt10b	protein_coding	tRNA methyltransferase 10B [Source:MGI Symbol;Acc:MGI:1917184]	9.96452	11.3501	8.48106	7.31947	5.44291	9.29474	9.9319	7.35237	-0.429493	0.109648	0.832735
ENSMUSG00000059552	Trp53	protein_coding	transformation related protein 53 [Source:MGI Symbol;Acc:MGI:98834]	160.552	181.025	162.795	183.587	192.729	190.434	168.124	188.916	0.167879	0.107591	0.832735
ENSMUSG00000028567	Txndc12	protein_coding	thioredoxin domain containing 12 (endoplasmic reticulum) [Source:MGI Symbol;Acc:MGI:1913323]	25.0792	27.7982	25.7535	24.9582	21.7716	18.8056	26.2103	21.8452	-0.265301	0.108534	0.832735
ENSMUSG00000027746	Ufm1	protein_coding	ubiquitin-fold modifier 1 [Source:MGI Symbol;Acc:MGI:1915140]	20.041	25.682	25.0295	21.1185	19.1739	18.1572	23.5842	19.4832	-0.278193	0.107662	0.832735
ENSMUSG00000020770	Unk	protein_coding	unkempt homolog (Drosophila) [Source:MGI Symbol;Acc:MGI:2442456]	23.6238	23.6621	20.0649	26.998	25.9775	27.3438	22.4503	26.7731	0.254365	0.110523	0.832735
ENSMUSG00000027840	Wnt2b	protein_coding	wingless related MMTV integration site 2b [Source:MGI Symbol;Acc:MGI:1261834]	3.13491	1.73137	2.37883	3.71973	3.71108	3.9989	2.41504	3.8099	0.663556	0.10698	0.832735
ENSMUSG00000038872	Zfhx3	protein_coding	zinc finger homeobox 3 [Source:MGI Symbol;Acc:MGI:99948]	16.5702	12.312	21.6164	23.3983	17.0709	22.8045	16.8329	21.0913	0.328194	0.109868	0.832735
ENSMUSG00000039068	Zzz3	protein_coding	zinc finger, ZZ domain containing 3 [Source:MGI Symbol;Acc:MGI:1920453]	71.2071	73.4872	78.9152	79.5542	87.8288	84.8415	74.5365	84.0748	0.173459	0.107312	0.832735
ENSMUSG00000031196	F8	protein_coding	coagulation factor VIII [Source:MGI Symbol;Acc:MGI:88383]	1.90334	2.69325	2.79254	2.15984	3.09256	6.91701	2.46304	4.05647	0.722181	0.110847	0.833051
ENSMUSG00000006262	Mob1b	protein_coding	MOB kinase activator 1B [Source:MGI Symbol;Acc:MGI:1915723]	73.6703	66.6579	73.7438	75.5945	86.5918	79.5457	71.3573	80.5773	0.175582	0.110952	0.833051
ENSMUSG00000030774	Pak1	protein_coding	p21 protein (Cdc42/Rac)-activated kinase 1 [Source:MGI Symbol;Acc:MGI:1339975]	57.1001	77.527	70.7444	49.1964	65.686	62.4693	68.4572	59.1173	-0.212741	0.110928	0.833051
ENSMUSG00000027324	Rpusd2	protein_coding	RNA pseudouridylate synthase domain containing 2 [Source:MGI Symbol;Acc:MGI:1918066]	22.5041	17.987	19.0307	22.5584	20.9057	28.7488	19.8406	24.071	0.283134	0.110863	0.833051
ENSMUSG00000061666	Gdpd1	protein_coding	glycerophosphodiester phosphodiesterase domain containing 1 [Source:MGI Symbol;Acc:MGI:1913819]	4.36648	2.11612	7.23993	1.67988	2.96886	3.67466	4.57418	2.77447	-0.712583	0.111117	0.833545
ENSMUSG00000000753	Serpinf1	protein_coding	serine (or cysteine) peptidase inhibitor, clade F, member 1 [Source:MGI Symbol;Acc:MGI:108080]	18.4735	8.84924	11.0667	18.1187	14.4732	16.9683	12.7965	16.5201	0.374434	0.111153	0.833545
ENSMUSG00000021665	Hexb	protein_coding	hexosaminidase B [Source:MGI Symbol;Acc:MGI:96074]	23.6238	26.0668	32.166	24.4782	23.8746	19.6703	27.2855	22.6744	-0.269465	0.111297	0.83361
ENSMUSG00000003581	Rnf215	protein_coding	ring finger protein 215 [Source:MGI Symbol;Acc:MGI:1918923]	1.56745	1.92375	1.44799	3.71973	2.10294	2.59388	1.6464	2.80552	0.76297	0.111235	0.83361
ENSMUSG00000019055	Plod1	protein_coding	procollagen-lysine, 2-oxoglutarate 5-dioxygenase 1 [Source:MGI Symbol;Acc:MGI:99907]	11.3081	19.7184	19.7547	17.5187	12.494	8.86242	16.927	12.9584	-0.390951	0.111397	0.833858
ENSMUSG00000021245	Mlh3	protein_coding	mutL homolog 3 (E coli) [Source:MGI Symbol;Acc:MGI:1353455]	22.2802	25.3935	20.8924	28.6779	24.8642	28.3165	22.8554	27.2862	0.255132	0.111592	0.83481
ENSMUSG00000074643	Cpne1	protein_coding	copine I [Source:MGI Symbol;Acc:MGI:2386621]	49.5987	47.1318	52.9549	44.5168	42.9248	43.1233	49.8951	43.5216	-0.196867	0.111815	0.835972
ENSMUSG00000037487	Ubr5	protein_coding	ubiquitin protein ligase E3 component n-recognin 5 [Source:MGI Symbol;Acc:MGI:1918040]	197.051	224.598	205.614	209.865	245.178	256.578	209.088	237.207	0.181965	0.111898	0.836084
ENSMUSG00000018541	Cwc25	protein_coding	CWC25 spliceosome-associated protein homolog (S. cerevisiae) [Source:MGI Symbol;Acc:MGI:1914730]	13.2114	13.0815	14.7901	11.7591	6.92734	12.8613	13.6943	10.5159	-0.376454	0.112111	0.837144
ENSMUSG00000023908	Pkmyt1	protein_coding	protein kinase, membrane associated tyrosine/threonine 1 [Source:MGI Symbol;Acc:MGI:2137630]	19.7051	21.9307	23.7883	26.7581	26.8434	24.6419	21.8081	26.0811	0.256292	0.112176	0.837144
ENSMUSG00000039765	Cc2d2a	protein_coding	coiled-coil and C2 domain containing 2A [Source:MGI Symbol;Acc:MGI:1924487]	5.59805	5.48268	8.2742	7.67944	10.7621	7.9978	6.45164	8.81312	0.447572	0.112593	0.83895
ENSMUSG00000032478	Nme6	protein_coding	NME/NM23 nucleoside diphosphate kinase 6 [Source:MGI Symbol;Acc:MGI:1861676]	17.13	11.5425	13.8593	11.5192	10.6384	11.1321	14.1773	11.0966	-0.34982	0.112618	0.83895
ENSMUSG00000065353	Snora73b	snoRNA	small nucleolar RNA, H/ACA box 73b [Source:MGI Symbol;Acc:MGI:4360049]	1.67941	2.01994	0.310283	2.39983	2.35035	2.70196	1.33654	2.48404	0.888362	0.112622	0.83895
ENSMUSG00000098318	1190002F15Rik	lincRNA	RIKEN cDNA 1190002F15 gene [Source:MGI Symbol;Acc:MGI:1915081]	9.96452	5.96362	7.96392	5.99957	6.43253	4.75545	7.96402	5.72918	-0.473661	0.112909	0.839257
ENSMUSG00000084911	Gm16185	antisense	predicted gene 16185 [Source:MGI Symbol;Acc:MGI:3802169]	16.0104	15.2938	15.721	12.2391	10.1436	14.9148	15.6751	12.4325	-0.33014	0.112971	0.839257
ENSMUSG00000039236	Isg20	protein_coding	interferon-stimulated protein [Source:MGI Symbol;Acc:MGI:1928895]	18.8094	12.4082	11.4805	17.1588	16.205	20.2106	14.2327	17.8581	0.332676	0.113024	0.839257
ENSMUSG00000073725	Lmbrd1	protein_coding	LMBR1 domain containing 1 [Source:MGI Symbol;Acc:MGI:1915671]	19.5932	18.468	26.374	15.2389	20.782	16.1037	21.4784	17.3749	-0.307068	0.113062	0.839257
ENSMUSG00000066415	Msl2	protein_coding	male-specific lethal 2 homolog (Drosophila) [Source:MGI Symbol;Acc:MGI:1925103]	141.966	141.203	151.728	136.67	133.475	117.805	144.966	129.317	-0.165342	0.11307	0.839257
ENSMUSG00000021645	Smn1	protein_coding	survival motor neuron 1 [Source:MGI Symbol;Acc:MGI:109257]	18.8094	22.7002	15.6176	19.0786	25.9775	25.0742	19.0424	23.3768	0.294602	0.113139	0.839257
ENSMUSG00000037343	Taf2	protein_coding	TAF2 RNA polymerase II, TATA box binding protein (TBP)-associated factor [Source:MGI Symbol;Acc:MGI:2443028]	93.7113	107.73	96.9116	100.313	105.395	132.936	99.4509	112.881	0.183231	0.113114	0.839257
ENSMUSG00000014601	Strip1	protein_coding	striatin interacting protein 1 [Source:MGI Symbol;Acc:MGI:2443884]	21.7204	18.5642	22.0301	18.7186	15.9576	16.536	20.7715	17.0708	-0.28188	0.113232	0.839438
ENSMUSG00000048175	Asb8	protein_coding	ankyrin repeat and SOCS box-containing 8 [Source:MGI Symbol;Acc:MGI:1925791]	26.1989	28.6638	27.822	37.3173	29.5649	30.5862	27.5616	32.4895	0.236123	0.113367	0.839935
ENSMUSG00000079555	Haus3	protein_coding	HAUS augmin-like complex, subunit 3 [Source:MGI Symbol;Acc:MGI:2387633]	59.2273	58.9629	67.021	57.4758	54.3054	51.1211	61.7371	54.3008	-0.18576	0.113752	0.841775
ENSMUSG00000070425	Trpc2	protein_coding	transient receptor potential cation channel, subfamily C, member 2 [Source:MGI Symbol;Acc:MGI:109527]	3.91863	3.36656	3.72339	4.0797	1.73184	0.64847	3.66953	2.15334	-0.774838	0.113725	0.841775
ENSMUSG00000048120	Entpd1	protein_coding	ectonucleoside triphosphate diphosphohydrolase 1 [Source:MGI Symbol;Acc:MGI:102805]	9.96452	11.7349	7.86049	10.4392	14.968	12.9694	9.85329	12.7922	0.374297	0.113849	0.84199
ENSMUSG00000031166	Wdr13	protein_coding	WD repeat domain 13 [Source:MGI Symbol;Acc:MGI:1914661]	20.6008	22.9888	25.3397	27.958	22.0191	33.18	22.9764	27.719	0.272317	0.113919	0.842008
ENSMUSG00000054720	Lrrc8c	protein_coding	leucine rich repeat containing 8 family, member C [Source:MGI Symbol;Acc:MGI:2140839]	89.9046	55.0192	73.9507	74.2746	95.2509	85.2738	72.9582	84.9331	0.220835	0.114054	0.842497
ENSMUSG00000028975	Pex14	protein_coding	peroxisomal biogenesis factor 14 [Source:MGI Symbol;Acc:MGI:1927868]	4.92628	4.71318	7.75707	8.15941	6.92734	8.9705	5.79884	8.01908	0.469059	0.114254	0.842542
ENSMUSG00000039611	Tmem246	protein_coding	transmembrane protein 246 [Source:MGI Symbol;Acc:MGI:1914313]	2.23922	0.769499	1.8617	1.19991	0.742215	0.432313	1.62347	0.791481	-1.02926	0.114265	0.842542
ENSMUSG00000074405	Zfp865	protein_coding	zinc finger protein 865 [Source:MGI Symbol;Acc:MGI:2442656]	17.4659	20.1032	21.6164	22.1984	23.2561	25.8307	19.7285	23.7617	0.268074	0.114141	0.842542
ENSMUSG00000022507	1810013L24Rik	protein_coding	RIKEN cDNA 1810013L24 gene [Source:MGI Symbol;Acc:MGI:1916303]	48.1432	37.3207	29.4768	43.5568	48.244	43.6636	38.3136	45.1548	0.238344	0.114627	0.84362
ENSMUSG00000000861	Bcl11a	protein_coding	B cell CLL/lymphoma 11A (zinc finger protein) [Source:MGI Symbol;Acc:MGI:106190]	116.663	106.287	111.081	122.631	119.62	131.207	111.344	124.486	0.161774	0.114753	0.84362
ENSMUSG00000000088	Cox5a	protein_coding	cytochrome c oxidase subunit Va [Source:MGI Symbol;Acc:MGI:88474]	131.778	96.1874	101.256	103.553	99.8279	84.8415	109.74	96.074	-0.191489	0.114707	0.84362
ENSMUSG00000097295	Hmgb1-ps8	pseudogene	high mobility group box 1, pseudogene 8 [Source:MGI Symbol;Acc:MGI:96114]	4.92628	3.17418	5.79194	2.63981	3.21627	3.24235	4.6308	3.03281	-0.605248	0.114552	0.84362
ENSMUSG00000066595	Mfsd7b	protein_coding	major facilitator superfamily domain containing 7B [Source:MGI Symbol;Acc:MGI:2444881]	23.5118	20.8727	20.5821	23.2783	31.173	23.7772	21.6555	26.0762	0.26735	0.114679	0.84362
ENSMUSG00000042178	Armc5	protein_coding	armadillo repeat containing 5 [Source:MGI Symbol;Acc:MGI:2384586]	10.7482	12.6967	13.549	10.6792	10.1436	7.9978	12.3313	9.60688	-0.364031	0.114931	0.844324
ENSMUSG00000054006	D630008O14Rik	antisense	RIKEN cDNA D630008O14 gene [Source:MGI Symbol;Acc:MGI:3698880]	1.23157	1.15425	0.517138	0.959931	2.72146	1.94541	0.967652	1.8756	0.948398	0.115807	0.844324
ENSMUSG00000022136	Dnajc3	protein_coding	DnaJ (Hsp40) homolog, subfamily C, member 3 [Source:MGI Symbol;Acc:MGI:107373]	183.504	232.1	197.443	177.707	187.533	177.681	204.349	180.974	-0.175839	0.115703	0.844324
ENSMUSG00000044468	Fam46c	protein_coding	family with sequence similarity 46, member C [Source:MGI Symbol;Acc:MGI:1921895]	5.59805	2.98181	7.1365	7.67944	6.67994	7.88972	5.23878	7.41637	0.506248	0.115764	0.844324
ENSMUSG00000095779	Gm2163	protein_coding	predicted gene 2163 [Source:MGI Symbol;Acc:MGI:3780332]	1.23157	2.69325	1.03428	1.91986	2.47405	4.32313	1.65303	2.90568	0.806592	0.115573	0.844324
ENSMUSG00000026127	Imp4	protein_coding	IMP4, U3 small nucleolar ribonucleoprotein, homolog (yeast) [Source:MGI Symbol;Acc:MGI:106572]	85.5381	81.6631	77.5707	92.3933	90.5503	90.8939	81.5906	91.2791	0.162159	0.115605	0.844324
ENSMUSG00000022584	Ly6c2	protein_coding	lymphocyte antigen 6 complex, locus C2 [Source:MGI Symbol;Acc:MGI:3712069]	625.19	656.575	616.325	576.078	559.878	507.644	632.697	547.867	-0.207775	0.115337	0.844324
ENSMUSG00000042570	Mier2	protein_coding	mesoderm induction early response 1, family member 2 [Source:MGI Symbol;Acc:MGI:1917677]	2.79902	3.078	2.68912	3.83972	3.95848	5.18776	2.85538	4.32865	0.600508	0.115127	0.844324
ENSMUSG00000026927	Sdccag3	protein_coding	serologically defined colon cancer antigen 3 [Source:MGI Symbol;Acc:MGI:1915362]	22.952	22.0269	23.7883	29.2779	24.9879	27.3438	22.9224	27.2032	0.247634	0.115488	0.844324
ENSMUSG00000037902	Sirpa	protein_coding	signal-regulatory protein alpha [Source:MGI Symbol;Acc:MGI:108563]	79.2683	81.6631	86.1551	74.7546	64.2016	79.5457	82.3622	72.834	-0.176415	0.115335	0.844324
ENSMUSG00000020485	Supt4a	protein_coding	suppressor of Ty 4A [Source:MGI Symbol;Acc:MGI:107416]	38.5146	27.702	24.4089	24.4782	30.9256	18.2652	30.2085	24.5564	-0.299874	0.11556	0.844324
ENSMUSG00000024236	Svil	protein_coding	supervillin [Source:MGI Symbol;Acc:MGI:2147319]	71.7669	74.1605	72.5027	58.9157	70.5104	63.5501	72.81	64.3254	-0.179299	0.115249	0.844324
ENSMUSG00000004356	Utp20	protein_coding	UTP20, small subunit (SSU) processome component, homolog (yeast) [Source:MGI Symbol;Acc:MGI:1917933]	92.2558	94.7446	98.7733	105.352	107.497	106.457	95.2579	106.436	0.159882	0.115237	0.844324
ENSMUSG00000057691	Zfp746	protein_coding	zinc finger protein 746 [Source:MGI Symbol;Acc:MGI:1916478]	14.5549	12.1196	16.7553	13.679	18.308	22.4803	14.4766	18.1558	0.330207	0.115032	0.844324
ENSMUSG00000038587	Akap12	protein_coding	A kinase (PRKA) anchor protein (gravin) 12 [Source:MGI Symbol;Acc:MGI:1932576]	0.895687	1.73137	2.17198	1.3199	0.742215	0.324235	1.59968	0.795452	-1.01621	0.119216	0.844545
ENSMUSG00000024774	Ankrd22	protein_coding	ankyrin repeat domain 22 [Source:MGI Symbol;Acc:MGI:1277101]	2.79902	3.94368	2.17198	0.719948	3.09256	1.29694	2.97156	1.70315	-0.810104	0.118227	0.844545
ENSMUSG00000028550	Atg4c	protein_coding	autophagy related 4C, cysteine peptidase [Source:MGI Symbol;Acc:MGI:2651854]	12.4277	12.312	10.1359	15.2389	13.9784	14.4825	11.6252	14.5666	0.325446	0.117661	0.844545
ENSMUSG00000031012	Cask	protein_coding	calcium/calmodulin-dependent serine protein kinase (MAGUK family) [Source:MGI Symbol;Acc:MGI:1309489]	34.8198	43.2843	41.0607	28.7979	38.3478	34.6931	39.7216	33.9463	-0.228171	0.118338	0.844545
ENSMUSG00000032218	Ccnb2	protein_coding	cyclin B2 [Source:MGI Symbol;Acc:MGI:88311]	68.5201	59.3476	61.8497	72.9547	77.5615	64.847	63.2391	71.7877	0.182796	0.119558	0.844545
ENSMUSG00000041297	Cdk13	protein_coding	cyclin-dependent kinase 13 [Source:MGI Symbol;Acc:MGI:1916812]	90.3525	91.2818	100.842	105.832	102.797	107.322	94.1587	105.317	0.161666	0.117143	0.844545
ENSMUSG00000004843	Chmp2b	protein_coding	charged multivesicular body protein 2B [Source:MGI Symbol;Acc:MGI:1916192]	22.5041	21.546	17.169	17.8787	17.6895	14.5906	20.4064	16.7196	-0.288846	0.119535	0.844545
ENSMUSG00000025381	Cnpy2	protein_coding	canopy 2 homolog (zebrafish) [Source:MGI Symbol;Acc:MGI:1928477]	44.4485	35.6855	42.1984	32.2777	38.2241	34.3689	40.7775	34.9569	-0.221227	0.116115	0.844545
ENSMUSG00000025064	Col17a1	protein_coding	collagen, type XVII, alpha 1 [Source:MGI Symbol;Acc:MGI:88450]	1.00765	2.78943	1.44799	0.479965	0.618513	1.5131	1.74836	0.870525	-0.990705	0.118383	0.844545
ENSMUSG00000018008	Cyth4	protein_coding	cytohesin 4 [Source:MGI Symbol;Acc:MGI:2441702]	30.5653	30.78	31.2351	23.2783	22.6376	31.775	30.8601	25.897	-0.24981	0.117378	0.844545
ENSMUSG00000018425	Dhx40	protein_coding	DEAH (Asp-Glu-Ala-His) box polypeptide 40 [Source:MGI Symbol;Acc:MGI:1914737]	22.7281	24.143	25.9603	28.7979	29.0701	28.1004	24.2771	28.6561	0.238291	0.117282	0.844545
ENSMUSG00000062148	Ear6	protein_coding	eosinophil-associated, ribonuclease A family, member 6 [Source:MGI Symbol;Acc:MGI:1890463]	7.7253	9.04162	6.10222	5.39961	4.20589	6.80894	7.62305	5.47148	-0.474285	0.116054	0.844545
ENSMUSG00000033216	Eefsec	protein_coding	eukaryotic elongation factor, selenocysteine-tRNA-specific [Source:MGI Symbol;Acc:MGI:2137092]	17.3539	12.5044	10.9633	11.9991	9.40139	10.2674	13.6072	10.556	-0.363205	0.119235	0.844545
ENSMUSG00000003955	Fam162a	protein_coding	family with sequence similarity 162, member A [Source:MGI Symbol;Acc:MGI:1917436]	25.0792	17.1214	21.6164	19.9186	17.6895	14.0502	21.2723	17.2194	-0.304565	0.117824	0.844545
ENSMUSG00000028439	Fam219a	protein_coding	family with sequence similarity 219, member A [Source:MGI Symbol;Acc:MGI:1919151]	1.23157	1.44281	1.03428	2.15984	2.72146	1.72925	1.23622	2.20352	0.822984	0.119487	0.844545
ENSMUSG00000016087	Fli1	protein_coding	Friend leukemia integration 1 [Source:MGI Symbol;Acc:MGI:95554]	94.9428	126.294	130.215	98.0329	103.91	107.754	117.151	103.232	-0.183135	0.118136	0.844545
ENSMUSG00000070343	Gm10288	pseudogene	predicted gene 10288 [Source:MGI Symbol;Acc:MGI:3704227]	341.257	224.598	207.579	240.343	225.386	193.028	257.811	219.586	-0.231299	0.11916	0.844545
ENSMUSG00000097380	Gm26816	lincRNA	predicted gene, 26816 [Source:MGI Symbol;Acc:MGI:5477310]	6.71765	10.8692	9.92904	7.31947	5.19551	7.78164	9.17196	6.76554	-0.438867	0.11783	0.844545
ENSMUSG00000091997	Gm6611	pseudogene	predicted gene 6611 [Source:MGI Symbol;Acc:MGI:3645568]	2.0153	1.92375	3.30968	0.719948	1.23703	2.05349	2.41624	1.33682	-0.839206	0.118363	0.844545
ENSMUSG00000043483	Gm6863	pseudogene	predicted gene 6863 [Source:MGI Symbol;Acc:MGI:3647386]	32.2447	35.7817	42.095	48.9565	40.2033	39.5567	36.7072	42.9055	0.223772	0.118426	0.844545
ENSMUSG00000045886	Gm9803	protein_coding	predicted gene 9803 [Source:MGI Symbol;Acc:MGI:3704359]	12.6516	7.21406	7.1365	7.67944	4.45329	7.24125	9.00071	6.45799	-0.471388	0.117672	0.844545
ENSMUSG00000071379	Hpcal1	protein_coding	hippocalcin-like 1 [Source:MGI Symbol;Acc:MGI:1855689]	8.28511	10.0035	14.7901	9.83929	7.66956	7.34933	11.0262	8.28606	-0.414273	0.116674	0.844545
ENSMUSG00000031537	Ikbkb	protein_coding	inhibitor of kappaB kinase beta [Source:MGI Symbol;Acc:MGI:1338071]	93.0395	108.596	95.4636	108.832	104.652	120.291	99.0329	111.259	0.16783	0.116957	0.844545
ENSMUSG00000032089	Il10ra	protein_coding	interleukin 10 receptor, alpha [Source:MGI Symbol;Acc:MGI:96538]	4.47844	4.71318	4.24053	2.63981	2.47405	3.78274	4.47738	2.96553	-0.587626	0.119532	0.844545
ENSMUSG00000023243	Kcnk5	protein_coding	potassium channel, subfamily K, member 5 [Source:MGI Symbol;Acc:MGI:1336175]	1.67941	0.673312	2.68912	2.99978	4.20589	1.72925	1.68061	2.97831	0.822472	0.118904	0.844545
ENSMUSG00000021843	Ktn1	protein_coding	kinectin 1 [Source:MGI Symbol;Acc:MGI:109153]	65.1612	63.0027	54.0926	67.9151	67.2942	71.6559	60.7522	68.9551	0.183362	0.116959	0.844545
ENSMUSG00000023022	Lima1	protein_coding	LIM domain and actin binding 1 [Source:MGI Symbol;Acc:MGI:1920992]	10.9722	16.1595	17.3758	11.0392	12.7414	11.3482	14.8358	11.7096	-0.344658	0.118571	0.844545
ENSMUSG00000061474	Mrps36	protein_coding	mitochondrial ribosomal protein S36 [Source:MGI Symbol;Acc:MGI:1913378]	27.2065	21.3536	22.3403	17.7587	22.3902	18.4814	23.6335	19.5434	-0.273417	0.119358	0.844545
ENSMUSG00000001053	N4bp3	protein_coding	NEDD4 binding protein 3 [Source:MGI Symbol;Acc:MGI:2442218]	2.35118	1.44281	0.82742	0.479965	1.23703	0.540392	1.54047	0.752461	-1.02927	0.119594	0.844545
ENSMUSG00000022453	Naga	protein_coding	N-acetyl galactosaminidase, alpha [Source:MGI Symbol;Acc:MGI:1261422]	20.3769	24.0469	18.0998	18.4787	13.6073	18.8056	20.8412	16.9639	-0.295905	0.117358	0.844545
ENSMUSG00000079334	Nat6	protein_coding	N-acetyltransferase 6 [Source:MGI Symbol;Acc:MGI:1888902]	7.83726	10.2921	13.7559	12.4791	13.2362	15.4552	10.6284	13.7235	0.36772	0.117004	0.844545
ENSMUSG00000071533	Pcnp	protein_coding	PEST proteolytic signal containing nuclear protein [Source:MGI Symbol;Acc:MGI:1923552]	106.251	95.8027	99.6007	86.8737	94.1376	88.5162	100.551	89.8425	-0.162172	0.119407	0.844545
ENSMUSG00000018921	Pelp1	protein_coding	proline, glutamic acid and leucine rich protein 1 [Source:MGI Symbol;Acc:MGI:1922523]	21.7204	23.6621	27.7186	19.4386	19.4213	21.9399	24.367	20.2666	-0.265144	0.118981	0.844545
ENSMUSG00000027695	Pld1	protein_coding	phospholipase D1 [Source:MGI Symbol;Acc:MGI:109585]	17.9137	20.2955	16.3416	13.0791	16.4524	14.9148	18.1836	14.8154	-0.296784	0.119323	0.844545
ENSMUSG00000045996	Polr2k	protein_coding	polymerase (RNA) II (DNA directed) polypeptide K [Source:MGI Symbol;Acc:MGI:102725]	16.1224	8.84924	10.1359	7.55945	7.05104	11.4563	11.7025	8.68893	-0.420549	0.119007	0.844545
ENSMUSG00000042320	Prox2	protein_coding	prospero homeobox 2 [Source:MGI Symbol;Acc:MGI:1920672]	2.0153	1.63519	0.82742	2.39983	2.84516	2.4858	1.49263	2.57693	0.786796	0.119224	0.844545
ENSMUSG00000003813	Rad23a	protein_coding	RAD23a homolog (S. cerevisiae) [Source:MGI Symbol;Acc:MGI:105126]	15.4506	15.39	19.0307	19.9186	20.2872	20.3187	16.6238	20.1748	0.279188	0.119325	0.844545
ENSMUSG00000041841	Rpl37	protein_coding	ribosomal protein L37 [Source:MGI Symbol;Acc:MGI:1914531]	419.853	230.657	260.431	263.981	268.682	232.801	303.647	255.155	-0.250712	0.117398	0.844545
ENSMUSG00000040952	Rps19	protein_coding	ribosomal protein S19 [Source:MGI Symbol;Acc:MGI:1333780]	427.803	280.098	313.592	310.538	310.37	252.471	340.498	291.126	-0.225867	0.11799	0.844545
ENSMUSG00000020458	Rtn4	protein_coding	reticulon 4 [Source:MGI Symbol;Acc:MGI:1915835]	107.035	107.73	105.186	98.1529	88.3236	99.6482	106.65	95.3749	-0.160693	0.119603	0.844545
ENSMUSG00000073494	Sh2d1b2	protein_coding	SH2 domain protein 1B2 [Source:MGI Symbol;Acc:MGI:3622649]	2.91098	5.00174	5.37823	2.15984	3.58737	2.91812	4.43032	2.88844	-0.620428	0.118827	0.844545
ENSMUSG00000032902	Slc16a1	protein_coding	solute carrier family 16 (monocarboxylic acid transporters), member 1 [Source:MGI Symbol;Acc:MGI:106013]	90.1285	87.5305	73.8473	95.7531	97.9724	89.4889	83.8354	94.4048	0.171036	0.11674	0.844545
ENSMUSG00000048442	Smim5	protein_coding	small integral membrane protein 5 [Source:MGI Symbol;Acc:MGI:1913778]	5.71001	2.98181	5.89537	3.35976	4.08218	2.05349	4.8624	3.16514	-0.620563	0.117073	0.844545
ENSMUSG00000030688	Stard10	protein_coding	START domain containing 10 [Source:MGI Symbol;Acc:MGI:1860093]	18.6975	9.33018	12.4113	15.9588	19.2976	16.3198	13.4797	17.1921	0.355244	0.116127	0.844545
ENSMUSG00000020272	Stk10	protein_coding	serine/threonine kinase 10 [Source:MGI Symbol;Acc:MGI:1099439]	33.9242	35.9741	37.751	27.478	27.3383	36.5305	35.8831	30.4489	-0.234616	0.116303	0.844545
ENSMUSG00000051238	Swsap1	protein_coding	SWIM type zinc finger 7 associated protein 1 [Source:MGI Symbol;Acc:MGI:1914212]	5.37412	3.27037	6.20565	7.91943	5.44291	7.67356	4.95005	7.01197	0.507437	0.117147	0.844545
ENSMUSG00000031921	Terf2	protein_coding	telomeric repeat binding factor 2 [Source:MGI Symbol;Acc:MGI:1195972]	31.573	35.397	39.923	35.7574	41.4403	47.9868	35.631	41.7282	0.228416	0.11706	0.844545
ENSMUSG00000096780	Tmem181b-ps	pseudogene	transmembrane protein 181B, pseudogene [Source:MGI Symbol;Acc:MGI:3779544]	17.8018	25.2011	21.8232	18.8386	16.6998	17.7248	21.6087	17.7544	-0.285658	0.119071	0.844545
ENSMUSG00000023456	Tpi1	protein_coding	triosephosphate isomerase 1 [Source:MGI Symbol;Acc:MGI:98797]	107.93	85.222	81.294	90.7134	82.5096	66.1439	91.4821	79.789	-0.197465	0.119411	0.844545
ENSMUSG00000078616	Trim30c	protein_coding	tripartite motif-containing 30C [Source:MGI Symbol;Acc:MGI:4821257]	1.23157	2.40469	2.06855	1.4399	0.865918	0.756548	1.9016	1.02079	-0.901777	0.117435	0.844545
ENSMUSG00000031634	Ufsp2	protein_coding	UFM1-specific peptidase 2 [Source:MGI Symbol;Acc:MGI:1913679]	36.9471	40.1101	31.7523	34.1975	26.596	31.775	36.2698	30.8562	-0.23286	0.11806	0.844545
ENSMUSG00000009621	Vav2	protein_coding	vav 2 oncogene [Source:MGI Symbol;Acc:MGI:102718]	9.29276	9.71493	9.82562	7.31947	6.80364	7.78164	9.6111	7.30158	-0.395064	0.118075	0.844545
ENSMUSG00000035769	Xylb	protein_coding	xylulokinase homolog (H. influenzae) [Source:MGI Symbol;Acc:MGI:2142985]	3.58275	6.25218	3.20625	5.75958	8.41177	4.9716	4.34706	6.38099	0.543693	0.119122	0.844545
ENSMUSG00000024875	Yif1a	protein_coding	Yip1 interacting factor homolog A (S. cerevisiae) [Source:MGI Symbol;Acc:MGI:1915340]	9.51668	4.71318	8.9982	6.23955	6.30883	3.78274	7.74269	5.44371	-0.508085	0.118164	0.844545
ENSMUSG00000045639	Zfp629	protein_coding	zinc finger protein 629 [Source:MGI Symbol;Acc:MGI:2444524]	14.331	13.9472	17.169	18.7186	15.2154	22.1561	15.149	18.6967	0.306277	0.117237	0.844545
ENSMUSG00000085872	Gm11505	antisense	predicted gene 11505 [Source:MGI Symbol;Acc:MGI:3651152]	26.9826	34.5313	29.1666	36.9573	32.6575	36.6386	30.2268	35.4178	0.227198	0.119815	0.845074
ENSMUSG00000057286	St6galnac2	protein_coding	ST6 (alpha-N-acetyl-neuraminyl-2,3-beta-galactosyl-1,3)-N-acetylgalactosaminide alpha-2,6-sialyltransferase 2 [Source:MGI Symbol;Acc:MGI:107553]	2.23922	3.17418	2.68912	2.7598	4.8244	4.9716	2.70084	4.18527	0.62802	0.119795	0.845074
ENSMUSG00000073374	C030034I22Rik	lincRNA	RIKEN cDNA C030034I22 gene [Source:MGI Symbol;Acc:MGI:1924783]	2.23922	3.36656	2.17198	3.71973	4.45329	3.89082	2.59259	4.02128	0.625617	0.119969	0.845247
ENSMUSG00000020633	Dcdc2c	protein_coding	doublecortin domain containing 2C [Source:MGI Symbol;Acc:MGI:1915761]	7.94922	5.38649	5.37823	7.79944	9.15399	8.32203	6.23798	8.42515	0.43697	0.120056	0.845247
ENSMUSG00000026478	Lamc1	protein_coding	laminin, gamma 1 [Source:MGI Symbol;Acc:MGI:99914]	2.91098	4.23225	5.06795	5.5196	4.45329	7.78164	4.07039	5.91818	0.539984	0.120182	0.845247
ENSMUSG00000031918	Mtmr2	protein_coding	myotubularin related protein 2 [Source:MGI Symbol;Acc:MGI:1924366]	42.2093	40.3025	37.2339	45.8367	40.0796	52.2018	39.9152	46.0394	0.207956	0.120151	0.845247
ENSMUSG00000031170	Slc38a5	protein_coding	solute carrier family 38, member 5 [Source:MGI Symbol;Acc:MGI:2148066]	15.2267	6.25218	8.2742	13.439	12.1228	13.9421	9.91769	13.168	0.416066	0.120128	0.845247
ENSMUSG00000098428	Gm2260	processed_transcript	predicted gene 2260 [Source:MGI Symbol;Acc:MGI:3780429]	5.48608	6.54074	4.24053	3.59974	7.79326	12.429	5.42245	7.94067	0.552833	0.120331	0.84533
ENSMUSG00000020689	Itgb3	protein_coding	integrin beta 3 [Source:MGI Symbol;Acc:MGI:96612]	17.9137	15.6785	14.7901	12.9591	24.3694	23.3449	16.1275	20.2245	0.328282	0.120304	0.84533
ENSMUSG00000053164	Gpr21	protein_coding	G protein-coupled receptor 21 [Source:MGI Symbol;Acc:MGI:2441890]	1.00765	3.36656	1.75827	3.59974	3.95848	2.70196	2.04416	3.42006	0.724485	0.120407	0.845381
ENSMUSG00000000561	Wdr77	protein_coding	WD repeat domain 77 [Source:MGI Symbol;Acc:MGI:1917715]	60.7948	65.5998	53.472	53.8761	55.7898	48.2029	59.9555	52.623	-0.189631	0.120529	0.84576
ENSMUSG00000071369	Map3k5	protein_coding	mitogen-activated protein kinase kinase kinase 5 [Source:MGI Symbol;Acc:MGI:1346876]	31.461	28.1829	28.4426	21.3585	27.2146	25.8307	29.3622	24.8012	-0.242442	0.120612	0.845864
ENSMUSG00000028081	Rps3a1	protein_coding	ribosomal protein S3A1 [Source:MGI Symbol;Acc:MGI:1202063]	1458.85	915.512	876.031	930.893	897.214	851.441	1083.46	893.183	-0.278557	0.120831	0.846449
ENSMUSG00000017756	Slc12a7	protein_coding	solute carrier family 12, member 7 [Source:MGI Symbol;Acc:MGI:1342283]	5.59805	3.8475	5.58509	3.47975	4.57699	1.94541	5.01021	3.33405	-0.591873	0.120902	0.846449
ENSMUSG00000046157	Tmem229b	protein_coding	transmembrane protein 229B [Source:MGI Symbol;Acc:MGI:2444389]	66.6167	54.2497	66.0902	54.1161	56.5321	53.6069	62.3189	54.7517	-0.185875	0.120898	0.846449
ENSMUSG00000017776	Crk	protein_coding	v-crk sarcoma virus CT10 oncogene homolog (avian) [Source:MGI Symbol;Acc:MGI:88508]	51.614	62.4256	56.9886	54.836	50.9654	43.8798	57.0094	49.8938	-0.194711	0.120973	0.846466
ENSMUSG00000035901	Dennd5a	protein_coding	DENN/MADD domain containing 5A [Source:MGI Symbol;Acc:MGI:1201681]	66.0569	78.008	78.7084	66.5952	66.7994	63.8743	74.2578	65.7563	-0.176617	0.121068	0.84665
ENSMUSG00000032288	Imp3	protein_coding	IMP3, U3 small nucleolar ribonucleoprotein, homolog (yeast) [Source:MGI Symbol;Acc:MGI:1916119]	29.4457	21.9307	19.5478	18.9586	21.7716	17.4006	23.6414	19.377	-0.286266	0.121244	0.846924
ENSMUSG00000092558	Med20	protein_coding	mediator complex subunit 20 [Source:MGI Symbol;Acc:MGI:1929648]	34.0361	31.7418	39.7162	38.6372	35.9974	48.8514	35.1647	41.162	0.229515	0.12121	0.846924
ENSMUSG00000038005	2700029M09Rik	protein_coding	RIKEN cDNA 2700029M09 gene [Source:MGI Symbol;Acc:MGI:1919862]	54.7489	52.8069	50.6795	46.4366	49.6047	42.799	52.7451	46.2801	-0.189438	0.121315	0.846937
ENSMUSG00000002107	Celf2	protein_coding	CUGBP, Elav-like family member 2 [Source:MGI Symbol;Acc:MGI:1338822]	385.705	426.495	399.023	362.254	371.479	327.585	403.741	353.773	-0.190822	0.121912	0.848004
ENSMUSG00000027742	Cog6	protein_coding	component of oligomeric golgi complex 6 [Source:MGI Symbol;Acc:MGI:1914792]	19.7051	20.3917	16.9621	10.3193	16.3287	18.9137	19.0197	15.1872	-0.322033	0.122086	0.848004
ENSMUSG00000028664	Ephb2	protein_coding	Eph receptor B2 [Source:MGI Symbol;Acc:MGI:99611]	0.447844	1.539	1.03428	1.07992	1.73184	3.02619	1.00704	1.94598	0.937407	0.121878	0.848004
ENSMUSG00000022378	Fam49b	protein_coding	family with sequence similarity 49, member B [Source:MGI Symbol;Acc:MGI:1923520]	138.832	180.159	158.141	154.069	145.969	121.048	159.044	140.362	-0.181504	0.122053	0.848004
ENSMUSG00000042938	Gm14117	pseudogene	predicted gene 14117 [Source:MGI Symbol;Acc:MGI:3651328]	2.12726	1.82756	0	3.83972	2.22665	1.83733	1.31827	2.63457	0.99458	0.12197	0.848004
ENSMUSG00000030890	Ilk	protein_coding	integrin linked kinase [Source:MGI Symbol;Acc:MGI:1195267]	57.1001	59.3476	69.917	59.3957	52.2025	52.0938	62.1216	54.564	-0.187694	0.121983	0.848004
ENSMUSG00000030589	Rasgrp4	protein_coding	RAS guanyl releasing protein 4 [Source:MGI Symbol;Acc:MGI:2386851]	9.40472	11.7349	13.3422	8.63937	10.5147	7.45741	11.4939	8.8705	-0.378273	0.121746	0.848004
ENSMUSG00000035049	Rrp12	protein_coding	ribosomal RNA processing 12 homolog (S. cerevisiae) [Source:MGI Symbol;Acc:MGI:2147437]	23.7357	20.1032	20.3752	26.7581	26.8434	23.0207	21.4047	25.5407	0.254992	0.121735	0.848004
ENSMUSG00000009995	Taz	protein_coding	tafazzin [Source:MGI Symbol;Acc:MGI:109626]	20.7128	20.9689	16.9621	22.3184	24.8642	23.2368	19.5479	23.4731	0.263507	0.121978	0.848004
ENSMUSG00000005823	Gpr108	protein_coding	G protein-coupled receptor 108 [Source:MGI Symbol;Acc:MGI:1925558]	25.4151	28.76	31.7523	20.5185	28.0805	23.5611	28.6425	24.0534	-0.253558	0.122244	0.848586
ENSMUSG00000003573	Homer3	protein_coding	homer homolog 3 (Drosophila) [Source:MGI Symbol;Acc:MGI:1347359]	2.0153	1.25044	1.55141	3.23977	2.22665	2.59388	1.60572	2.68676	0.745846	0.122308	0.848586
ENSMUSG00000095115	Itpripl2	protein_coding	inositol 1,4,5-triphosphate receptor interacting protein-like 2 [Source:MGI Symbol;Acc:MGI:2442416]	47.0236	63.3875	56.7817	52.7962	40.2033	51.5534	55.7309	48.1843	-0.210352	0.122435	0.848992
ENSMUSG00000024121	Atp6v0c	protein_coding	ATPase, H+ transporting, lysosomal V0 subunit C [Source:MGI Symbol;Acc:MGI:88116]	128.979	154.381	154.934	137.15	127.785	126.127	146.098	130.354	-0.165197	0.122646	0.849347
ENSMUSG00000020397	Med7	protein_coding	mediator complex subunit 7 [Source:MGI Symbol;Acc:MGI:1913463]	22.84	16.0633	18.5135	27.238	22.7613	19.8864	19.1389	23.2952	0.284833	0.122753	0.849347
ENSMUSG00000029840	Mtpn	protein_coding	myotrophin [Source:MGI Symbol;Acc:MGI:99445]	433.513	488.44	429.431	396.571	390.405	393.946	450.461	393.641	-0.194602	0.122823	0.849347
ENSMUSG00000046207	Pik3r6	protein_coding	phosphoinositide-3-kinase, regulatory subunit 6 [Source:MGI Symbol;Acc:MGI:2144613]	6.15785	6.92549	6.92964	10.1993	8.90658	7.56548	6.671	8.89044	0.410632	0.12283	0.849347
ENSMUSG00000064796	Terc	misc_RNA	telomerase RNA component [Source:MGI Symbol;Acc:MGI:109558]	1.45549	2.01994	2.58569	3.59974	3.33997	2.81004	2.02037	3.24991	0.677672	0.122644	0.849347
ENSMUSG00000097908	4933404O12Rik	lincRNA	RIKEN cDNA 4933404O12 gene [Source:MGI Symbol;Acc:MGI:1914002]	16.5702	21.8345	20.2718	25.9181	24.2457	20.751	19.5589	23.6383	0.269384	0.124094	0.849812
ENSMUSG00000005054	Cstb	protein_coding	cystatin B [Source:MGI Symbol;Acc:MGI:109514]	34.26	29.241	21.0992	24.5982	25.9775	19.1299	28.2001	23.2352	-0.280311	0.123979	0.849812
ENSMUSG00000032560	Dnajc13	protein_coding	DnaJ (Hsp40) homolog, subfamily C, member 13 [Source:MGI Symbol;Acc:MGI:2676368]	162.455	211.516	178.412	166.308	166.751	157.362	184.128	163.474	-0.172417	0.123524	0.849812
ENSMUSG00000006941	Eif1b	protein_coding	eukaryotic translation initiation factor 1B [Source:MGI Symbol;Acc:MGI:1916219]	26.8706	22.1231	23.9952	23.1583	19.0502	18.5895	24.3296	20.266	-0.26289	0.124064	0.849812
ENSMUSG00000044726	Erich5	protein_coding	glutamate rich 5 [Source:MGI Symbol;Acc:MGI:2447772]	2.12726	4.32843	1.24113	1.19991	2.10294	0.972705	2.56561	1.42519	-0.85756	0.123237	0.849812
ENSMUSG00000032314	Etfa	protein_coding	electron transferring flavoprotein, alpha polypeptide [Source:MGI Symbol;Acc:MGI:106092]	98.8615	88.3	90.3957	83.7539	87.334	76.6275	92.5191	82.5718	-0.164246	0.124138	0.849812
ENSMUSG00000083899	Gm12346	pseudogene	predicted gene 12346 [Source:MGI Symbol;Acc:MGI:3649810]	5.37412	6.15599	5.48166	4.91964	1.97924	4.64737	5.67059	3.84875	-0.553734	0.123509	0.849812
ENSMUSG00000090119	Gm8185	pseudogene	predicted gene 8185 [Source:MGI Symbol;Acc:MGI:3643116]	2.0153	1.82756	3.72339	1.91986	1.11332	1.29694	2.52208	1.44337	-0.801533	0.123165	0.849812
ENSMUSG00000000568	Hnrnpd	protein_coding	heterogeneous nuclear ribonucleoprotein D [Source:MGI Symbol;Acc:MGI:101947]	316.29	345.89	344.931	368.253	342.656	444.742	335.703	385.217	0.19863	0.123467	0.849812
ENSMUSG00000052684	Jun	protein_coding	jun proto-oncogene [Source:MGI Symbol;Acc:MGI:96646]	11.42	4.80937	8.58449	5.87957	6.06142	5.72815	8.27129	5.88972	-0.484315	0.123059	0.849812
ENSMUSG00000054611	Kdm2a	protein_coding	lysine (K)-specific demethylase 2A [Source:MGI Symbol;Acc:MGI:1354736]	150.363	154.958	152.762	171.588	168.359	169.899	152.695	169.949	0.154349	0.123687	0.849812
ENSMUSG00000002948	Map2k7	protein_coding	mitogen-activated protein kinase kinase 7 [Source:MGI Symbol;Acc:MGI:1346871]	44.7844	41.553	47.8869	54.1161	44.2855	55.5523	44.7414	51.318	0.199446	0.123399	0.849812
ENSMUSG00000024206	Rfx2	protein_coding	regulatory factor X, 2 (influences HLA class II expression) [Source:MGI Symbol;Acc:MGI:106583]	10.8602	7.02168	6.51593	11.8791	13.1125	7.67356	8.13261	10.8884	0.421114	0.123613	0.849812
ENSMUSG00000049532	Sall2	protein_coding	sal-like 2 (Drosophila) [Source:MGI Symbol;Acc:MGI:1354373]	0.895687	1.15425	1.03428	1.55989	2.35035	1.72925	1.02807	1.87983	0.858905	0.123616	0.849812
ENSMUSG00000051705	Senp8	protein_coding	SUMO/sentrin specific peptidase 8 [Source:MGI Symbol;Acc:MGI:1918849]	10.6363	12.312	10.8599	8.99935	7.05104	10.0513	11.2694	8.70056	-0.370913	0.123726	0.849812
ENSMUSG00000069631	Strada	protein_coding	STE20-related kinase adaptor alpha [Source:MGI Symbol;Acc:MGI:1919399]	21.1606	25.2973	22.8575	25.6781	30.5545	26.155	23.1051	27.4625	0.246662	0.124077	0.849812
ENSMUSG00000032011	Thy1	protein_coding	thymus cell antigen 1, theta [Source:MGI Symbol;Acc:MGI:98747]	4.25451	3.8475	3.51654	1.4399	2.59775	3.35043	3.87285	2.46269	-0.644433	0.123849	0.849812
ENSMUSG00000021281	Tnfaip2	protein_coding	tumor necrosis factor, alpha-induced protein 2 [Source:MGI Symbol;Acc:MGI:104960]	42.2093	32.0304	30.4077	38.3972	44.6566	39.3405	34.8825	40.7981	0.227438	0.123398	0.849812
ENSMUSG00000022515	Anks3	protein_coding	ankyrin repeat and sterile alpha motif domain containing 3 [Source:MGI Symbol;Acc:MGI:1919865]	6.38177	5.48268	5.9988	7.79944	8.41177	7.78164	5.95442	7.99762	0.426151	0.125135	0.850669
ENSMUSG00000062248	Cks2	protein_coding	CDC28 protein kinase regulatory subunit 2 [Source:MGI Symbol;Acc:MGI:1913447]	56.7642	45.8814	39.0956	39.5971	47.7492	33.3962	47.2471	40.2475	-0.232006	0.125504	0.850669
ENSMUSG00000054499	Dedd2	protein_coding	death effector domain-containing DNA binding protein 2 [Source:MGI Symbol;Acc:MGI:1914629]	8.73295	9.61874	9.72219	13.0791	10.0199	12.7532	9.35796	11.9507	0.353012	0.125415	0.850669
ENSMUSG00000015377	Dennd6b	protein_coding	DENN/MADD domain containing 6B [Source:MGI Symbol;Acc:MGI:1916690]	3.58275	2.01994	1.34456	2.27984	2.47405	6.80894	2.31575	3.85427	0.747058	0.124794	0.850669
ENSMUSG00000022124	Fbxl3	protein_coding	F-box and leucine-rich repeat protein 3 [Source:MGI Symbol;Acc:MGI:1354702]	53.6293	43.3805	53.8857	53.7561	59.3772	58.7946	50.2985	57.3093	0.189716	0.125375	0.850669
ENSMUSG00000036587	Fut7	protein_coding	fucosyltransferase 7 [Source:MGI Symbol;Acc:MGI:107692]	6.71765	7.50262	8.58449	6.23955	6.18513	4.32313	7.60159	5.5826	-0.449772	0.125461	0.850669
ENSMUSG00000051335	Gfod1	protein_coding	glucose-fructose oxidoreductase domain containing 1 [Source:MGI Symbol;Acc:MGI:2145304]	8.39707	12.8891	12.6182	11.9991	11.8754	19.9945	11.3014	14.623	0.372317	0.125041	0.850669
ENSMUSG00000072761	Gm6712	lincRNA	predicted gene 6712 [Source:MGI Symbol;Acc:MGI:3645888]	4.36648	4.32843	4.1371	3.47975	2.22665	2.81004	4.27734	2.83881	-0.588815	0.125415	0.850669
ENSMUSG00000034707	Gns	protein_coding	glucosamine (N-acetyl)-6-sulfatase [Source:MGI Symbol;Acc:MGI:1922862]	24.2955	28.0867	28.9597	25.1982	16.6998	25.5065	27.114	22.4682	-0.269603	0.124803	0.850669
ENSMUSG00000050555	Hyls1	protein_coding	hydrolethalus syndrome 1 [Source:MGI Symbol;Acc:MGI:1924082]	16.1224	20.8727	22.6506	22.3184	28.8227	21.3995	19.8819	24.1802	0.278519	0.124839	0.850669
ENSMUSG00000021241	Isca2	protein_coding	iron-sulfur cluster assembly 2 homolog (S. cerevisiae) [Source:MGI Symbol;Acc:MGI:1921566]	24.6314	27.221	22.8575	34.0775	26.9672	27.4519	24.9033	29.4989	0.242939	0.124858	0.850669
ENSMUSG00000062797	l7Rn6	protein_coding	lethal, Chr 7, Rinchik 6 [Source:MGI Symbol;Acc:MGI:96738]	32.1328	37.5131	28.0289	29.8778	29.5649	23.3449	32.5582	27.5959	-0.241547	0.125179	0.850669
ENSMUSG00000069678	Pcgf1	protein_coding	polycomb group ring finger 1 [Source:MGI Symbol;Acc:MGI:1917087]	3.58275	2.3085	2.37883	4.67966	4.32959	3.56659	2.75669	4.19195	0.606489	0.125214	0.850669
ENSMUSG00000020594	Pum2	protein_coding	pumilio RNA-binding family member 2 [Source:MGI Symbol;Acc:MGI:1931751]	267.363	271.441	283.288	233.143	248.147	249.661	274.031	243.65	-0.169495	0.125253	0.850669
ENSMUSG00000022404	Slc25a17	protein_coding	solute carrier family 25 (mitochondrial carrier, peroxisomal membrane protein), member 17 [Source:MGI Symbol;Acc:MGI:1342248]	31.1251	29.9143	24.926	23.7583	25.8538	23.1288	28.6551	24.247	-0.241375	0.124956	0.850669
ENSMUSG00000060950	Trmt61a	protein_coding	tRNA methyltransferase 61A [Source:MGI Symbol;Acc:MGI:2443487]	12.8755	15.9671	14.5833	18.5987	13.2362	22.2641	14.4753	18.033	0.31837	0.124667	0.850669
ENSMUSG00000051037	Zfp455	protein_coding	zinc finger protein 455 [Source:MGI Symbol;Acc:MGI:3040708]	3.69471	3.078	4.1371	5.03964	4.8244	5.83623	3.6366	5.23342	0.527804	0.12529	0.850669
ENSMUSG00000100493	ENSMUSG00000100493	lincRNA		6.60569	3.8475	3.30968	7.79944	3.83478	8.43011	4.58762	6.68811	0.552014	0.124338	0.850669
ENSMUSG00000020262	Adarb1	protein_coding	adenosine deaminase, RNA-specific, B1 [Source:MGI Symbol;Acc:MGI:891999]	2.23922	2.01994	1.75827	1.07992	0.98962	1.29694	2.00581	1.12216	-0.827523	0.12599	0.850694
ENSMUSG00000056145	AI504432	lincRNA	expressed sequence AI504432 [Source:MGI Symbol;Acc:MGI:2139742]	40.3059	30.3952	31.2351	24.9582	34.0182	27.0196	33.9788	28.6653	-0.244615	0.1256	0.850694
ENSMUSG00000041268	Dmxl2	protein_coding	Dmx-like 2 [Source:MGI Symbol;Acc:MGI:2444630]	45.792	59.8286	60.8154	46.9166	49.6047	48.8514	55.4787	48.4576	-0.196688	0.125973	0.850694
ENSMUSG00000024841	Eif1ad	protein_coding	eukaryotic translation initiation factor 1A domain containing [Source:MGI Symbol;Acc:MGI:1917110]	49.7106	52.4221	45.1978	54.4761	53.9343	58.9027	49.1102	55.771	0.183752	0.125793	0.850694
ENSMUSG00000074807	Gm10762	protein_coding	predicted gene 10762 [Source:MGI Symbol;Acc:MGI:3704209]	1.67941	1.34662	1.34456	2.27984	2.96886	2.16157	1.45687	2.47009	0.758538	0.125762	0.850694
ENSMUSG00000058794	Nfe2	protein_coding	nuclear factor, erythroid derived 2 [Source:MGI Symbol;Acc:MGI:97308]	49.2628	48.0937	57.5057	43.4369	45.2751	46.7979	51.6207	45.17	-0.192062	0.125898	0.850694
ENSMUSG00000002320	Tm9sf1	protein_coding	transmembrane 9 superfamily member 1 [Source:MGI Symbol;Acc:MGI:1921390]	31.0132	37.0321	33.5105	29.8778	31.4204	25.7226	33.8519	29.007	-0.225791	0.125765	0.850694
ENSMUSG00000074738	B930041F14Rik	protein_coding	RIKEN cDNA B930041F14 gene [Source:MGI Symbol;Acc:MGI:2444790]	1.56745	0.577124	1.55141	3.11977	0.247405	3.9989	1.232	2.45536	1.00406	0.126273	0.851117
ENSMUSG00000022833	Ccdc14	protein_coding	coiled-coil domain containing 14 [Source:MGI Symbol;Acc:MGI:2443448]	12.6516	16.448	12.6182	18.7186	13.9784	19.1299	13.9059	17.2756	0.312327	0.126236	0.851117
ENSMUSG00000050050	Ccdc158	protein_coding	coiled-coil domain containing 158 [Source:MGI Symbol;Acc:MGI:2444555]	3.47079	3.27037	3.61996	3.47975	6.30883	5.40392	3.45371	5.06416	0.551497	0.12619	0.851117
ENSMUSG00000021886	Gpr65	protein_coding	G-protein coupled receptor 65 [Source:MGI Symbol;Acc:MGI:108031]	23.8477	33.377	33.9242	31.6777	41.8115	34.5851	30.383	36.0247	0.242681	0.126618	0.851117
ENSMUSG00000009207	Lnp	protein_coding	limb and neural patterns [Source:MGI Symbol;Acc:MGI:1918115]	35.0438	35.397	36.1996	39.2372	45.7699	38.2597	35.5468	41.0889	0.207796	0.126674	0.851117
ENSMUSG00000004846	Plod3	protein_coding	procollagen-lysine, 2-oxoglutarate 5-dioxygenase 3 [Source:MGI Symbol;Acc:MGI:1347008]	45.904	57.8086	59.5743	47.1566	47.8729	47.8787	54.429	47.6361	-0.193633	0.126672	0.851117
ENSMUSG00000049504	Proser1	protein_coding	proline and serine rich 1 [Source:MGI Symbol;Acc:MGI:1919933]	38.9624	39.8216	41.2676	47.7565	44.4092	44.9606	40.0172	45.7088	0.191527	0.126509	0.851117
ENSMUSG00000008683	Rps15a	protein_coding	ribosomal protein S15A [Source:MGI Symbol;Acc:MGI:2389091]	1023.77	537.303	555.199	585.798	618.265	529.8	705.424	577.954	-0.287423	0.126448	0.851117
ENSMUSG00000054321	Taf4b	protein_coding	TAF4B RNA polymerase II, TATA box binding protein (TBP)-associated factor [Source:MGI Symbol;Acc:MGI:2152345]	11.8679	15.0052	12.9284	15.7189	15.9576	17.4006	13.2672	16.359	0.300586	0.126513	0.851117
ENSMUSG00000049755	Zfp672	protein_coding	zinc finger protein 672 [Source:MGI Symbol;Acc:MGI:2442105]	22.3922	26.2592	24.0986	29.1579	26.2249	30.37	24.25	28.5843	0.23676	0.126771	0.851308
ENSMUSG00000028163	Nfkb1	protein_coding	nuclear factor of kappa light polypeptide gene enhancer in B cells 1, p105 [Source:MGI Symbol;Acc:MGI:97312]	69.3038	70.8901	71.5719	62.2755	59.3772	66.252	70.5886	62.6349	-0.171858	0.127104	0.853076
ENSMUSG00000045975	C2cd2	protein_coding	C2 calcium-dependent domain containing 2 [Source:MGI Symbol;Acc:MGI:1891883]	12.9875	14.0434	12.2044	11.6392	11.3806	7.88972	13.0784	10.3032	-0.348263	0.127429	0.853547
ENSMUSG00000026958	Dpp7	protein_coding	dipeptidylpeptidase 7 [Source:MGI Symbol;Acc:MGI:1933213]	4.47844	4.80937	4.44738	3.35976	2.84516	3.13427	4.5784	3.11306	-0.555227	0.127451	0.853547
ENSMUSG00000096987	Gm26525	lincRNA	predicted gene, 26525 [Source:MGI Symbol;Acc:MGI:5477019]	1.90334	2.01994	1.65484	1.4399	0.49481	1.08078	1.85937	1.00516	-0.877221	0.127329	0.853547
ENSMUSG00000028837	Psmb2	protein_coding	proteasome (prosome, macropain) subunit, beta type 2 [Source:MGI Symbol;Acc:MGI:1347045]	115.432	93.6865	104.565	95.8731	93.0243	91.002	104.561	93.2998	-0.163637	0.127433	0.853547
ENSMUSG00000097769	Snhg4	lincRNA	small nucleolar RNA host gene 4 [Source:MGI Symbol;Acc:MGI:4937091]	110.505	83.2021	78.5015	104.872	93.8902	110.564	90.7363	103.109	0.186127	0.127588	0.853883
ENSMUSG00000037278	Tmem97	protein_coding	transmembrane protein 97 [Source:MGI Symbol;Acc:MGI:1916321]	36.2753	33.7618	29.4768	26.1581	33.5234	24.858	33.1713	28.1798	-0.236656	0.127639	0.853883
ENSMUSG00000006356	Crip2	protein_coding	cysteine rich protein 2 [Source:MGI Symbol;Acc:MGI:1915587]	3.69471	1.34662	1.75827	2.99978	2.35035	5.72815	2.26653	3.69276	0.719056	0.128274	0.854882
ENSMUSG00000027374	Mrps5	protein_coding	mitochondrial ribosomal protein S5 [Source:MGI Symbol;Acc:MGI:1924971]	19.1453	27.3172	28.6494	32.0377	32.9049	25.2903	25.0373	30.0776	0.260414	0.128249	0.854882
ENSMUSG00000020717	Pecam1	protein_coding	platelet/endothelial cell adhesion molecule 1 [Source:MGI Symbol;Acc:MGI:97537]	55.9805	56.9429	53.3686	43.7968	49.6047	52.8503	55.4307	48.7506	-0.184467	0.128046	0.854882
ENSMUSG00000040188	Scamp2	protein_coding	secretory carrier membrane protein 2 [Source:MGI Symbol;Acc:MGI:1346518]	42.7691	41.4568	44.5773	41.637	31.6678	38.1517	42.9344	37.1522	-0.207641	0.127968	0.854882
ENSMUSG00000054021	Sirt5	protein_coding	sirtuin 5 [Source:MGI Symbol;Acc:MGI:1915596]	3.91863	2.40469	2.37883	2.39983	1.73184	1.08078	2.90072	1.73748	-0.73866	0.128215	0.854882
ENSMUSG00000020570	Sypl	protein_coding	synaptophysin-like protein [Source:MGI Symbol;Acc:MGI:108081]	214.181	237.968	241.296	203.865	210.418	204.592	231.148	206.292	-0.164382	0.128094	0.854882
ENSMUSG00000041594	Tmtc4	protein_coding	transmembrane and tetratricopeptide repeat containing 4 [Source:MGI Symbol;Acc:MGI:1921050]	5.71001	8.17593	5.79194	7.91943	9.7725	8.64627	6.55929	8.7794	0.415619	0.128265	0.854882
ENSMUSG00000009566	Fpgs	protein_coding	folylpolyglutamyl synthetase [Source:MGI Symbol;Acc:MGI:95576]	5.59805	7.5988	5.48166	10.3193	7.17475	7.78164	6.22617	8.42521	0.432253	0.128345	0.854895
ENSMUSG00000034382	AI661453	protein_coding	expressed sequence AI661453 [Source:MGI Symbol;Acc:MGI:2146908]	1.00765	1.15425	2.37883	2.03985	2.84516	2.91812	1.51358	2.60104	0.777082	0.128957	0.855336
ENSMUSG00000019087	Atp6ap1	protein_coding	ATPase, H+ transporting, lysosomal accessory protein 1 [Source:MGI Symbol;Acc:MGI:109629]	107.706	112.347	103.531	97.9129	93.2717	99.324	107.861	96.8362	-0.155449	0.128617	0.855336
ENSMUSG00000067336	Bmpr2	protein_coding	bone morphogenetic protein receptor, type II (serine/threonine kinase) [Source:MGI Symbol;Acc:MGI:1095407]	72.7746	66.9464	68.6759	78.2343	80.5303	74.7902	69.4656	77.8516	0.164517	0.129379	0.855336
ENSMUSG00000000743	Chmp1a	protein_coding	charged multivesicular body protein 1A [Source:MGI Symbol;Acc:MGI:1920159]	19.0334	17.987	13.6524	16.0788	13.2362	11.4563	16.8909	13.5904	-0.314882	0.129569	0.855336
ENSMUSG00000032002	Dcun1d5	protein_coding	DCN1, defective in cullin neddylation 1, domain containing 5 (S. cerevisiae) [Source:MGI Symbol;Acc:MGI:1924113]	41.2016	35.397	39.7162	35.9974	35.75	28.3165	38.7716	33.3547	-0.21802	0.129621	0.855336
ENSMUSG00000030747	Dgat2	protein_coding	diacylglycerol O-acyltransferase 2 [Source:MGI Symbol;Acc:MGI:1915050]	4.47844	12.1196	8.17078	7.07949	6.06142	4.43121	8.25627	5.85737	-0.503161	0.129579	0.855336
ENSMUSG00000033554	Dph5	protein_coding	DPH5 homolog (S. cerevisiae) [Source:MGI Symbol;Acc:MGI:1916990]	21.3845	18.468	18.4101	21.8384	23.1324	24.5338	19.4209	23.1682	0.256595	0.129353	0.855336
ENSMUSG00000026193	Fn1	protein_coding	fibronectin 1 [Source:MGI Symbol;Acc:MGI:95566]	30.9012	29.4333	22.1335	22.4384	24.3694	22.3722	27.4893	23.06	-0.253486	0.128618	0.855336
ENSMUSG00000073716	Gm13241	pseudogene	predicted gene 13241 [Source:MGI Symbol;Acc:MGI:3649920]	2.35118	2.01994	1.34456	1.19991	0.865918	1.08078	1.90522	1.04887	-0.851899	0.129099	0.855336
ENSMUSG00000035666	Gtf3c4	protein_coding	general transcription factor IIIC, polypeptide 4 [Source:MGI Symbol;Acc:MGI:2138937]	48.2552	55.0192	52.748	44.8768	43.5433	48.6353	52.0075	45.6851	-0.186965	0.129729	0.855336
ENSMUSG00000067212	H2-T23	protein_coding	histocompatibility 2, T region locus 23 [Source:MGI Symbol;Acc:MGI:95957]	40.3059	35.0122	34.3379	35.7574	25.359	32.3154	36.552	31.144	-0.228936	0.129285	0.855336
ENSMUSG00000040699	Limd2	protein_coding	LIM domain containing 2 [Source:MGI Symbol;Acc:MGI:1915053]	56.2044	58.4819	60.1948	46.3166	52.821	55.12	58.2937	51.4192	-0.180587	0.129542	0.855336
ENSMUSG00000062866	Phactr2	protein_coding	phosphatase and actin regulator 2 [Source:MGI Symbol;Acc:MGI:2446138]	83.2989	101.959	95.0499	104.152	100.818	108.943	93.4358	104.638	0.162706	0.129643	0.855336
ENSMUSG00000022105	Rb1	protein_coding	retinoblastoma 1 [Source:MGI Symbol;Acc:MGI:97874]	85.4262	90.9933	82.6386	101.873	94.6324	92.8393	86.3527	96.4481	0.158914	0.128724	0.855336
ENSMUSG00000031986	Sprtn	protein_coding	SprT-like N-terminal domain [Source:MGI Symbol;Acc:MGI:2685351]	7.27746	8.75305	8.58449	8.2794	12.2466	11.5644	8.205	10.6968	0.380868	0.12924	0.855336
ENSMUSG00000029174	Tbc1d1	protein_coding	TBC1 domain family, member 1 [Source:MGI Symbol;Acc:MGI:1889508]	37.7308	35.5893	34.3379	26.2781	33.276	32.8558	35.886	30.8033	-0.219311	0.129374	0.855336
ENSMUSG00000011114	Tbrg1	protein_coding	transforming growth factor beta regulated gene 1 [Source:MGI Symbol;Acc:MGI:1100877]	21.1606	23.5659	17.6861	18.9586	18.0606	14.3744	20.8042	17.1312	-0.283211	0.129686	0.855336
ENSMUSG00000032041	Tirap	protein_coding	toll-interleukin 1 receptor (TIR) domain-containing adaptor protein [Source:MGI Symbol;Acc:MGI:2152213]	16.5702	18.9489	23.8918	14.279	17.5658	16.7521	19.8036	16.199	-0.290605	0.129115	0.855336
ENSMUSG00000028898	Trnau1ap	protein_coding	tRNA selenocysteine 1 associated protein 1 [Source:MGI Symbol;Acc:MGI:1919037]	11.532	8.17593	7.55021	14.159	12.3703	8.9705	9.08604	11.8332	0.381412	0.12956	0.855336
ENSMUSG00000058099	Nfam1	protein_coding	Nfat activating molecule with ITAM motif 1 [Source:MGI Symbol;Acc:MGI:1921289]	60.235	71.4672	78.8118	65.6353	55.1713	63.9824	70.1713	61.5963	-0.188263	0.129865	0.855778
ENSMUSG00000037296	Lsm1	protein_coding	LSM1 homolog, U6 small nuclear RNA associated (S. cerevisiae) [Source:MGI Symbol;Acc:MGI:1914457]	16.4583	12.5044	15.8244	13.799	14.3495	6.26854	14.929	11.4723	-0.38382	0.129944	0.855841
ENSMUSG00000097838	C530050E15Rik	lincRNA	RIKEN cDNA C530050E15 gene [Source:MGI Symbol;Acc:MGI:2444135]	13.9951	19.3337	12.825	10.1993	11.7517	14.5906	15.3846	12.1805	-0.336424	0.13032	0.855933
ENSMUSG00000020476	Dbnl	protein_coding	drebrin-like [Source:MGI Symbol;Acc:MGI:700006]	62.6981	70.7939	67.5382	53.5161	58.5113	65.3874	67.0101	59.1383	-0.179925	0.130328	0.855933
ENSMUSG00000044792	Isca1	protein_coding	iron-sulfur cluster assembly 1 homolog (S. cerevisiae) [Source:MGI Symbol;Acc:MGI:1916296]	27.8783	23.5659	22.1335	36.2374	28.5753	23.3449	24.5259	29.3859	0.260208	0.130415	0.855933
ENSMUSG00000000290	Itgb2	protein_coding	integrin beta 2 [Source:MGI Symbol;Acc:MGI:96611]	68.744	78.6813	91.2231	72.3548	68.1601	70.5752	79.5495	70.3633	-0.177566	0.130339	0.855933
ENSMUSG00000018362	Kpna2	protein_coding	karyopherin (importin) alpha 2 [Source:MGI Symbol;Acc:MGI:103561]	217.652	248.163	237.159	219.344	217.716	188.164	234.325	208.408	-0.169661	0.130721	0.855933
ENSMUSG00000019726	Lyst	protein_coding	lysosomal trafficking regulator [Source:MGI Symbol;Acc:MGI:107448]	179.361	231.812	218.336	181.427	189.141	188.489	209.836	186.352	-0.171696	0.130559	0.855933
ENSMUSG00000023050	Map3k12	protein_coding	mitogen-activated protein kinase kinase kinase 12 [Source:MGI Symbol;Acc:MGI:1346881]	12.5396	11.6387	7.55021	11.5192	12.3703	16.8602	10.5762	13.5832	0.364363	0.130674	0.855933
ENSMUSG00000030096	Slc6a6	protein_coding	solute carrier family 6 (neurotransmitter transporter, taurine), member 6 [Source:MGI Symbol;Acc:MGI:98488]	94.7189	106.768	105.703	111.472	103.539	129.586	102.397	114.866	0.166166	0.130638	0.855933
ENSMUSG00000002052	Supt6	protein_coding	suppressor of Ty 6 [Source:MGI Symbol;Acc:MGI:107726]	120.694	128.314	130.008	140.75	136.691	144.068	126.339	140.503	0.153228	0.130262	0.855933
ENSMUSG00000052369	Tmem106c	protein_coding	transmembrane protein 106C [Source:MGI Symbol;Acc:MGI:1196384]	7.05354	13.5624	14.273	7.31947	9.27769	9.83513	11.6297	8.81076	-0.402673	0.130636	0.855933
ENSMUSG00000031930	Wwp2	protein_coding	WW domain containing E3 ubiquitin protein ligase 2 [Source:MGI Symbol;Acc:MGI:1914144]	40.082	34.0503	35.6825	27.838	37.4819	28.5327	36.6049	31.2842	-0.227096	0.130031	0.855933
ENSMUSG00000039997	Ifi203	protein_coding	interferon activated gene 203 [Source:MGI Symbol;Acc:MGI:96428]	128.195	122.639	135.387	103.193	104.281	134.99	128.74	114.155	-0.172225	0.130875	0.856033
ENSMUSG00000039153	Runx2	protein_coding	runt related transcription factor 2 [Source:MGI Symbol;Acc:MGI:99829]	80.052	90.8971	88.2237	89.5135	97.725	102.674	86.3909	96.6376	0.16144	0.130808	0.856033
ENSMUSG00000025558	Dock9	protein_coding	dedicator of cytokinesis 9 [Source:MGI Symbol;Acc:MGI:106321]	29.1098	48.6708	35.6825	29.0379	35.5026	31.1266	37.8211	31.889	-0.249264	0.131008	0.856446
ENSMUSG00000028709	Mob3c	protein_coding	MOB kinase activator 3C [Source:MGI Symbol;Acc:MGI:2140623]	8.95687	5.57887	9.41191	9.59931	8.41177	13.7259	7.98255	10.579	0.413129	0.131138	0.856839
ENSMUSG00000098496	1810026B05Rik	processed_transcript	RIKEN cDNA 1810026B05 gene [Source:MGI Symbol;Acc:MGI:1916420]	20.7128	19.8146	13.1353	25.0782	22.885	18.0491	17.8876	22.0041	0.29737	0.132159	0.857825
ENSMUSG00000041203	2310036O22Rik	protein_coding	RIKEN cDNA 2310036O22 gene [Source:MGI Symbol;Acc:MGI:1922833]	24.9673	20.5841	24.3055	21.8384	18.1843	18.2652	23.2856	19.4293	-0.260183	0.132376	0.857825
ENSMUSG00000022956	Atp5o	protein_coding	ATP synthase, H+ transporting, mitochondrial F1 complex, O subunit [Source:MGI Symbol;Acc:MGI:106341]	117.783	73.8719	96.1876	89.2735	84.3651	77.1679	95.9475	83.6022	-0.197645	0.132521	0.857825
ENSMUSG00000005609	Ctr9	protein_coding	Ctr9, Paf1/RNA polymerase II complex component, homolog (S. cerevisiae) [Source:MGI Symbol;Acc:MGI:109345]	61.3546	50.306	56.1612	43.6768	52.9447	50.4726	55.9406	49.0314	-0.188895	0.132004	0.857825
ENSMUSG00000044595	Dnd1	protein_coding	dead end homolog 1 (zebrafish) [Source:MGI Symbol;Acc:MGI:2447763]	0.671765	0.673312	1.1377	1.4399	0.865918	2.4858	0.827593	1.59721	0.949923	0.132484	0.857825
ENSMUSG00000017670	Elmo2	protein_coding	engulfment and cell motility 2 [Source:MGI Symbol;Acc:MGI:2153045]	30.5653	37.3207	36.3031	29.2779	29.8123	30.6942	34.7297	29.9281	-0.215763	0.132533	0.857825
ENSMUSG00000044465	Fam160a2	protein_coding	family with sequence similarity 160, member A2 [Source:MGI Symbol;Acc:MGI:1921599]	28.1022	49.5365	41.371	31.7977	29.3175	38.4759	39.6699	33.197	-0.257864	0.13185	0.857825
ENSMUSG00000036295	Lrrn3	protein_coding	leucine rich repeat protein 3, neuronal [Source:MGI Symbol;Acc:MGI:106036]	1.11961	1.539	1.65484	0.479965	0.49481	1.18886	1.43782	0.721212	-0.972828	0.13136	0.857825
ENSMUSG00000039509	Nup133	protein_coding	nucleoporin 133 [Source:MGI Symbol;Acc:MGI:2442620]	40.3059	36.8398	32.5797	43.1969	39.7085	43.4475	36.5751	42.1176	0.204809	0.13232	0.857825
ENSMUSG00000074227	Spint2	protein_coding	serine protease inhibitor, Kunitz type 2 [Source:MGI Symbol;Acc:MGI:1338031]	17.13	11.6387	11.8942	10.0793	10.7621	11.1321	13.5543	10.6578	-0.342758	0.132481	0.857825
ENSMUSG00000020954	Strn3	protein_coding	striatin, calmodulin binding protein 3 [Source:MGI Symbol;Acc:MGI:2151064]	49.3748	53.8649	55.4372	60.5956	61.1091	57.6058	52.8923	59.7701	0.175263	0.131522	0.857825
ENSMUSG00000011306	Sugp1	protein_coding	SURP and G patch domain containing 1 [Source:MGI Symbol;Acc:MGI:1917866]	11.9798	11.4463	8.89477	14.159	12.1228	14.3744	10.7736	13.5521	0.33249	0.132437	0.857825
ENSMUSG00000047146	Tet1	protein_coding	tet methylcytosine dioxygenase 1 [Source:MGI Symbol;Acc:MGI:1098693]	65.4971	67.4274	61.2291	74.6346	65.9334	78.1406	64.7179	72.9029	0.172472	0.13254	0.857825
ENSMUSG00000025173	Wdr45b	protein_coding	WD repeat domain 45B [Source:MGI Symbol;Acc:MGI:1914090]	18.8094	14.6205	17.4793	19.3186	21.2768	20.751	16.9697	20.4488	0.271284	0.131476	0.857825
ENSMUSG00000047213	Ythdf3	protein_coding	YTH domain family 3 [Source:MGI Symbol;Acc:MGI:1918850]	112.073	139.279	127.836	111.472	119.373	108.186	126.396	113.01	-0.162624	0.132321	0.857825
ENSMUSG00000024276	Zfp397	protein_coding	zinc finger protein 397 [Source:MGI Symbol;Acc:MGI:1916506]	58.8914	75.4109	60.0914	65.0353	74.2215	82.3557	64.7979	73.8708	0.188527	0.132208	0.857825
ENSMUSG00000100750	ENSMUSG00000100750	antisense		41.8734	42.8034	46.1287	50.6363	44.904	53.7149	43.6018	49.7518	0.191229	0.131775	0.857825
ENSMUSG00000100183	ENSMUSG00000100183	sense_intronic		0.671765	0.865687	0.620565	1.07992	1.73184	1.40502	0.719339	1.40559	0.952316	0.131779	0.857825
ENSMUSG00000029534	St7	protein_coding	suppression of tumorigenicity 7 [Source:MGI Symbol;Acc:MGI:1927450]	30.1175	36.5512	29.8906	38.3972	34.8841	38.8001	32.1864	37.3605	0.214063	0.1327	0.858412
ENSMUSG00000074570	Cass4	protein_coding	Cas scaffolding protein family member 4 [Source:MGI Symbol;Acc:MGI:2444482]	2.91098	3.36656	1.75827	1.19991	1.11332	2.37772	2.6786	1.56365	-0.763529	0.133016	0.860003
ENSMUSG00000030168	Adipor2	protein_coding	adiponectin receptor 2 [Source:MGI Symbol;Acc:MGI:93830]	57.9957	49.7289	55.0234	45.4767	48.1203	49.716	54.2494	47.771	-0.181984	0.133571	0.860886
ENSMUSG00000041781	Cpsf2	protein_coding	cleavage and polyadenylation specific factor 2 [Source:MGI Symbol;Acc:MGI:1861601]	128.195	126.39	129.595	144.47	148.196	134.341	128.06	142.336	0.152142	0.133547	0.860886
ENSMUSG00000007682	Dio2	protein_coding	deiodinase, iodothyronine, type II [Source:MGI Symbol;Acc:MGI:1338833]	92.5917	105.71	84.5003	75.9545	81.52	93.4878	94.2673	83.6541	-0.171973	0.13357	0.860886
ENSMUSG00000039599	Fam149b	protein_coding	family with sequence similarity 149, member B [Source:MGI Symbol;Acc:MGI:2145567]	9.96452	11.2539	11.1702	10.7992	13.1125	17.0764	10.7962	13.6627	0.341346	0.133363	0.860886
ENSMUSG00000090272	Mndal	protein_coding	myeloid nuclear differentiation antigen like [Source:MGI Symbol;Acc:MGI:3780953]	105.467	90.32	95.8773	80.0342	86.4681	93.7039	97.2215	86.7354	-0.163285	0.133408	0.860886
ENSMUSG00000075054	Yae1d1	protein_coding	Yae1 domain containing 1 [Source:MGI Symbol;Acc:MGI:1914258]	14.7788	10.0035	15.5141	13.199	15.5865	21.9399	13.4322	16.9085	0.337538	0.133434	0.860886
ENSMUSG00000034744	Nagk	protein_coding	N-acetylglucosamine kinase [Source:MGI Symbol;Acc:MGI:1860418]	6.26981	6.44456	8.17078	4.91964	4.8244	5.512	6.96171	5.08535	-0.451089	0.133663	0.861024
ENSMUSG00000091228	Gm20390	protein_coding	predicted gene 20390 [Source:MGI Symbol;Acc:MGI:5141855]	43.1049	27.4134	16.0313	20.5185	22.2665	25.2903	28.8499	22.6918	-0.343427	0.133817	0.861567
ENSMUSG00000022070	Bora	protein_coding	bora, aurora kinase A activator [Source:MGI Symbol;Acc:MGI:1924994]	45.1202	46.3623	41.1642	39.7171	41.6878	34.3689	44.2156	38.5913	-0.197959	0.133913	0.861735
ENSMUSG00000000001	Gnai3	protein_coding	guanine nucleotide binding protein (G protein), alpha inhibiting 3 [Source:MGI Symbol;Acc:MGI:95773]	185.743	198.916	203.132	177.107	180.606	170.007	195.93	175.907	-0.15587	0.134112	0.862325
ENSMUSG00000025008	Tctn3	protein_coding	tectonic family member 3 [Source:MGI Symbol;Acc:MGI:1914840]	6.82962	4.03987	6.30908	4.0797	3.46367	4.43121	5.72619	3.99153	-0.513219	0.134144	0.862325
ENSMUSG00000033538	Casp4	protein_coding	caspase 4, apoptosis-related cysteine peptidase [Source:MGI Symbol;Acc:MGI:107700]	22.1683	30.9723	18.7204	17.9987	18.1843	22.6965	23.9537	19.6265	-0.287561	0.134327	0.863049
ENSMUSG00000051748	1100001G20Rik	protein_coding	RIKEN cDNA 1100001G20 gene [Source:MGI Symbol;Acc:MGI:1913357]	13.7712	13.6586	13.9627	14.5189	9.40139	8.75435	13.7975	10.8916	-0.342972	0.135683	0.864235
ENSMUSG00000033032	Afap1l1	protein_coding	actin filament associated protein 1-like 1 [Source:MGI Symbol;Acc:MGI:2147199]	6.60569	10.3882	6.82622	9.47931	7.66956	14.6987	7.94005	10.6158	0.419296	0.136085	0.864235
ENSMUSG00000034566	Atp5h	protein_coding	ATP synthase, H+ transporting, mitochondrial F0 complex, subunit D [Source:MGI Symbol;Acc:MGI:1918929]	136.48	104.748	110.564	109.552	111.951	89.5969	117.264	103.7	-0.177314	0.135166	0.864235
ENSMUSG00000039741	Bahcc1	protein_coding	BAH domain and coiled-coil containing 1 [Source:MGI Symbol;Acc:MGI:2679272]	21.8324	19.1413	20.9958	21.3585	24.8642	27.4519	20.6565	24.5582	0.251968	0.135884	0.864235
ENSMUSG00000025983	Ccdc150	protein_coding	coiled-coil domain containing 150 [Source:MGI Symbol;Acc:MGI:1925266]	1.56745	0.192375	1.03428	1.55989	3.33997	0.756548	0.931368	1.88547	1.0187	0.135779	0.864235
ENSMUSG00000034641	Cd300ld	protein_coding	CD300 molecule-like family member d [Source:MGI Symbol;Acc:MGI:2442358]	4.5904	2.98181	3.93025	2.51982	2.84516	2.16157	3.83415	2.50885	-0.609513	0.13477	0.864235
ENSMUSG00000096856	Gm10778	protein_coding	predicted gene 10778 [Source:MGI Symbol;Acc:MGI:3809656]	5.37412	8.94543	7.23993	12.5991	7.17475	9.18666	7.18649	9.6535	0.421176	0.136041	0.864235
ENSMUSG00000089764	Gm16580	pseudogene	predicted gene 16580 [Source:MGI Symbol;Acc:MGI:4415000]	3.58275	4.03987	3.61996	6.47953	5.93772	3.78274	3.74753	5.4	0.520441	0.135766	0.864235
ENSMUSG00000097077	Gm16712	lincRNA	predicted gene, 16712 [Source:MGI Symbol;Acc:MGI:4439636]	1.00765	2.69325	0.723993	3.35976	1.60813	2.91812	1.47496	2.62867	0.820103	0.134886	0.864235
ENSMUSG00000097283	Gm26686	lincRNA	predicted gene, 26686 [Source:MGI Symbol;Acc:MGI:5477180]	7.7253	9.52255	8.2742	10.3193	12.2466	10.2674	8.50735	10.9444	0.359617	0.13493	0.864235
ENSMUSG00000097746	Gm6225	lincRNA	predicted gene 6225 [Source:MGI Symbol;Acc:MGI:3643252]	0.671765	1.539	1.03428	1.55989	0.742215	3.89082	1.08168	2.06431	0.928859	0.135021	0.864235
ENSMUSG00000059422	Gm8116	pseudogene	predicted gene 8116 [Source:MGI Symbol;Acc:MGI:3648797]	3.02294	4.90556	6.72279	0	4.7007	3.45851	4.88376	2.71973	-0.843406	0.135211	0.864235
ENSMUSG00000041498	Kif14	protein_coding	kinesin family member 14 [Source:MGI Symbol;Acc:MGI:1098226]	51.8379	66.1769	57.5057	67.6751	70.0156	61.7127	58.5068	66.4678	0.18184	0.135935	0.864235
ENSMUSG00000033352	Map2k4	protein_coding	mitogen-activated protein kinase kinase 4 [Source:MGI Symbol;Acc:MGI:1346869]	56.4283	55.3078	50.4726	66.8352	64.5727	52.8503	54.0696	61.4194	0.182659	0.135978	0.864235
ENSMUSG00000029413	Naaa	protein_coding	N-acylethanolamine acid amidase [Source:MGI Symbol;Acc:MGI:1914361]	5.1502	5.19412	5.37823	3.59974	3.58737	3.89082	5.24085	3.69264	-0.503083	0.136123	0.864235
ENSMUSG00000027405	Nop56	protein_coding	NOP56 ribonucleoprotein [Source:MGI Symbol;Acc:MGI:1914384]	246.426	250.857	263.637	275.26	264.723	317.642	253.64	285.875	0.172845	0.135451	0.864235
ENSMUSG00000039263	Npepl1	protein_coding	aminopeptidase-like 1 [Source:MGI Symbol;Acc:MGI:2448523]	30.2294	33.9542	26.5809	35.7574	33.276	36.4224	30.2548	35.1519	0.216	0.136069	0.864235
ENSMUSG00000024197	Plin3	protein_coding	perilipin 3 [Source:MGI Symbol;Acc:MGI:1914155]	9.18079	13.37	12.101	9.83929	6.67994	10.2674	11.5506	8.92889	-0.37076	0.136048	0.864235
ENSMUSG00000020149	Rab1	protein_coding	RAB1, member RAS oncogene family [Source:MGI Symbol;Acc:MGI:97842]	174.883	195.357	189.996	161.628	171.328	170.223	186.745	167.727	-0.155209	0.134796	0.864235
ENSMUSG00000029291	Rufy3	protein_coding	RUN and FYVE domain containing 3 [Source:MGI Symbol;Acc:MGI:106484]	8.39707	11.3501	9.51533	7.07949	8.16437	7.24125	9.75417	7.49503	-0.3832	0.135338	0.864235
ENSMUSG00000058239	Usf2	protein_coding	upstream transcription factor 2 [Source:MGI Symbol;Acc:MGI:99961]	30.1175	24.0469	33.9242	36.1174	33.276	33.6124	29.3629	34.3352	0.227038	0.134619	0.864235
ENSMUSG00000042660	Wdr55	protein_coding	WD repeat domain 55 [Source:MGI Symbol;Acc:MGI:1915186]	22.6161	17.1214	20.4787	25.0782	20.0398	27.0196	20.072	24.0459	0.264612	0.135497	0.864235
ENSMUSG00000069792	Wfdc17	protein_coding	WAP four-disulfide core domain 17 [Source:MGI Symbol;Acc:MGI:3649773]	6.38177	4.71318	4.96452	3.23977	5.93772	1.40502	5.35316	3.5275	-0.609044	0.135253	0.864235
ENSMUSG00000057554	Lgals8	protein_coding	lectin, galactose binding, soluble 8 [Source:MGI Symbol;Acc:MGI:1928481]	26.1989	33.9542	32.5797	31.0778	35.6263	41.9344	30.9109	36.2128	0.228031	0.136206	0.86432
ENSMUSG00000022863	Btg3	protein_coding	B cell translocation gene 3 [Source:MGI Symbol;Acc:MGI:109532]	7.94922	10.3882	2.89597	10.6792	8.65918	10.3755	7.07781	9.90464	0.482839	0.136422	0.865246
ENSMUSG00000025701	Alox5	protein_coding	arachidonate 5-lipoxygenase [Source:MGI Symbol;Acc:MGI:87999]	18.4735	18.2756	25.3397	21.2385	16.3287	12.8613	20.6963	16.8095	-0.302526	0.136823	0.865292
ENSMUSG00000001029	Icam2	protein_coding	intercellular adhesion molecule 2 [Source:MGI Symbol;Acc:MGI:96394]	18.6975	20.4879	18.2032	15.4789	17.9369	14.1583	19.1295	15.858	-0.273341	0.136732	0.865292
ENSMUSG00000031627	Irf2	protein_coding	interferon regulatory factor 2 [Source:MGI Symbol;Acc:MGI:96591]	27.8783	23.9507	26.9946	21.7184	20.2872	24.5338	26.2745	22.1798	-0.241408	0.136751	0.865292
ENSMUSG00000018334	Ksr1	protein_coding	kinase suppressor of ras 1 [Source:MGI Symbol;Acc:MGI:105051]	5.48608	7.21406	9.20505	8.39939	8.65918	11.9967	7.30173	9.68509	0.407754	0.136649	0.865292
ENSMUSG00000051403	Ppp1r37	protein_coding	protein phosphatase 1, regulatory subunit 37 [Source:MGI Symbol;Acc:MGI:2687042]	6.26981	5.86743	8.2742	6.9595	9.7725	10.3755	6.80382	9.03584	0.410759	0.13685	0.865292
ENSMUSG00000072235	Tuba1a	protein_coding	tubulin, alpha 1A [Source:MGI Symbol;Acc:MGI:98869]	25.5271	27.7982	22.6506	24.1183	22.0191	17.6168	25.3253	21.2514	-0.255787	0.136618	0.865292
ENSMUSG00000030337	Vamp1	protein_coding	vesicle-associated membrane protein 1 [Source:MGI Symbol;Acc:MGI:1313276]	22.2802	24.5278	23.3746	28.198	26.7197	27.4519	23.3942	27.4565	0.230118	0.137094	0.866386
ENSMUSG00000098912	1500004A13Rik	processed_transcript	RIKEN cDNA 1500004A13 gene [Source:MGI Symbol;Acc:MGI:2442808]	33.2524	35.2046	28.3391	34.6775	35.3789	42.1506	32.2654	37.4023	0.214154	0.138084	0.866389
ENSMUSG00000022911	Arl13b	protein_coding	ADP-ribosylation factor-like 13B [Source:MGI Symbol;Acc:MGI:1915396]	6.26981	7.40643	5.89537	9.83929	9.15399	7.02509	6.52387	8.67279	0.405873	0.137582	0.866389
ENSMUSG00000036751	Cox6b1	protein_coding	cytochrome c oxidase, subunit VIb polypeptide 1 [Source:MGI Symbol;Acc:MGI:107460]	81.0597	46.8433	54.196	60.3556	52.2025	41.1778	60.6997	51.2453	-0.243512	0.13774	0.866389
ENSMUSG00000095105	Edaradd	protein_coding	EDAR (ectodysplasin-A receptor)-associated death domain [Source:MGI Symbol;Acc:MGI:1931001]	0.671765	2.50087	0.930848	1.07992	3.09256	3.35043	1.36783	2.50764	0.85894	0.137712	0.866389
ENSMUSG00000098650	Gm28048	protein_coding	predicted gene, 28048 [Source:MGI Symbol;Acc:MGI:5547784]	103.564	97.2455	85.0174	94.6731	80.9015	79.0053	95.2756	84.86	-0.167079	0.137911	0.866389
ENSMUSG00000021993	Mipep	protein_coding	mitochondrial intermediate peptidase [Source:MGI Symbol;Acc:MGI:1917728]	27.4304	27.221	24.8226	19.4386	20.9057	26.4792	26.4914	22.2745	-0.247346	0.137909	0.866389
[truncated: 10,378 more rows]
