# Supplementary material for: Bone Marrow Mesenchymal Stem Cells Support Acute Myeloid Leukemia Bioenergetics and Enhance Antioxidant Defense and Escape from Chemotherapy
Source: Cell Metab. 2020 Nov 3;32(5):829–843.e9. doi: 10.1016/j.cmet.2020.09.001 (PMC7658808; doi:10.1016/j.cmet.2020.09.001)
Supplement: Table S3. Analysis of the Proteomic Data from Leukemic Blasts and Spheres in Monoculture or Coculture upon AraC Treatment, Related to Figure 4 [file mmc4.xlsx]

## Sheet: prot down blast monoAra vs cocu
prot down in blast cocult Ara vs mono Ara
fasta	protein	description
Q791N7	RPA12_MOUSE	RPA12_MOUSE DNA-directed RNA polymerase I subunit RPA12 OS=Mus musculus GN=Znrd1 PE=1 SV=1
Q9QXE7	TBL1X_MOUSE	TBL1X_MOUSE F-box-like/WD repeat-containing protein TBL1X OS=Mus musculus GN=Tbl1x PE=1 SV=2
A3KG45	A3KG45_MOUSE	A3KG45_MOUSE MCG1035527 (Fragment) OS=Mus musculus GN=Gm6880 PE=1 SV=1
Q8R5G7	ARAP3_MOUSE	ARAP3_MOUSE Arf-GAP with Rho-GAP domain, ANK repeat and PH domain-containing protein 3 OS=Mus musculus GN=Arap3 PE=1 SV=3
Q921N6	DDX27_MOUSE	DDX27_MOUSE Probable ATP-dependent RNA helicase DDX27 OS=Mus musculus GN=Ddx27 PE=1 SV=3
A2AWT5	A2AWT5_MOUSE	A2AWT5_MOUSE Nucleolar transcription factor 1 OS=Mus musculus GN=Ubtf PE=1 SV=1
Q922Q2	RIOK1_MOUSE	RIOK1_MOUSE Serine/threonine-protein kinase RIO1 OS=Mus musculus GN=Riok1 PE=1 SV=2
Q99N87	RT05_MOUSE	RT05_MOUSE 28S ribosomal protein S5, mitochondrial OS=Mus musculus GN=Mrps5 PE=1 SV=1
Q61043	NIN_MOUSE	NIN_MOUSE Ninein OS=Mus musculus GN=Nin PE=1 SV=3
Q8VIJ6	SFPQ_MOUSE	SFPQ_MOUSE Splicing factor, proline- and glutamine-rich OS=Mus musculus GN=Sfpq PE=1 SV=1
Q5SSI6	UTP18_MOUSE	UTP18_MOUSE U3 small nucleolar RNA-associated protein 18 homolog OS=Mus musculus GN=Utp18 PE=1 SV=1
Q3SYP5	Q3SYP5_MOUSE	Q3SYP5_MOUSE Keratin 16 OS=Mus musculus GN=Krt16 PE=1 SV=1
Q9D0N7	CAF1B_MOUSE	CAF1B_MOUSE Chromatin assembly factor 1 subunit B OS=Mus musculus GN=Chaf1b PE=1 SV=1
Q9CYX7	RRP15_MOUSE	RRP15_MOUSE RRP15-like protein OS=Mus musculus GN=Rrp15 PE=1 SV=2
Q9D0D4	DIM1_MOUSE	DIM1_MOUSE Probable dimethyladenosine transferase OS=Mus musculus GN=Dimt1 PE=2 SV=1
P62996	TRA2B_MOUSE	TRA2B_MOUSE Transformer-2 protein homolog beta OS=Mus musculus GN=Tra2b PE=1 SV=1
Q9CQK1	ZNHI3_MOUSE	ZNHI3_MOUSE Zinc finger HIT domain-containing protein 3 OS=Mus musculus GN=Znhit3 PE=1 SV=1
Q9CY57	CHTOP_MOUSE	CHTOP_MOUSE Chromatin target of PRMT1 protein OS=Mus musculus GN=Chtop PE=1 SV=2
Q9DB42	ZN593_MOUSE	ZN593_MOUSE Zinc finger protein 593 OS=Mus musculus GN=Znf593 PE=1 SV=2
Q99L48	NMD3_MOUSE	NMD3_MOUSE 60S ribosomal export protein NMD3 OS=Mus musculus GN=Nmd3 PE=1 SV=1
O55187	CBX4_MOUSE	CBX4_MOUSE E3 SUMO-protein ligase CBX4 OS=Mus musculus GN=Cbx4 PE=1 SV=2
Q9D938	TM160_MOUSE	TM160_MOUSE Transmembrane protein 160 OS=Mus musculus GN=Tmem160 PE=2 SV=1
Q9QXK2	RAD18_MOUSE	RAD18_MOUSE E3 ubiquitin-protein ligase RAD18 OS=Mus musculus GN=Rad18 PE=1 SV=2
Q00899	TYY1_MOUSE	TYY1_MOUSE Transcriptional repressor protein YY1 OS=Mus musculus GN=Yy1 PE=1 SV=1
Q8CAS9	PARP9_MOUSE	PARP9_MOUSE Poly [ADP-ribose] polymerase 9 OS=Mus musculus GN=Parp9 PE=1 SV=2
Q8BHB4	WDR3_MOUSE	WDR3_MOUSE WD repeat-containing protein 3 OS=Mus musculus GN=Wdr3 PE=1 SV=1
Q61781	K1C14_MOUSE	K1C14_MOUSE Keratin, type I cytoskeletal 14 OS=Mus musculus GN=Krt14 PE=1 SV=2
Q8CI11	GNL3_MOUSE	GNL3_MOUSE Guanine nucleotide-binding protein-like 3 OS=Mus musculus GN=Gnl3 PE=1 SV=2
A2A6P4	A2A6P4_MOUSE	A2A6P4_MOUSE Protein Fam104a OS=Mus musculus GN=Fam104a PE=1 SV=1
Q3URD3	SLMAP_MOUSE	SLMAP_MOUSE Sarcolemmal membrane-associated protein OS=Mus musculus GN=Slmap PE=1 SV=2
Q3TAS6	EMC10_MOUSE	EMC10_MOUSE ER membrane protein complex subunit 10 OS=Mus musculus GN=Emc10 PE=2 SV=2
Q9CR08	RPP29_MOUSE	RPP29_MOUSE Ribonuclease P protein subunit p29 OS=Mus musculus GN=Pop4 PE=2 SV=1
E9PUF7	E9PUF7_MOUSE	E9PUF7_MOUSE Rho guanine nucleotide exchange factor 1 OS=Mus musculus GN=Arhgef1 PE=1 SV=1
P18181	CD48_MOUSE	CD48_MOUSE CD48 antigen OS=Mus musculus GN=Cd48 PE=1 SV=1
E9PYH6	E9PYH6_MOUSE	E9PYH6_MOUSE Protein Setd1a OS=Mus musculus GN=Setd1a PE=1 SV=1
P83917	CBX1_MOUSE	CBX1_MOUSE Chromobox protein homolog 1 OS=Mus musculus GN=Cbx1 PE=1 SV=1
P28665	MUG1_MOUSE	MUG1_MOUSE Murinoglobulin-1 OS=Mus musculus GN=Mug1 PE=1 SV=3
P24788	CD11B_MOUSE	CD11B_MOUSE Cyclin-dependent kinase 11B OS=Mus musculus GN=Cdk11b PE=1 SV=2
Q9CR89	ERGI2_MOUSE	ERGI2_MOUSE Endoplasmic reticulum-Golgi intermediate compartment protein 2 OS=Mus musculus GN=Ergic2 PE=1 SV=1
Q9ESW4	AGK_MOUSE	AGK_MOUSE Acylglycerol kinase, mitochondrial OS=Mus musculus GN=Agk PE=1 SV=1
Q569L8	CENPJ_MOUSE	CENPJ_MOUSE Centromere protein J OS=Mus musculus GN=Cenpj PE=2 SV=2
G5E880	G5E880_MOUSE	G5E880_MOUSE Lymphoid-restricted membrane protein OS=Mus musculus GN=Lrmp PE=1 SV=1
Q9JIX8	ACINU_MOUSE	ACINU_MOUSE Apoptotic chromatin condensation inducer in the nucleus OS=Mus musculus GN=Acin1 PE=1 SV=3
Q9D0B0	SRSF9_MOUSE	SRSF9_MOUSE Serine/arginine-rich splicing factor 9 OS=Mus musculus GN=Srsf9 PE=1 SV=1
Q5SUE7	ADAD1_MOUSE	ADAD1_MOUSE Adenosine deaminase domain-containing protein 1 OS=Mus musculus GN=Adad1 PE=1 SV=1
A0A0N4SUH4	A0A0N4SUH4_MOUSE	A0A0N4SUH4_MOUSE Pumilio homolog 3 OS=Mus musculus GN=Pum3 PE=1 SV=1
O88569	ROA2_MOUSE	ROA2_MOUSE Heterogeneous nuclear ribonucleoproteins A2/B1 OS=Mus musculus GN=Hnrnpa2b1 PE=1 SV=2
Q3TIR1	TPC13_MOUSE	TPC13_MOUSE Trafficking protein particle complex subunit 13 OS=Mus musculus GN=Trappc13 PE=2 SV=1
Q3U741	Q3U741_MOUSE	Q3U741_MOUSE DEAD (Asp-Glu-Ala-Asp) box polypeptide 17, isoform CRA_a OS=Mus musculus GN=Ddx17 PE=1 SV=1
B0LM42	B0LM42_MOUSE	B0LM42_MOUSE Protein Gm21992 OS=Mus musculus GN=Gm21992 PE=1 SV=1
Q9CPT5	NOP16_MOUSE	NOP16_MOUSE Nucleolar protein 16 OS=Mus musculus GN=Nop16 PE=1 SV=1
Q0PD48	Q0PD48_MOUSE	Q0PD48_MOUSE MCG116026, isoform CRA_a OS=Mus musculus GN=Rab9 PE=1 SV=1
Q9CZI9	AEN_MOUSE	AEN_MOUSE Apoptosis-enhancing nuclease OS=Mus musculus GN=Aen PE=2 SV=1
Q6ZQL4	WDR43_MOUSE	WDR43_MOUSE WD repeat-containing protein 43 OS=Mus musculus GN=Wdr43 PE=2 SV=2
P11103	PARP1_MOUSE	PARP1_MOUSE Poly [ADP-ribose] polymerase 1 OS=Mus musculus GN=Parp1 PE=1 SV=3
O88286	WIZ_MOUSE	WIZ_MOUSE Protein Wiz OS=Mus musculus GN=Wiz PE=1 SV=2
O09126	SEM4D_MOUSE	SEM4D_MOUSE Semaphorin-4D OS=Mus musculus GN=Sema4d PE=1 SV=2
Q9DB30	PHKG2_MOUSE	PHKG2_MOUSE Phosphorylase b kinase gamma catalytic chain, liver/testis isoform OS=Mus musculus GN=Phkg2 PE=2 SV=2
Q9R117	TYK2_MOUSE	TYK2_MOUSE Non-receptor tyrosine-protein kinase TYK2 OS=Mus musculus GN=Tyk2 PE=1 SV=2
Q9DCE9	Q9DCE9_MOUSE	Q9DCE9_MOUSE Protein Igtp OS=Mus musculus GN=Igtp PE=1 SV=1
Q9DCZ4	MIC26_MOUSE	MIC26_MOUSE MICOS complex subunit Mic26 OS=Mus musculus GN=Apoo PE=1 SV=2
Q8R2M2	TDIF2_MOUSE	TDIF2_MOUSE Deoxynucleotidyltransferase terminal-interacting protein 2 OS=Mus musculus GN=Dnttip2 PE=1 SV=1
Q8VCX5	MICU1_MOUSE	MICU1_MOUSE Calcium uptake protein 1, mitochondrial OS=Mus musculus GN=Micu1 PE=1 SV=1
O54825	BYST_MOUSE	BYST_MOUSE Bystin OS=Mus musculus GN=Bysl PE=1 SV=3
Q3UKJ7	SMU1_MOUSE	SMU1_MOUSE WD40 repeat-containing protein SMU1 OS=Mus musculus GN=Smu1 PE=2 SV=2
P27661	H2AX_MOUSE	H2AX_MOUSE Histone H2AX OS=Mus musculus GN=H2afx PE=1 SV=2
F6QXN3	F6QXN3_MOUSE	F6QXN3_MOUSE Serine/arginine-rich-splicing factor 1 (Fragment) OS=Mus musculus GN=Srsf1 PE=1 SV=1
Q9CQF0	RM11_MOUSE	RM11_MOUSE 39S ribosomal protein L11, mitochondrial OS=Mus musculus GN=Mrpl11 PE=1 SV=1
G3UZF1	G3UZF1_MOUSE	G3UZF1_MOUSE Protein Gm20509 (Fragment) OS=Mus musculus GN=Gm20509 PE=4 SV=2
Q9D0M2	CDCA7_MOUSE	CDCA7_MOUSE Cell division cycle-associated protein 7 OS=Mus musculus GN=Cdca7 PE=1 SV=1
Q8CGP5	H2A1F_MOUSE	H2A1F_MOUSE Histone H2A type 1-F OS=Mus musculus GN=Hist1h2af PE=1 SV=3
Q9Z2Q2	KNOP1_MOUSE	KNOP1_MOUSE Lysine-rich nucleolar protein 1 OS=Mus musculus GN=Knop1 PE=1 SV=2
Q99LH1	NOG2_MOUSE	NOG2_MOUSE Nucleolar GTP-binding protein 2 OS=Mus musculus GN=Gnl2 PE=1 SV=2
D3YUJ3	D3YUJ3_MOUSE	D3YUJ3_MOUSE Protein Ccnyl1 OS=Mus musculus GN=Ccnyl1 PE=1 SV=1
A2AMU9	A2AMU9_MOUSE	A2AMU9_MOUSE Mrto4 protein OS=Mus musculus GN=Mrto4 PE=1 SV=1
P31001	DESM_MOUSE	DESM_MOUSE Desmin OS=Mus musculus GN=Des PE=1 SV=3
O35280	CHK1_MOUSE	CHK1_MOUSE Serine/threonine-protein kinase Chk1 OS=Mus musculus GN=Chek1 PE=1 SV=2
Q80V26	IMPA3_MOUSE	IMPA3_MOUSE Inositol monophosphatase 3 OS=Mus musculus GN=Impad1 PE=1 SV=1
A2ACP1	TT39A_MOUSE	TT39A_MOUSE Tetratricopeptide repeat protein 39A OS=Mus musculus GN=Ttc39a PE=2 SV=1
Q99K48	NONO_MOUSE	NONO_MOUSE Non-POU domain-containing octamer-binding protein OS=Mus musculus GN=Nono PE=1 SV=3
Q8BHG9	CGBP1_MOUSE	CGBP1_MOUSE CGG triplet repeat-binding protein 1 OS=Mus musculus GN=Cggbp1 PE=1 SV=1
Q32P12	CQ053_MOUSE	CQ053_MOUSE Uncharacterized protein C17orf53 homolog OS=Mus musculus PE=2 SV=2
Q8BH74	NU107_MOUSE	NU107_MOUSE Nuclear pore complex protein Nup107 OS=Mus musculus GN=Nup107 PE=1 SV=1
Q6P9R1	DDX51_MOUSE	DDX51_MOUSE ATP-dependent RNA helicase DDX51 OS=Mus musculus GN=Ddx51 PE=1 SV=1
P53566	CEBPA_MOUSE	CEBPA_MOUSE CCAAT/enhancer-binding protein alpha OS=Mus musculus GN=Cebpa PE=1 SV=2
Q9Z0H1	WDR46_MOUSE	WDR46_MOUSE WD repeat-containing protein 46 OS=Mus musculus GN=Wdr46 PE=2 SV=1
Q9CWT6	DDX28_MOUSE	DDX28_MOUSE Probable ATP-dependent RNA helicase DDX28 OS=Mus musculus GN=Ddx28 PE=2 SV=2
A2BE28	LAS1L_MOUSE	LAS1L_MOUSE Ribosomal biogenesis protein LAS1L OS=Mus musculus GN=Las1l PE=1 SV=1
Q9CX66	CL045_MOUSE	CL045_MOUSE Uncharacterized protein C12orf45 homolog OS=Mus musculus GN=D10Wsu102e PE=1 SV=1
Q9JK30	ORC3_MOUSE	ORC3_MOUSE Origin recognition complex subunit 3 OS=Mus musculus GN=Orc3 PE=1 SV=1
Q8R2U0	SEH1_MOUSE	SEH1_MOUSE Nucleoporin SEH1 OS=Mus musculus GN=Seh1l PE=2 SV=1
W4VSN7	W4VSN7_MOUSE	W4VSN7_MOUSE MCG123916 OS=Mus musculus GN=Gm3550 PE=4 SV=1
O55242	SGMR1_MOUSE	SGMR1_MOUSE Sigma non-opioid intracellular receptor 1 OS=Mus musculus GN=Sigmar1 PE=1 SV=1
Q9CQL1	MGN2_MOUSE	MGN2_MOUSE Protein mago nashi homolog 2 OS=Mus musculus GN=Magohb PE=2 SV=1
Q9DCI9	RM32_MOUSE	RM32_MOUSE 39S ribosomal protein L32, mitochondrial OS=Mus musculus GN=Mrpl32 PE=1 SV=1
Q9CPV5	PMF1_MOUSE	PMF1_MOUSE Polyamine-modulated factor 1 OS=Mus musculus GN=Pmf1 PE=1 SV=1
P18052	PTPRA_MOUSE	PTPRA_MOUSE Receptor-type tyrosine-protein phosphatase alpha OS=Mus musculus GN=Ptpra PE=1 SV=3
Q8BQ46	Q8BQ46_MOUSE	Q8BQ46_MOUSE Protein Taf15 OS=Mus musculus GN=Taf15 PE=1 SV=1
P35550	FBRL_MOUSE	FBRL_MOUSE rRNA 2'-O-methyltransferase fibrillarin OS=Mus musculus GN=Fbl PE=1 SV=2
P81269	ATF1_MOUSE	ATF1_MOUSE Cyclic AMP-dependent transcription factor ATF-1 OS=Mus musculus GN=Atf1 PE=1 SV=1
Q8BR63	F177A_MOUSE	F177A_MOUSE Protein FAM177A1 OS=Mus musculus GN=Fam177a1 PE=1 SV=1
Q9CRD0	OCAD1_MOUSE	OCAD1_MOUSE OCIA domain-containing protein 1 OS=Mus musculus GN=Ociad1 PE=1 SV=1
Q60848	HELLS_MOUSE	HELLS_MOUSE Lymphocyte-specific helicase OS=Mus musculus GN=Hells PE=1 SV=2
P25976	UBF1_MOUSE	UBF1_MOUSE Nucleolar transcription factor 1 OS=Mus musculus GN=Ubtf PE=1 SV=1
Q9DC33	HM20A_MOUSE	HM20A_MOUSE High mobility group protein 20A OS=Mus musculus GN=Hmg20a PE=1 SV=1
Q64012	RALY_MOUSE	RALY_MOUSE RNA-binding protein Raly OS=Mus musculus GN=Raly PE=1 SV=3
O70481	UBR1_MOUSE	UBR1_MOUSE E3 ubiquitin-protein ligase UBR1 OS=Mus musculus GN=Ubr1 PE=1 SV=2
B2RTM0	B2RTM0_MOUSE	B2RTM0_MOUSE Histone H4 OS=Mus musculus GN=Hist2h4 PE=1 SV=1
Q9JKB3	YBOX3_MOUSE	YBOX3_MOUSE Y-box-binding protein 3 OS=Mus musculus GN=Ybx3 PE=1 SV=2
Q9CQY6	UQCC2_MOUSE	UQCC2_MOUSE Ubiquinol-cytochrome-c reductase complex assembly factor 2 OS=Mus musculus GN=Uqcc2 PE=1 SV=1
Q6NZL1	Q6NZL1_MOUSE	Q6NZL1_MOUSE DEAH (Asp-Glu-Ala-His) box polypeptide 37 OS=Mus musculus GN=Dhx37 PE=1 SV=1
Q8CDN9	LRRC9_MOUSE	LRRC9_MOUSE Leucine-rich repeat-containing protein 9 OS=Mus musculus GN=Lrrc9 PE=1 SV=2
O35613	DAXX_MOUSE	DAXX_MOUSE Death domain-associated protein 6 OS=Mus musculus GN=Daxx PE=1 SV=1
P10630	IF4A2_MOUSE	IF4A2_MOUSE Eukaryotic initiation factor 4A-II OS=Mus musculus GN=Eif4a2 PE=1 SV=2
Q8K2A7	INT10_MOUSE	INT10_MOUSE Integrator complex subunit 10 OS=Mus musculus GN=Ints10 PE=1 SV=3
Q9WUU8	TNIP1_MOUSE	TNIP1_MOUSE TNFAIP3-interacting protein 1 OS=Mus musculus GN=Tnip1 PE=1 SV=1
E9Q770	E9Q770_MOUSE	E9Q770_MOUSE Eukaryotic translation initiation factor 4 gamma 1 (Fragment) OS=Mus musculus GN=Eif4g1 PE=1 SV=1
Q9DBD5	PELP1_MOUSE	PELP1_MOUSE Proline-, glutamic acid- and leucine-rich protein 1 OS=Mus musculus GN=Pelp1 PE=1 SV=2
P62960	YBOX1_MOUSE	YBOX1_MOUSE Nuclease-sensitive element-binding protein 1 OS=Mus musculus GN=Ybx1 PE=1 SV=3
P59729	RIN3_MOUSE	RIN3_MOUSE Ras and Rab interactor 3 OS=Mus musculus GN=Rin3 PE=1 SV=2
Q9Z204	HNRPC_MOUSE	HNRPC_MOUSE Heterogeneous nuclear ribonucleoproteins C1/C2 OS=Mus musculus GN=Hnrnpc PE=1 SV=1
Q9D7S7	RL22L_MOUSE	RL22L_MOUSE 60S ribosomal protein L22-like 1 OS=Mus musculus GN=Rpl22l1 PE=1 SV=1
Q8BMB3	IF4E2_MOUSE	IF4E2_MOUSE Eukaryotic translation initiation factor 4E type 2 OS=Mus musculus GN=Eif4e2 PE=1 SV=1
Q80YV4	PANK4_MOUSE	PANK4_MOUSE Pantothenate kinase 4 OS=Mus musculus GN=Pank4 PE=1 SV=2
P14733	LMNB1_MOUSE	LMNB1_MOUSE Lamin-B1 OS=Mus musculus GN=Lmnb1 PE=1 SV=3
Q5I0W0	Q5I0W0_MOUSE	Q5I0W0_MOUSE ATP synthase F(0) complex subunit B1, mitochondrial OS=Mus musculus GN=Atp5f1 PE=1 SV=1
Q32NY4	CNNM3_MOUSE	CNNM3_MOUSE Metal transporter CNNM3 OS=Mus musculus GN=Cnnm3 PE=1 SV=2
P97450	ATP5J_MOUSE	ATP5J_MOUSE ATP synthase-coupling factor 6, mitochondrial OS=Mus musculus GN=Atp5j PE=1 SV=1
Q9D8M7	PHF10_MOUSE	PHF10_MOUSE PHD finger protein 10 OS=Mus musculus GN=Phf10 PE=1 SV=4
Q9Z0E6	GBP2_MOUSE	GBP2_MOUSE Guanylate-binding protein 1 OS=Mus musculus GN=Gbp2 PE=1 SV=1
Q3V014	Q3V014_MOUSE	Q3V014_MOUSE H-2 class I histocompatibility antigen, D-37 alpha chain OS=Mus musculus GN=H2-T23 PE=1 SV=1
P97287	MCL1_MOUSE	MCL1_MOUSE Induced myeloid leukemia cell differentiation protein Mcl-1 homolog OS=Mus musculus GN=Mcl1 PE=1 SV=3
O54826	AF10_MOUSE	AF10_MOUSE Protein AF-10 OS=Mus musculus GN=Mllt10 PE=1 SV=2
P09925	SURF1_MOUSE	SURF1_MOUSE Surfeit locus protein 1 OS=Mus musculus GN=Surf1 PE=1 SV=3
Q8CCG1	ZC21C_MOUSE	ZC21C_MOUSE Zinc finger C2HC domain-containing protein 1C OS=Mus musculus GN=Zc2hc1c PE=2 SV=1
Q8CAQ8	MIC60_MOUSE	MIC60_MOUSE MICOS complex subunit Mic60 OS=Mus musculus GN=Immt PE=1 SV=1
Q3UD06	Q3UD06_MOUSE	Q3UD06_MOUSE ATP synthase subunit gamma OS=Mus musculus GN=Atp5c1 PE=1 SV=1
P59178	LMBL2_MOUSE	LMBL2_MOUSE Lethal(3)malignant brain tumor-like protein 2 OS=Mus musculus GN=L3mbtl2 PE=1 SV=2
O35691	PININ_MOUSE	PININ_MOUSE Pinin OS=Mus musculus GN=Pnn PE=1 SV=4
Q4VBG1	Q4VBG1_MOUSE	Q4VBG1_MOUSE DEAD (Asp-Glu-Ala-Asp) box polypeptide 47 OS=Mus musculus GN=Ddx47 PE=1 SV=1
Q9R1S8	CAN7_MOUSE	CAN7_MOUSE Calpain-7 OS=Mus musculus GN=Capn7 PE=2 SV=1
E9Q137	E9Q137_MOUSE	E9Q137_MOUSE Protein Tex264 OS=Mus musculus GN=Tex264 PE=1 SV=1
P97360	ETV6_MOUSE	ETV6_MOUSE Transcription factor ETV6 OS=Mus musculus GN=Etv6 PE=1 SV=1
Q9Z266	SNAPN_MOUSE	SNAPN_MOUSE SNARE-associated protein Snapin OS=Mus musculus GN=Snapin PE=1 SV=1
Q925I1	ATAD3_MOUSE	ATAD3_MOUSE ATPase family AAA domain-containing protein 3 OS=Mus musculus GN=Atad3 PE=1 SV=1
Q8CHR4	Q8CHR4_MOUSE	Q8CHR4_MOUSE Vesicle-associated membrane protein 2 OS=Mus musculus GN=Vamp2 PE=1 SV=2
Q8BIW9	CTF18_MOUSE	CTF18_MOUSE Chromosome transmission fidelity protein 18 homolog OS=Mus musculus GN=Chtf18 PE=1 SV=2
Q6PIC6	AT1A3_MOUSE	AT1A3_MOUSE Sodium/potassium-transporting ATPase subunit alpha-3 OS=Mus musculus GN=Atp1a3 PE=1 SV=1
Q8K4F6	NSUN5_MOUSE	NSUN5_MOUSE Probable 28S rRNA (cytosine-C(5))-methyltransferase OS=Mus musculus GN=Nsun5 PE=2 SV=2
Q9CRB9	MIC19_MOUSE	MIC19_MOUSE MICOS complex subunit Mic19 OS=Mus musculus GN=Chchd3 PE=1 SV=1
P17665	COX7C_MOUSE	COX7C_MOUSE Cytochrome c oxidase subunit 7C, mitochondrial OS=Mus musculus GN=Cox7c PE=1 SV=1
P61226	RAP2B_MOUSE	RAP2B_MOUSE Ras-related protein Rap-2b OS=Mus musculus GN=Rap2b PE=1 SV=1
Q5SV85	SYNRG_MOUSE	SYNRG_MOUSE Synergin gamma OS=Mus musculus GN=Synrg PE=1 SV=1
Q6ZQE4	NEMP1_MOUSE	NEMP1_MOUSE Nuclear envelope integral membrane protein 1 OS=Mus musculus GN=Nemp1 PE=1 SV=2
Q9CZ52	ANTR1_MOUSE	ANTR1_MOUSE Anthrax toxin receptor 1 OS=Mus musculus GN=Antxr1 PE=1 SV=2
P58462	FOXP1_MOUSE	FOXP1_MOUSE Forkhead box protein P1 OS=Mus musculus GN=Foxp1 PE=1 SV=1
Q9WUV0	ORC5_MOUSE	ORC5_MOUSE Origin recognition complex subunit 5 OS=Mus musculus GN=Orc5 PE=2 SV=1
A0A0R4J0I4	A0A0R4J0I4_MOUSE	A0A0R4J0I4_MOUSE CTF18, chromosome transmission fidelity factor 18 homolog (S. cerevisiae), isoform CRA_a OS=Mus musculus GN=Chtf18 PE=1 SV=1
B1AXP6	TOM5_MOUSE	TOM5_MOUSE Mitochondrial import receptor subunit TOM5 homolog OS=Mus musculus GN=Tomm5 PE=3 SV=1
P19536	COX5B_MOUSE	COX5B_MOUSE Cytochrome c oxidase subunit 5B, mitochondrial OS=Mus musculus GN=Cox5b PE=1 SV=1
H3BJS0	H3BJS0_MOUSE	H3BJS0_MOUSE cTAGE family member 5 OS=Mus musculus GN=Ctage5 PE=1 SV=1
Q3TTC2	TYY2_MOUSE	TYY2_MOUSE Transcription factor YY2 OS=Mus musculus GN=Yy2 PE=2 SV=1
Q9CZW5	TOM70_MOUSE	TOM70_MOUSE Mitochondrial import receptor subunit TOM70 OS=Mus musculus GN=Tomm70a PE=1 SV=2
Q8BJW5	NOL11_MOUSE	NOL11_MOUSE Nucleolar protein 11 OS=Mus musculus GN=Nol11 PE=2 SV=1
Q9Z2H5	E41L1_MOUSE	E41L1_MOUSE Band 4.1-like protein 1 OS=Mus musculus GN=Epb41l1 PE=1 SV=2
Q9DB05	SNAA_MOUSE	SNAA_MOUSE Alpha-soluble NSF attachment protein OS=Mus musculus GN=Napa PE=1 SV=1
Q8BS90	BORA_MOUSE	BORA_MOUSE Protein aurora borealis OS=Mus musculus GN=Bora PE=1 SV=1
Q8CHG3	GCC2_MOUSE	GCC2_MOUSE GRIP and coiled-coil domain-containing protein 2 OS=Mus musculus GN=Gcc2 PE=1 SV=2
Q5EBK7	Q5EBK7_MOUSE	Q5EBK7_MOUSE MCG1025618 OS=Mus musculus GN=Rsl24d1 PE=1 SV=1
Q9JIG7	CCD22_MOUSE	CCD22_MOUSE Coiled-coil domain-containing protein 22 OS=Mus musculus GN=Ccdc22 PE=1 SV=1
E9QAE4	E9QAE4_MOUSE	E9QAE4_MOUSE Histone-lysine N-methyltransferase OS=Mus musculus GN=Nsd1 PE=1 SV=1
Q3UPF5	ZCCHV_MOUSE	ZCCHV_MOUSE Zinc finger CCCH-type antiviral protein 1 OS=Mus musculus GN=Zc3hav1 PE=1 SV=1
Q9Z1M8	RED_MOUSE	RED_MOUSE Protein Red OS=Mus musculus GN=Ik PE=1 SV=2
Q91VE6	MK67I_MOUSE	MK67I_MOUSE MKI67 FHA domain-interacting nucleolar phosphoprotein OS=Mus musculus GN=Nifk PE=1 SV=1
Q8K157	GALM_MOUSE	GALM_MOUSE Aldose 1-epimerase OS=Mus musculus GN=Galm PE=1 SV=1
Q8CEE7	RDH13_MOUSE	RDH13_MOUSE Retinol dehydrogenase 13 OS=Mus musculus GN=Rdh13 PE=1 SV=1
Q8K284	TF3C1_MOUSE	TF3C1_MOUSE General transcription factor 3C polypeptide 1 OS=Mus musculus GN=Gtf3c1 PE=1 SV=2
Q9CTH6	FCF1_MOUSE	FCF1_MOUSE rRNA-processing protein FCF1 homolog OS=Mus musculus GN=Fcf1 PE=2 SV=2
Q9R210	TFEB_MOUSE	TFEB_MOUSE Transcription factor EB OS=Mus musculus GN=Tfeb PE=1 SV=2
Q9D5T0	ATAD1_MOUSE	ATAD1_MOUSE ATPase family AAA domain-containing protein 1 OS=Mus musculus GN=Atad1 PE=1 SV=1
Q9CR61	NDUB7_MOUSE	NDUB7_MOUSE NADH dehydrogenase [ubiquinone] 1 beta subcomplex subunit 7 OS=Mus musculus GN=Ndufb7 PE=1 SV=3
Q9WTX8	MD1L1_MOUSE	MD1L1_MOUSE Mitotic spindle assembly checkpoint protein MAD1 OS=Mus musculus GN=Mad1l1 PE=1 SV=1
O09044	SNP23_MOUSE	SNP23_MOUSE Synaptosomal-associated protein 23 OS=Mus musculus GN=Snap23 PE=1 SV=1
Q61029	LAP2B_MOUSE	LAP2B_MOUSE Lamina-associated polypeptide 2, isoforms beta/delta/epsilon/gamma OS=Mus musculus GN=Tmpo PE=1 SV=4
Q91Z49	UIF_MOUSE	UIF_MOUSE UAP56-interacting factor OS=Mus musculus GN=Fyttd1 PE=1 SV=1
Q64522	H2A2B_MOUSE	H2A2B_MOUSE Histone H2A type 2-B OS=Mus musculus GN=Hist2h2ab PE=1 SV=3
Q5DW34	EHMT1_MOUSE	EHMT1_MOUSE Histone-lysine N-methyltransferase EHMT1 OS=Mus musculus GN=Ehmt1 PE=1 SV=2
Q920A7	AFG31_MOUSE	AFG31_MOUSE AFG3-like protein 1 OS=Mus musculus GN=Afg3l1 PE=1 SV=2
P24610	PAX3_MOUSE	PAX3_MOUSE Paired box protein Pax-3 OS=Mus musculus GN=Pax3 PE=1 SV=2
Q9QXG9	TINF2_MOUSE	TINF2_MOUSE TERF1-interacting nuclear factor 2 OS=Mus musculus GN=Tinf2 PE=1 SV=2
P21619	LMNB2_MOUSE	LMNB2_MOUSE Lamin-B2 OS=Mus musculus GN=Lmnb2 PE=1 SV=2
Q5YB37	Q5YB37_MOUSE	Q5YB37_MOUSE Brain specific protein 2 OS=Mus musculus GN=Zbtb1 PE=1 SV=1
Q9DBY8	NVL_MOUSE	NVL_MOUSE Nuclear valosin-containing protein-like OS=Mus musculus GN=Nvl PE=1 SV=1
O70394	I27RA_MOUSE	I27RA_MOUSE Interleukin-27 receptor subunit alpha OS=Mus musculus GN=Il27ra PE=2 SV=2
O35166	GOSR2_MOUSE	GOSR2_MOUSE Golgi SNAP receptor complex member 2 OS=Mus musculus GN=Gosr2 PE=1 SV=2
O88307	SORL_MOUSE	SORL_MOUSE Sortilin-related receptor OS=Mus musculus GN=Sorl1 PE=1 SV=3
Q66JX5	FR1OP_MOUSE	FR1OP_MOUSE FGFR1 oncogene partner OS=Mus musculus GN=Fgfr1op PE=1 SV=1
Q6P9R4	ARHGI_MOUSE	ARHGI_MOUSE Rho guanine nucleotide exchange factor 18 OS=Mus musculus GN=Arhgef18 PE=1 SV=2
Q9ERE3	SGK3_MOUSE	SGK3_MOUSE Serine/threonine-protein kinase Sgk3 OS=Mus musculus GN=Sgk3 PE=1 SV=1
P10852	4F2_MOUSE	4F2_MOUSE 4F2 cell-surface antigen heavy chain OS=Mus musculus GN=Slc3a2 PE=1 SV=1
P67778	PHB_MOUSE	PHB_MOUSE Prohibitin OS=Mus musculus GN=Phb PE=1 SV=1
Q148S3	Q148S3_MOUSE	Q148S3_MOUSE NIN1/RPN12 binding protein 1 homolog (S. cerevisiae) OS=Mus musculus GN=Nob1 PE=1 SV=1
Q4VBD2	TAPT1_MOUSE	TAPT1_MOUSE Transmembrane anterior posterior transformation protein 1 OS=Mus musculus GN=Tapt1 PE=1 SV=2
Q6PDM2	SRSF1_MOUSE	SRSF1_MOUSE Serine/arginine-rich splicing factor 1 OS=Mus musculus GN=Srsf1 PE=1 SV=3
Q8VCS6	MED9_MOUSE	MED9_MOUSE Mediator of RNA polymerase II transcription subunit 9 OS=Mus musculus GN=Med9 PE=2 SV=1
Q8CCS6	PABP2_MOUSE	PABP2_MOUSE Polyadenylate-binding protein 2 OS=Mus musculus GN=Pabpn1 PE=1 SV=3
Q9Z127	LAT1_MOUSE	LAT1_MOUSE Large neutral amino acids transporter small subunit 1 OS=Mus musculus GN=Slc7a5 PE=1 SV=2
Q80UM7	MOGS_MOUSE	MOGS_MOUSE Mannosyl-oligosaccharide glucosidase OS=Mus musculus GN=Mogs PE=1 SV=1
P11798	KCC2A_MOUSE	KCC2A_MOUSE Calcium/calmodulin-dependent protein kinase type II subunit alpha OS=Mus musculus GN=Camk2a PE=1 SV=2
P70333	HNRH2_MOUSE	HNRH2_MOUSE Heterogeneous nuclear ribonucleoprotein H2 OS=Mus musculus GN=Hnrnph2 PE=1 SV=1
E9Q6M7	E9Q6M7_MOUSE	E9Q6M7_MOUSE Pumilio homolog 1 OS=Mus musculus GN=Pum1 PE=1 SV=1
Q6ZWY9	H2B1C_MOUSE	H2B1C_MOUSE Histone H2B type 1-C/E/G OS=Mus musculus GN=Hist1h2bc PE=1 SV=3
Q640M1	UT14A_MOUSE	UT14A_MOUSE U3 small nucleolar RNA-associated protein 14 homolog A OS=Mus musculus GN=Utp14a PE=1 SV=1
Q78IK4	MIC27_MOUSE	MIC27_MOUSE MICOS complex subunit Mic27 OS=Mus musculus GN=Apool PE=1 SV=1
O08547	SC22B_MOUSE	SC22B_MOUSE Vesicle-trafficking protein SEC22b OS=Mus musculus GN=Sec22b PE=1 SV=3
Q7TMX5	SHQ1_MOUSE	SHQ1_MOUSE Protein SHQ1 homolog OS=Mus musculus GN=Shq1 PE=1 SV=2
Q6P9J9	ANO6_MOUSE	ANO6_MOUSE Anoctamin-6 OS=Mus musculus GN=Ano6 PE=1 SV=1
Q9ERU9	RBP2_MOUSE	RBP2_MOUSE E3 SUMO-protein ligase RanBP2 OS=Mus musculus GN=Ranbp2 PE=1 SV=2
Q61387	COX7R_MOUSE	COX7R_MOUSE Cytochrome c oxidase subunit 7A-related protein, mitochondrial OS=Mus musculus GN=Cox7a2l PE=1 SV=1
P29341	PABP1_MOUSE	PABP1_MOUSE Polyadenylate-binding protein 1 OS=Mus musculus GN=Pabpc1 PE=1 SV=2
O54962	BAF_MOUSE	BAF_MOUSE Barrier-to-autointegration factor OS=Mus musculus GN=Banf1 PE=1 SV=1
Q8C2Q3	RBM14_MOUSE	RBM14_MOUSE RNA-binding protein 14 OS=Mus musculus GN=Rbm14 PE=1 SV=1
Q9D2R6	COA3_MOUSE	COA3_MOUSE Cytochrome c oxidase assembly factor 3 homolog, mitochondrial OS=Mus musculus GN=Coa3 PE=1 SV=1
P35330	ICAM2_MOUSE	ICAM2_MOUSE Intercellular adhesion molecule 2 OS=Mus musculus GN=Icam2 PE=1 SV=1
Q921D4	MED6_MOUSE	MED6_MOUSE Mediator of RNA polymerase II transcription subunit 6 OS=Mus musculus GN=Med6 PE=1 SV=2
P47802	MTX1_MOUSE	MTX1_MOUSE Metaxin-1 OS=Mus musculus GN=Mtx1 PE=1 SV=1
Q66JW3	TOX_MOUSE	TOX_MOUSE Thymocyte selection-associated high mobility group box protein TOX OS=Mus musculus GN=Tox PE=1 SV=2
Q501J6	DDX17_MOUSE	DDX17_MOUSE Probable ATP-dependent RNA helicase DDX17 OS=Mus musculus GN=Ddx17 PE=1 SV=1
O88983	STX8_MOUSE	STX8_MOUSE Syntaxin-8 OS=Mus musculus GN=Stx8 PE=1 SV=1
Q9JKX4	AATF_MOUSE	AATF_MOUSE Protein AATF OS=Mus musculus GN=Aatf PE=1 SV=1
Q9DCV7	K2C7_MOUSE	K2C7_MOUSE Keratin, type II cytoskeletal 7 OS=Mus musculus GN=Krt7 PE=1 SV=1
A0A0R4J045	A0A0R4J045_MOUSE	A0A0R4J045_MOUSE Ribosomal RNA-processing protein 36 homolog OS=Mus musculus GN=Rrp36 PE=1 SV=1
P48771	CX7A2_MOUSE	CX7A2_MOUSE Cytochrome c oxidase subunit 7A2, mitochondrial OS=Mus musculus GN=Cox7a2 PE=1 SV=2
Q3V235	Q3V235_MOUSE	Q3V235_MOUSE Prohibitin 2 OS=Mus musculus GN=Phb2 PE=1 SV=1
Q9DAS9	GBG12_MOUSE	GBG12_MOUSE Guanine nucleotide-binding protein G(I)/G(S)/G(O) subunit gamma-12 OS=Mus musculus GN=Gng12 PE=1 SV=3
Q8BJ71	NUP93_MOUSE	NUP93_MOUSE Nuclear pore complex protein Nup93 OS=Mus musculus GN=Nup93 PE=1 SV=1
P56183	RRP1_MOUSE	RRP1_MOUSE Ribosomal RNA processing protein 1 homolog A OS=Mus musculus GN=Rrp1 PE=1 SV=2
Q8VDF2	UHRF1_MOUSE	UHRF1_MOUSE E3 ubiquitin-protein ligase UHRF1 OS=Mus musculus GN=Uhrf1 PE=1 SV=2
Q9R0Q4	MO4L2_MOUSE	MO4L2_MOUSE Mortality factor 4-like protein 2 OS=Mus musculus GN=Morf4l2 PE=1 SV=1
Q5F4S9	Q5F4S9_MOUSE	Q5F4S9_MOUSE Protein Trpm3 OS=Mus musculus GN=Trpm3 PE=1 SV=1
Q8BWQ6	CP062_MOUSE	CP062_MOUSE UPF0505 protein C16orf62 homolog OS=Mus musculus PE=1 SV=2
B9EJ54	B9EJ54_MOUSE	B9EJ54_MOUSE MCG21756, isoform CRA_b OS=Mus musculus GN=Nup205 PE=1 SV=1
Q9DC70	NDUS7_MOUSE	NDUS7_MOUSE NADH dehydrogenase [ubiquinone] iron-sulfur protein 7, mitochondrial OS=Mus musculus GN=Ndufs7 PE=1 SV=1
Q91ZW3	SMCA5_MOUSE	SMCA5_MOUSE SWI/SNF-related matrix-associated actin-dependent regulator of chromatin subfamily A member 5 OS=Mus musculus GN=Smarca5 PE=1 SV=1
Q6R891	NEB2_MOUSE	NEB2_MOUSE Neurabin-2 OS=Mus musculus GN=Ppp1r9b PE=1 SV=1
P46660	AINX_MOUSE	AINX_MOUSE Alpha-internexin OS=Mus musculus GN=Ina PE=1 SV=3
P62267	RS23_MOUSE	RS23_MOUSE 40S ribosomal protein S23 OS=Mus musculus GN=Rps23 PE=1 SV=3
A0A0U1RNZ6	A0A0U1RNZ6_MOUSE	A0A0U1RNZ6_MOUSE Uncharacterized protein (Fragment) OS=Mus musculus PE=4 SV=1
Q9D8U0	Q9D8U0_MOUSE	Q9D8U0_MOUSE Interferon-related developmental regulator 2 OS=Mus musculus GN=Ifrd2 PE=1 SV=1
P48193	41_MOUSE	41_MOUSE Protein 4.1 OS=Mus musculus GN=Epb41 PE=1 SV=2
Q8BGX2	CS052_MOUSE	CS052_MOUSE Uncharacterized protein C19orf52 homolog OS=Mus musculus PE=1 SV=1
Q8R0K9	E2F4_MOUSE	E2F4_MOUSE Transcription factor E2F4 OS=Mus musculus GN=E2f4 PE=1 SV=1
Q03265	ATPA_MOUSE	ATPA_MOUSE ATP synthase subunit alpha, mitochondrial OS=Mus musculus GN=Atp5a1 PE=1 SV=1
P97452	BOP1_MOUSE	BOP1_MOUSE Ribosome biogenesis protein BOP1 OS=Mus musculus GN=Bop1 PE=1 SV=1
O88741	GDAP1_MOUSE	GDAP1_MOUSE Ganglioside-induced differentiation-associated protein 1 OS=Mus musculus GN=Gdap1 PE=1 SV=1
O35609	SCAM3_MOUSE	SCAM3_MOUSE Secretory carrier-associated membrane protein 3 OS=Mus musculus GN=Scamp3 PE=1 SV=3
P70245	EBP_MOUSE	EBP_MOUSE 3-beta-hydroxysteroid-Delta(8),Delta(7)-isomerase OS=Mus musculus GN=Ebp PE=1 SV=3
Q9CSN1	SNW1_MOUSE	SNW1_MOUSE SNW domain-containing protein 1 OS=Mus musculus GN=Snw1 PE=1 SV=3
Q8BK08	TMM11_MOUSE	TMM11_MOUSE Transmembrane protein 11, mitochondrial OS=Mus musculus GN=Tmem11 PE=1 SV=1
O88842	FGD3_MOUSE	FGD3_MOUSE FYVE, RhoGEF and PH domain-containing protein 3 OS=Mus musculus GN=Fgd3 PE=1 SV=1
P62264	RS14_MOUSE	RS14_MOUSE 40S ribosomal protein S14 OS=Mus musculus GN=Rps14 PE=1 SV=3
Q9CQH8	RPP14_MOUSE	RPP14_MOUSE Ribonuclease P protein subunit p14 OS=Mus musculus GN=Rpp14 PE=1 SV=1
Q9CQU5	ZWINT_MOUSE	ZWINT_MOUSE ZW10 interactor OS=Mus musculus GN=Zwint PE=1 SV=1
Q2TVT7	Q2TVT7_MOUSE	Q2TVT7_MOUSE Forkhead box L2 OS=Mus musculus GN=Foxl2 PE=2 SV=1
G3X924	G3X924_MOUSE	G3X924_MOUSE Plasmalemma vesicle associated protein OS=Mus musculus GN=Plvap PE=1 SV=1
Q61656	DDX5_MOUSE	DDX5_MOUSE Probable ATP-dependent RNA helicase DDX5 OS=Mus musculus GN=Ddx5 PE=1 SV=2
Q6NS46	RRP5_MOUSE	RRP5_MOUSE Protein RRP5 homolog OS=Mus musculus GN=Pdcd11 PE=1 SV=2
P12787	COX5A_MOUSE	COX5A_MOUSE Cytochrome c oxidase subunit 5A, mitochondrial OS=Mus musculus GN=Cox5a PE=1 SV=2
P55937	GOGA3_MOUSE	GOGA3_MOUSE Golgin subfamily A member 3 OS=Mus musculus GN=Golga3 PE=1 SV=3
Q8BG60	TXNIP_MOUSE	TXNIP_MOUSE Thioredoxin-interacting protein OS=Mus musculus GN=Txnip PE=1 SV=1
Q9CWU2	ZDH13_MOUSE	ZDH13_MOUSE Palmitoyltransferase ZDHHC13 OS=Mus musculus GN=Zdhhc13 PE=1 SV=2
Q8R0K4	CC137_MOUSE	CC137_MOUSE Coiled-coil domain-containing protein 137 OS=Mus musculus GN=Ccdc137 PE=2 SV=1
Q8VD46	ASZ1_MOUSE	ASZ1_MOUSE Ankyrin repeat, SAM and basic leucine zipper domain-containing protein 1 OS=Mus musculus GN=Asz1 PE=1 SV=2
Q8C3X2	CC90B_MOUSE	CC90B_MOUSE Coiled-coil domain-containing protein 90B, mitochondrial OS=Mus musculus GN=Ccdc90b PE=1 SV=1
Q9JI11	STK4_MOUSE	STK4_MOUSE Serine/threonine-protein kinase 4 OS=Mus musculus GN=Stk4 PE=1 SV=1
Q9WV70	NOC2L_MOUSE	NOC2L_MOUSE Nucleolar complex protein 2 homolog OS=Mus musculus GN=Noc2l PE=1 SV=2
Q80TF4	KLH13_MOUSE	KLH13_MOUSE Kelch-like protein 13 OS=Mus musculus GN=Klhl13 PE=2 SV=3
P56873	SSA27_MOUSE	SSA27_MOUSE Sjoegren syndrome/scleroderma autoantigen 1 homolog OS=Mus musculus GN=Sssca1 PE=1 SV=1
Q9ESV0	DDX24_MOUSE	DDX24_MOUSE ATP-dependent RNA helicase DDX24 OS=Mus musculus GN=Ddx24 PE=1 SV=2
Q3THG9	AASD1_MOUSE	AASD1_MOUSE Alanyl-tRNA editing protein Aarsd1 OS=Mus musculus GN=Aarsd1 PE=1 SV=2
Q8BRG8	TM209_MOUSE	TM209_MOUSE Transmembrane protein 209 OS=Mus musculus GN=Tmem209 PE=2 SV=1
Q6RUT7	CSMT1_MOUSE	CSMT1_MOUSE Protein CCSMST1 OS=Mus musculus GN=Ccsmst1 PE=1 SV=1
P23198	CBX3_MOUSE	CBX3_MOUSE Chromobox protein homolog 3 OS=Mus musculus GN=Cbx3 PE=1 SV=2
Q3TD71	Q3TD71_MOUSE	Q3TD71_MOUSE Secretory carrier membrane protein 1 OS=Mus musculus GN=Scamp1 PE=1 SV=1
Q9CQV1	TIM16_MOUSE	TIM16_MOUSE Mitochondrial import inner membrane translocase subunit TIM16 OS=Mus musculus GN=Pam16 PE=1 SV=1
Q8C0K5	GDC_MOUSE	GDC_MOUSE Graves disease carrier protein homolog OS=Mus musculus GN=Slc25a16 PE=1 SV=1
Q91XE8	TM205_MOUSE	TM205_MOUSE Transmembrane protein 205 OS=Mus musculus GN=Tmem205 PE=1 SV=1
O35600	ABCA4_MOUSE	ABCA4_MOUSE Retinal-specific ATP-binding cassette transporter OS=Mus musculus GN=Abca4 PE=2 SV=1
Q8K363	DDX18_MOUSE	DDX18_MOUSE ATP-dependent RNA helicase DDX18 OS=Mus musculus GN=Ddx18 PE=1 SV=1
Q8C5L7	RBM34_MOUSE	RBM34_MOUSE RNA-binding protein 34 OS=Mus musculus GN=Rbm34 PE=1 SV=1
Q9R1C7	PR40A_MOUSE	PR40A_MOUSE Pre-mRNA-processing factor 40 homolog A OS=Mus musculus GN=Prpf40a PE=1 SV=1
Q6P5G3	MBTD1_MOUSE	MBTD1_MOUSE MBT domain-containing protein 1 OS=Mus musculus GN=Mbtd1 PE=1 SV=1
G3X9B1	G3X9B1_MOUSE	G3X9B1_MOUSE HEAT repeat containing 1 OS=Mus musculus GN=Heatr1 PE=1 SV=1
Q921Y2	IMP3_MOUSE	IMP3_MOUSE U3 small nucleolar ribonucleoprotein protein IMP3 OS=Mus musculus GN=Imp3 PE=2 SV=1
O35633	VIAAT_MOUSE	VIAAT_MOUSE Vesicular inhibitory amino acid transporter OS=Mus musculus GN=Slc32a1 PE=1 SV=3
P12961	7B2_MOUSE	7B2_MOUSE Neuroendocrine protein 7B2 OS=Mus musculus GN=Scg5 PE=1 SV=1
Q9WTQ8	TIM23_MOUSE	TIM23_MOUSE Mitochondrial import inner membrane translocase subunit Tim23 OS=Mus musculus GN=Timm23 PE=1 SV=1
Q8VE37	RCC1_MOUSE	RCC1_MOUSE Regulator of chromosome condensation OS=Mus musculus GN=Rcc1 PE=1 SV=1
Q61102	ABCB7_MOUSE	ABCB7_MOUSE ATP-binding cassette sub-family B member 7, mitochondrial OS=Mus musculus GN=Abcb7 PE=1 SV=3
P97460	NPAS2_MOUSE	NPAS2_MOUSE Neuronal PAS domain-containing protein 2 OS=Mus musculus GN=Npas2 PE=1 SV=1
Q8CC12	CDAN1_MOUSE	CDAN1_MOUSE Codanin-1 OS=Mus musculus GN=Cdan1 PE=1 SV=2
Q09324	GCNT1_MOUSE	GCNT1_MOUSE Beta-1,3-galactosyl-O-glycosyl-glycoprotein beta-1,6-N-acetylglucosaminyltransferase OS=Mus musculus GN=Gcnt1 PE=1 SV=2
Q8VDI7	UBAC1_MOUSE	UBAC1_MOUSE Ubiquitin-associated domain-containing protein 1 OS=Mus musculus GN=Ubac1 PE=1 SV=2
Q9CRA4	MSMO1_MOUSE	MSMO1_MOUSE Methylsterol monooxygenase 1 OS=Mus musculus GN=Msmo1 PE=1 SV=1
Q6ZQ93	UBP34_MOUSE	UBP34_MOUSE Ubiquitin carboxyl-terminal hydrolase 34 OS=Mus musculus GN=Usp34 PE=1 SV=3
Q7TND5	RPF1_MOUSE	RPF1_MOUSE Ribosome production factor 1 OS=Mus musculus GN=Rpf1 PE=2 SV=2
Q9WV02	RBMX_MOUSE	RBMX_MOUSE RNA-binding motif protein, X chromosome OS=Mus musculus GN=Rbmx PE=1 SV=1
Q8BLA1	DLEC1_MOUSE	DLEC1_MOUSE Deleted in lung and esophageal cancer protein 1 homolog OS=Mus musculus GN=Dlec1 PE=2 SV=1
A2ASQ1	AGRIN_MOUSE	AGRIN_MOUSE Agrin OS=Mus musculus GN=Agrn PE=1 SV=1
Q60930	VDAC2_MOUSE	VDAC2_MOUSE Voltage-dependent anion-selective channel protein 2 OS=Mus musculus GN=Vdac2 PE=1 SV=2
Q9CXS4	CENPV_MOUSE	CENPV_MOUSE Centromere protein V OS=Mus musculus GN=Cenpv PE=1 SV=2
A2ATI9	A2ATI9_MOUSE	A2ATI9_MOUSE Golgi reassembly stacking protein 2, isoform CRA_d OS=Mus musculus GN=Gorasp2 PE=1 SV=1
Q5XG71	UTP20_MOUSE	UTP20_MOUSE Small subunit processome component 20 homolog OS=Mus musculus GN=Utp20 PE=1 SV=2
B1AVY7	KI16B_MOUSE	KI16B_MOUSE Kinesin-like protein KIF16B OS=Mus musculus GN=Kif16b PE=1 SV=1
Q3URS9	CCD51_MOUSE	CCD51_MOUSE Coiled-coil domain-containing protein 51 OS=Mus musculus GN=Ccdc51 PE=1 SV=1
P17433	SPI1_MOUSE	SPI1_MOUSE Transcription factor PU.1 OS=Mus musculus GN=Spi1 PE=1 SV=2
Q3U821	WDR75_MOUSE	WDR75_MOUSE WD repeat-containing protein 75 OS=Mus musculus GN=Wdr75 PE=1 SV=1
Q9JJ80	RPF2_MOUSE	RPF2_MOUSE Ribosome production factor 2 homolog OS=Mus musculus GN=Rpf2 PE=2 SV=2
B1AQG3	B1AQG3_MOUSE	B1AQG3_MOUSE Protein 5730455P16Rik (Fragment) OS=Mus musculus GN=5730455P16Rik PE=1 SV=1
Q8VEK3	HNRPU_MOUSE	HNRPU_MOUSE Heterogeneous nuclear ribonucleoprotein U OS=Mus musculus GN=Hnrnpu PE=1 SV=1
Q99JB2	STML2_MOUSE	STML2_MOUSE Stomatin-like protein 2, mitochondrial OS=Mus musculus GN=Stoml2 PE=1 SV=1
Q8BQX5	TMCO6_MOUSE	TMCO6_MOUSE Transmembrane and coiled-coil domain-containing protein 6 OS=Mus musculus GN=Tmco6 PE=1 SV=2
Q9DCF9	SSRG_MOUSE	SSRG_MOUSE Translocon-associated protein subunit gamma OS=Mus musculus GN=Ssr3 PE=1 SV=1
P25425	PO2F1_MOUSE	PO2F1_MOUSE POU domain, class 2, transcription factor 1 OS=Mus musculus GN=Pou2f1 PE=1 SV=3
Q8R035	ICT1_MOUSE	ICT1_MOUSE Peptidyl-tRNA hydrolase ICT1, mitochondrial OS=Mus musculus GN=Ict1 PE=1 SV=1
Q505D7	OPA3_MOUSE	OPA3_MOUSE Optic atrophy 3 protein homolog OS=Mus musculus GN=Opa3 PE=1 SV=1
Q5M9K7	Q5M9K7_MOUSE	Q5M9K7_MOUSE 40S ribosomal protein S10 OS=Mus musculus GN=Rps10 PE=1 SV=1
Q91Z92	B3GT6_MOUSE	B3GT6_MOUSE Beta-1,3-galactosyltransferase 6 OS=Mus musculus GN=B3galt6 PE=2 SV=1
Q8K0V4	CNOT3_MOUSE	CNOT3_MOUSE CCR4-NOT transcription complex subunit 3 OS=Mus musculus GN=Cnot3 PE=1 SV=1
Q91WD5	NDUS2_MOUSE	NDUS2_MOUSE NADH dehydrogenase [ubiquinone] iron-sulfur protein 2, mitochondrial OS=Mus musculus GN=Ndufs2 PE=1 SV=1
Q64337	SQSTM_MOUSE	SQSTM_MOUSE Sequestosome-1 OS=Mus musculus GN=Sqstm1 PE=1 SV=1
Q9CR80	FA32A_MOUSE	FA32A_MOUSE Protein FAM32A OS=Mus musculus GN=Fam32a PE=2 SV=1
F6VVN1	F6VVN1_MOUSE	F6VVN1_MOUSE Formin-binding protein 1 (Fragment) OS=Mus musculus GN=Fnbp1 PE=1 SV=1
P18572	BASI_MOUSE	BASI_MOUSE Basigin OS=Mus musculus GN=Bsg PE=1 SV=2
Q61733	RT31_MOUSE	RT31_MOUSE 28S ribosomal protein S31, mitochondrial OS=Mus musculus GN=Mrps31 PE=1 SV=1
Q9CSV6	SFT2C_MOUSE	SFT2C_MOUSE Vesicle transport protein SFT2C OS=Mus musculus GN=Sft2d3 PE=1 SV=2
Q69ZX8	ABLM3_MOUSE	ABLM3_MOUSE Actin-binding LIM protein 3 OS=Mus musculus GN=Ablim3 PE=1 SV=2
O35216	CENPA_MOUSE	CENPA_MOUSE Histone H3-like centromeric protein A OS=Mus musculus GN=Cenpa PE=2 SV=1
Q9CQ91	NDUA3_MOUSE	NDUA3_MOUSE NADH dehydrogenase [ubiquinone] 1 alpha subcomplex subunit 3 OS=Mus musculus GN=Ndufa3 PE=1 SV=1
Q69ZZ9	K0754_MOUSE	K0754_MOUSE Uncharacterized protein KIAA0754 OS=Mus musculus GN=Kiaa0754 PE=1 SV=2
P62488	RPB7_MOUSE	RPB7_MOUSE DNA-directed RNA polymerase II subunit RPB7 OS=Mus musculus GN=Polr2g PE=1 SV=1
Q8BQM7	SMCO3_MOUSE	SMCO3_MOUSE Single-pass membrane and coiled-coil domain-containing protein 3 OS=Mus musculus GN=Smco3 PE=2 SV=1
Q8K409	DPOLB_MOUSE	DPOLB_MOUSE DNA polymerase beta OS=Mus musculus GN=Polb PE=1 SV=3
Q99ME9	NOG1_MOUSE	NOG1_MOUSE Nucleolar GTP-binding protein 1 OS=Mus musculus GN=Gtpbp4 PE=1 SV=3
Q6PCN7	HLTF_MOUSE	HLTF_MOUSE Helicase-like transcription factor OS=Mus musculus GN=Hltf PE=1 SV=1
Q9QYI3	DNJC7_MOUSE	DNJC7_MOUSE DnaJ homolog subfamily C member 7 OS=Mus musculus GN=Dnajc7 PE=1 SV=2
Q80X73	PELO_MOUSE	PELO_MOUSE Protein pelota homolog OS=Mus musculus GN=Pelo PE=1 SV=3
Q02614	S30BP_MOUSE	S30BP_MOUSE SAP30-binding protein OS=Mus musculus GN=Sap30bp PE=1 SV=2
Q8JZQ2	AFG32_MOUSE	AFG32_MOUSE AFG3-like protein 2 OS=Mus musculus GN=Afg3l2 PE=1 SV=1
Q9QUJ7	ACSL4_MOUSE	ACSL4_MOUSE Long-chain-fatty-acid--CoA ligase 4 OS=Mus musculus GN=Acsl4 PE=1 SV=2
Q9Z0Z3	SKP2_MOUSE	SKP2_MOUSE S-phase kinase-associated protein 2 OS=Mus musculus GN=Skp2 PE=1 SV=1
A0A087WQ11	A0A087WQ11_MOUSE	A0A087WQ11_MOUSE S-phase kinase-associated protein 2 OS=Mus musculus GN=Skp2 PE=1 SV=1
Q02780	NFIA_MOUSE	NFIA_MOUSE Nuclear factor 1 A-type OS=Mus musculus GN=Nfia PE=1 SV=1
A2RSV8	A2RSV8_MOUSE	A2RSV8_MOUSE Cytochrome c oxidase subunit 4 isoform 1, mitochondrial OS=Mus musculus GN=Cox4i1 PE=1 SV=1
Q923E4	SIR1_MOUSE	SIR1_MOUSE NAD-dependent protein deacetylase sirtuin-1 OS=Mus musculus GN=Sirt1 PE=1 SV=2
Q9D6T1	TBE_MOUSE	TBE_MOUSE Tubulin epsilon chain OS=Mus musculus GN=Tube1 PE=2 SV=1
P53986	MOT1_MOUSE	MOT1_MOUSE Monocarboxylate transporter 1 OS=Mus musculus GN=Slc16a1 PE=1 SV=1
Q8K205	Q8K205_MOUSE	Q8K205_MOUSE Blood vessel epicardial substance OS=Mus musculus GN=Pop1 PE=1 SV=1
Q99M28	RNPS1_MOUSE	RNPS1_MOUSE RNA-binding protein with serine-rich domain 1 OS=Mus musculus GN=Rnps1 PE=1 SV=1
E9PY46	E9PY46_MOUSE	E9PY46_MOUSE Protein Ift140 OS=Mus musculus GN=Ift140 PE=1 SV=1
Q8VCF1	CANT1_MOUSE	CANT1_MOUSE Soluble calcium-activated nucleotidase 1 OS=Mus musculus GN=Cant1 PE=2 SV=1
Q9D0F1	NDC80_MOUSE	NDC80_MOUSE Kinetochore protein NDC80 homolog OS=Mus musculus GN=Ndc80 PE=1 SV=1
Q99KG3	RBM10_MOUSE	RBM10_MOUSE RNA-binding protein 10 OS=Mus musculus GN=Rbm10 PE=1 SV=1
Q8BUR9	MZT1_MOUSE	MZT1_MOUSE Mitotic-spindle organizing protein 1 OS=Mus musculus GN=Mzt1 PE=1 SV=1
Q9JIA7	SPHK2_MOUSE	SPHK2_MOUSE Sphingosine kinase 2 OS=Mus musculus GN=Sphk2 PE=1 SV=2
P48725	PCNT_MOUSE	PCNT_MOUSE Pericentrin OS=Mus musculus GN=Pcnt PE=1 SV=2
Q9D4V3	CCD83_MOUSE	CCD83_MOUSE Coiled-coil domain-containing protein 83 OS=Mus musculus GN=Ccdc83 PE=2 SV=1
E9PZS9	E9PZS9_MOUSE	E9PZS9_MOUSE Protein Vmn2r101 OS=Mus musculus GN=Vmn2r101 PE=4 SV=1
O88441	MTX2_MOUSE	MTX2_MOUSE Metaxin-2 OS=Mus musculus GN=Mtx2 PE=1 SV=1
O55106	STRN_MOUSE	STRN_MOUSE Striatin OS=Mus musculus GN=Strn PE=1 SV=2
Q3V1V3	ESF1_MOUSE	ESF1_MOUSE ESF1 homolog OS=Mus musculus GN=Esf1 PE=1 SV=1
Q9CS74	ECD_MOUSE	ECD_MOUSE Protein ecdysoneless homolog OS=Mus musculus GN=Ecd PE=1 SV=2
Q9CR47	NSA2_MOUSE	NSA2_MOUSE Ribosome biogenesis protein NSA2 homolog OS=Mus musculus GN=Nsa2 PE=2 SV=1
Q921M4	GOGA2_MOUSE	GOGA2_MOUSE Golgin subfamily A member 2 OS=Mus musculus GN=Golga2 PE=1 SV=3
Q3TFD2	PCAT1_MOUSE	PCAT1_MOUSE Lysophosphatidylcholine acyltransferase 1 OS=Mus musculus GN=Lpcat1 PE=1 SV=1
O08811	ERCC2_MOUSE	ERCC2_MOUSE TFIIH basal transcription factor complex helicase XPD subunit OS=Mus musculus GN=Ercc2 PE=1 SV=2
Q8BJ64	CHDH_MOUSE	CHDH_MOUSE Choline dehydrogenase, mitochondrial OS=Mus musculus GN=Chdh PE=1 SV=1
Q8VDN2	AT1A1_MOUSE	AT1A1_MOUSE Sodium/potassium-transporting ATPase subunit alpha-1 OS=Mus musculus GN=Atp1a1 PE=1 SV=1
Q6PGF7	EXOC8_MOUSE	EXOC8_MOUSE Exocyst complex component 8 OS=Mus musculus GN=Exoc8 PE=1 SV=1
Q8C6B0	Q8C6B0_MOUSE	Q8C6B0_MOUSE MCG20149, isoform CRA_a OS=Mus musculus GN=Mettl7a1 PE=1 SV=1
Q14B21	Q14B21_MOUSE	Q14B21_MOUSE 39S ribosomal protein L9, mitochondrial OS=Mus musculus GN=Mrpl9 PE=1 SV=1
P09405	NUCL_MOUSE	NUCL_MOUSE Nucleolin OS=Mus musculus GN=Ncl PE=1 SV=2
Q91VY9	ZN622_MOUSE	ZN622_MOUSE Zinc finger protein 622 OS=Mus musculus GN=Znf622 PE=1 SV=1
Q3U4X8	Q3U4X8_MOUSE	Q3U4X8_MOUSE DNA ligase OS=Mus musculus GN=Lig1 PE=1 SV=1
Q8BGQ1	SPE39_MOUSE	SPE39_MOUSE Spermatogenesis-defective protein 39 homolog OS=Mus musculus GN=Vipas39 PE=1 SV=1
Q5SVX3	Q5SVX3_MOUSE	Q5SVX3_MOUSE DEAD (Asp-Glu-Ala-Asp) box polypeptide 56 OS=Mus musculus GN=Ddx56 PE=1 SV=1
Q9CYH6	RRS1_MOUSE	RRS1_MOUSE Ribosome biogenesis regulatory protein homolog OS=Mus musculus GN=Rrs1 PE=1 SV=1
Q9CSH3	RRP44_MOUSE	RRP44_MOUSE Exosome complex exonuclease RRP44 OS=Mus musculus GN=Dis3 PE=1 SV=4
Q9CQS2	NOP10_MOUSE	NOP10_MOUSE H/ACA ribonucleoprotein complex subunit 3 OS=Mus musculus GN=Nop10 PE=3 SV=1
Q61550	RAD21_MOUSE	RAD21_MOUSE Double-strand-break repair protein rad21 homolog OS=Mus musculus GN=Rad21 PE=1 SV=3
P35951	LDLR_MOUSE	LDLR_MOUSE Low-density lipoprotein receptor OS=Mus musculus GN=Ldlr PE=1 SV=2
B2RY56	RBM25_MOUSE	RBM25_MOUSE RNA-binding protein 25 OS=Mus musculus GN=Rbm25 PE=1 SV=2
P16546	SPTN1_MOUSE	SPTN1_MOUSE Spectrin alpha chain, non-erythrocytic 1 OS=Mus musculus GN=Sptan1 PE=1 SV=4
Q8C1Z8	TM10A_MOUSE	TM10A_MOUSE tRNA methyltransferase 10 homolog A OS=Mus musculus GN=Trmt10a PE=2 SV=2
Q9D1H6	NDUF4_MOUSE	NDUF4_MOUSE NADH dehydrogenase [ubiquinone] 1 alpha subcomplex assembly factor 4 OS=Mus musculus GN=Ndufaf4 PE=1 SV=1
Q5BLJ9	Q5BLJ9_MOUSE	Q5BLJ9_MOUSE 60S ribosomal protein L27 OS=Mus musculus GN=Rpl27 PE=1 SV=1
Q91VH2	SNX9_MOUSE	SNX9_MOUSE Sorting nexin-9 OS=Mus musculus GN=Snx9 PE=1 SV=1
Q8BZ36	RINT1_MOUSE	RINT1_MOUSE RAD50-interacting protein 1 OS=Mus musculus GN=Rint1 PE=1 SV=2
Q8R5K4	NOL6_MOUSE	NOL6_MOUSE Nucleolar protein 6 OS=Mus musculus GN=Nol6 PE=2 SV=2
Q8BL97	SRSF7_MOUSE	SRSF7_MOUSE Serine/arginine-rich splicing factor 7 OS=Mus musculus GN=Srsf7 PE=1 SV=1
Q9CQS5	RIOK2_MOUSE	RIOK2_MOUSE Serine/threonine-protein kinase RIO2 OS=Mus musculus GN=Riok2 PE=1 SV=1
Q68FE8	Z280D_MOUSE	Z280D_MOUSE Zinc finger protein 280D OS=Mus musculus GN=Znf280d PE=1 SV=1
P84104	SRSF3_MOUSE	SRSF3_MOUSE Serine/arginine-rich splicing factor 3 OS=Mus musculus GN=Srsf3 PE=1 SV=1
Q61142	SPIN1_MOUSE	SPIN1_MOUSE Spindlin-1 OS=Mus musculus GN=Spin1 PE=1 SV=2
P70295	AUP1_MOUSE	AUP1_MOUSE Ancient ubiquitous protein 1 OS=Mus musculus GN=Aup1 PE=1 SV=1
Q99NB8	UBQL4_MOUSE	UBQL4_MOUSE Ubiquilin-4 OS=Mus musculus GN=Ubqln4 PE=1 SV=1
Q8BVY4	Q8BVY4_MOUSE	Q8BVY4_MOUSE Protein Supt3 OS=Mus musculus GN=Supt3 PE=1 SV=1
Q3TPU5	Q3TPU5_MOUSE	Q3TPU5_MOUSE ER membrane protein complex subunit 8 OS=Mus musculus GN=Emc8 PE=1 SV=1
Q60960	IMA5_MOUSE	IMA5_MOUSE Importin subunit alpha-5 OS=Mus musculus GN=Kpna1 PE=1 SV=2
O88708	ORC4_MOUSE	ORC4_MOUSE Origin recognition complex subunit 4 OS=Mus musculus GN=Orc4 PE=1 SV=2
Q8CGC6	RBM28_MOUSE	RBM28_MOUSE RNA-binding protein 28 OS=Mus musculus GN=Rbm28 PE=1 SV=4
Q80YE7	DAPK1_MOUSE	DAPK1_MOUSE Death-associated protein kinase 1 OS=Mus musculus GN=Dapk1 PE=1 SV=3
Q8R1N4	NUDC3_MOUSE	NUDC3_MOUSE NudC domain-containing protein 3 OS=Mus musculus GN=Nudcd3 PE=1 SV=3
Q99JP4	CDC26_MOUSE	CDC26_MOUSE Anaphase-promoting complex subunit CDC26 OS=Mus musculus GN=Cdc26 PE=1 SV=1
Q9D6N5	NC2A_MOUSE	NC2A_MOUSE Dr1-associated corepressor OS=Mus musculus GN=Drap1 PE=1 SV=3
Q91YT7	YTHD2_MOUSE	YTHD2_MOUSE YTH domain-containing family protein 2 OS=Mus musculus GN=Ythdf2 PE=1 SV=1
Q9QZA0	CAH5B_MOUSE	CAH5B_MOUSE Carbonic anhydrase 5B, mitochondrial OS=Mus musculus GN=Ca5b PE=1 SV=2
Q8BQS4	F102B_MOUSE	F102B_MOUSE Protein FAM102B OS=Mus musculus GN=Fam102b PE=2 SV=2
P28704	RXRB_MOUSE	RXRB_MOUSE Retinoic acid receptor RXR-beta OS=Mus musculus GN=Rxrb PE=2 SV=2
Q64436	ATP4A_MOUSE	ATP4A_MOUSE Potassium-transporting ATPase alpha chain 1 OS=Mus musculus GN=Atp4a PE=1 SV=3
Q3UQ22	NET5_MOUSE	NET5_MOUSE Netrin-5 OS=Mus musculus GN=Ntn5 PE=2 SV=2
E9PVZ8	E9PVZ8_MOUSE	E9PVZ8_MOUSE Protein Golgb1 OS=Mus musculus GN=Golgb1 PE=1 SV=1
P28574	MAX_MOUSE	MAX_MOUSE Protein max OS=Mus musculus GN=Max PE=1 SV=1
Q9JMG7	HDGR3_MOUSE	HDGR3_MOUSE Hepatoma-derived growth factor-related protein 3 OS=Mus musculus GN=Hdgfrp3 PE=1 SV=2
Q9CQE0	RN138_MOUSE	RN138_MOUSE E3 ubiquitin-protein ligase RNF138 OS=Mus musculus GN=Rnf138 PE=2 SV=1
A0A087WPL5	A0A087WPL5_MOUSE	A0A087WPL5_MOUSE ATP-dependent RNA helicase A OS=Mus musculus GN=Dhx9 PE=1 SV=1
Q8R081	HNRPL_MOUSE	HNRPL_MOUSE Heterogeneous nuclear ribonucleoprotein L OS=Mus musculus GN=Hnrnpl PE=1 SV=2
G5E890	G5E890_MOUSE	G5E890_MOUSE Transcription factor RFX3 OS=Mus musculus GN=Rfx3 PE=1 SV=1
Q9CXW4	RL11_MOUSE	RL11_MOUSE 60S ribosomal protein L11 OS=Mus musculus GN=Rpl11 PE=1 SV=4
Q99P69	NUF2_MOUSE	NUF2_MOUSE Kinetochore protein Nuf2 OS=Mus musculus GN=Nuf2 PE=1 SV=2
Q9JIZ5	Q9JIZ5_MOUSE	Q9JIZ5_MOUSE Activator protein 4 OS=Mus musculus GN=Tfap4 PE=1 SV=1
O35134	RPA1_MOUSE	RPA1_MOUSE DNA-directed RNA polymerase I subunit RPA1 OS=Mus musculus GN=Polr1a PE=1 SV=2
Q9DBZ5	EIF3K_MOUSE	EIF3K_MOUSE Eukaryotic translation initiation factor 3 subunit K OS=Mus musculus GN=Eif3k PE=1 SV=1
Q3V209	TMUB2_MOUSE	TMUB2_MOUSE Transmembrane and ubiquitin-like domain-containing protein 2 OS=Mus musculus GN=Tmub2 PE=1 SV=1
P53026	RL10A_MOUSE	RL10A_MOUSE 60S ribosomal protein L10a OS=Mus musculus GN=Rpl10a PE=1 SV=3
P49452	CENPC_MOUSE	CENPC_MOUSE Centromere protein C OS=Mus musculus GN=Cenpc PE=1 SV=2
Q60932	VDAC1_MOUSE	VDAC1_MOUSE Voltage-dependent anion-selective channel protein 1 OS=Mus musculus GN=Vdac1 PE=1 SV=3
Q8BKS9	PUM3_MOUSE	PUM3_MOUSE Pumilio homolog 3 OS=Mus musculus GN=Pum3 PE=1 SV=2
O70133	DHX9_MOUSE	DHX9_MOUSE ATP-dependent RNA helicase A OS=Mus musculus GN=Dhx9 PE=1 SV=2
Q9DAZ9	ANCHR_MOUSE	ANCHR_MOUSE Abscission/NoCut checkpoint regulator OS=Mus musculus GN=Zfyve19 PE=1 SV=2
Q8R127	SCPDL_MOUSE	SCPDL_MOUSE Saccharopine dehydrogenase-like oxidoreductase OS=Mus musculus GN=Sccpdh PE=1 SV=1
P50149	GNAT2_MOUSE	GNAT2_MOUSE Guanine nucleotide-binding protein G(t) subunit alpha-2 OS=Mus musculus GN=Gnat2 PE=2 SV=2
Q9R0L6	PCM1_MOUSE	PCM1_MOUSE Pericentriolar material 1 protein OS=Mus musculus GN=Pcm1 PE=1 SV=2
Q6P1G0	HEAT6_MOUSE	HEAT6_MOUSE HEAT repeat-containing protein 6 OS=Mus musculus GN=Heatr6 PE=1 SV=1
Q9CQJ4	RING2_MOUSE	RING2_MOUSE E3 ubiquitin-protein ligase RING2 OS=Mus musculus GN=Rnf2 PE=1 SV=1
Q9CXU0	MED10_MOUSE	MED10_MOUSE Mediator of RNA polymerase II transcription subunit 10 OS=Mus musculus GN=Med10 PE=1 SV=1
Q6PHQ9	Q6PHQ9_MOUSE	Q6PHQ9_MOUSE Polyadenylate-binding protein OS=Mus musculus GN=Pabpc4 PE=1 SV=1
Q8BR92	PALM2_MOUSE	PALM2_MOUSE Paralemmin-2 OS=Mus musculus GN=Palm2 PE=1 SV=1
Q62469	ITA2_MOUSE	ITA2_MOUSE Integrin alpha-2 OS=Mus musculus GN=Itga2 PE=1 SV=2
Q8BKE6	CP20A_MOUSE	CP20A_MOUSE Cytochrome P450 20A1 OS=Mus musculus GN=Cyp20a1 PE=1 SV=1
Q6PGG6	GNL3L_MOUSE	GNL3L_MOUSE Guanine nucleotide-binding protein-like 3-like protein OS=Mus musculus GN=Gnl3l PE=1 SV=1
O88665	BRD7_MOUSE	BRD7_MOUSE Bromodomain-containing protein 7 OS=Mus musculus GN=Brd7 PE=1 SV=1
F6SRV1	F6SRV1_MOUSE	F6SRV1_MOUSE Splicing factor 1 (Fragment) OS=Mus musculus GN=Sf1 PE=1 SV=7
Q91WQ5	TAF5L_MOUSE	TAF5L_MOUSE TAF5-like RNA polymerase II p300/CBP-associated factor-associated factor 65 kDa subunit 5L OS=Mus musculus GN=Taf5l PE=2 SV=1
Q3U0P5	Q3U0P5_MOUSE	Q3U0P5_MOUSE Ectonucleoside triphosphate diphosphohydrolase 6, isoform CRA_a OS=Mus musculus GN=Entpd6 PE=1 SV=1
Q8JZY1	Q8JZY1_MOUSE	Q8JZY1_MOUSE Putative tRNA (cytidine(32)/guanosine(34)-2'-O)-methyltransferase OS=Mus musculus GN=Ftsj1 PE=1 SV=1
Q9D880	TIM50_MOUSE	TIM50_MOUSE Mitochondrial import inner membrane translocase subunit TIM50 OS=Mus musculus GN=Timm50 PE=1 SV=1
Q9CRB2	NHP2_MOUSE	NHP2_MOUSE H/ACA ribonucleoprotein complex subunit 2 OS=Mus musculus GN=Nhp2 PE=1 SV=1
Q9WTS2	FUT8_MOUSE	FUT8_MOUSE Alpha-(1,6)-fucosyltransferase OS=Mus musculus GN=Fut8 PE=1 SV=2
Q5BLK2	Q5BLK2_MOUSE	Q5BLK2_MOUSE 40S ribosomal protein S20 OS=Mus musculus GN=Rps20 PE=1 SV=1
Q8R151	ZNFX1_MOUSE	ZNFX1_MOUSE NFX1-type zinc finger-containing protein 1 OS=Mus musculus GN=Znfx1 PE=1 SV=3
Q66JQ7	CASC5_MOUSE	CASC5_MOUSE Protein CASC5 OS=Mus musculus GN=Casc5 PE=1 SV=3
Q9QYA2	TOM40_MOUSE	TOM40_MOUSE Mitochondrial import receptor subunit TOM40 homolog OS=Mus musculus GN=Tomm40 PE=1 SV=3
Q8K2Y7	RM47_MOUSE	RM47_MOUSE 39S ribosomal protein L47, mitochondrial OS=Mus musculus GN=Mrpl47 PE=1 SV=2
A0A0B4J1E7	A0A0B4J1E7_MOUSE	A0A0B4J1E7_MOUSE Importin subunit alpha-3 OS=Mus musculus GN=Kpna4 PE=1 SV=1
Q8R3N1	NOP14_MOUSE	NOP14_MOUSE Nucleolar protein 14 OS=Mus musculus GN=Nop14 PE=1 SV=2
Q9QYL7	ABT1_MOUSE	ABT1_MOUSE Activator of basal transcription 1 OS=Mus musculus GN=Abt1 PE=2 SV=1
Q6PFR5	TRA2A_MOUSE	TRA2A_MOUSE Transformer-2 protein homolog alpha OS=Mus musculus GN=Tra2a PE=1 SV=1
Q0PD65	Q0PD65_MOUSE	Q0PD65_MOUSE RAB2, member RAS oncogene family OS=Mus musculus GN=Rab2a PE=1 SV=1
E9QAS4	E9QAS4_MOUSE	E9QAS4_MOUSE Chromodomain-helicase-DNA-binding protein 4 OS=Mus musculus GN=Chd4 PE=1 SV=1
Q9JI13	SAS10_MOUSE	SAS10_MOUSE Something about silencing protein 10 OS=Mus musculus GN=Utp3 PE=1 SV=1
Q8BGY7	F210A_MOUSE	F210A_MOUSE Protein FAM210A OS=Mus musculus GN=Fam210a PE=1 SV=1
Q6Q477	AT2B4_MOUSE	AT2B4_MOUSE Plasma membrane calcium-transporting ATPase 4 OS=Mus musculus GN=Atp2b4 PE=1 SV=1
Q6NVF0	OCRL_MOUSE	OCRL_MOUSE Inositol polyphosphate 5-phosphatase OCRL-1 OS=Mus musculus GN=Ocrl PE=1 SV=1
P97855	G3BP1_MOUSE	G3BP1_MOUSE Ras GTPase-activating protein-binding protein 1 OS=Mus musculus GN=G3bp1 PE=1 SV=1
Q80XL6	ACD11_MOUSE	ACD11_MOUSE Acyl-CoA dehydrogenase family member 11 OS=Mus musculus GN=Acad11 PE=1 SV=2
P55200	KMT2A_MOUSE	KMT2A_MOUSE Histone-lysine N-methyltransferase 2A OS=Mus musculus GN=Kmt2a PE=1 SV=3
P49312	ROA1_MOUSE	ROA1_MOUSE Heterogeneous nuclear ribonucleoprotein A1 OS=Mus musculus GN=Hnrnpa1 PE=1 SV=2
Q8BG17	NOL12_MOUSE	NOL12_MOUSE Nucleolar protein 12 OS=Mus musculus GN=Nol12 PE=1 SV=1
Q91WN1	DNJC9_MOUSE	DNJC9_MOUSE DnaJ homolog subfamily C member 9 OS=Mus musculus GN=Dnajc9 PE=1 SV=2
Q8K0B2	LMBD1_MOUSE	LMBD1_MOUSE Probable lysosomal cobalamin transporter OS=Mus musculus GN=Lmbrd1 PE=1 SV=1
Q6PAL0	BEND3_MOUSE	BEND3_MOUSE BEN domain-containing protein 3 OS=Mus musculus GN=Bend3 PE=1 SV=1
Q64523	H2A2C_MOUSE	H2A2C_MOUSE Histone H2A type 2-C OS=Mus musculus GN=Hist2h2ac PE=1 SV=3
P22752	H2A1_MOUSE	H2A1_MOUSE Histone H2A type 1 OS=Mus musculus GN=Hist1h2ab PE=1 SV=3
F6YJW4	F6YJW4_MOUSE	F6YJW4_MOUSE 60S ribosomal protein L18a OS=Mus musculus GN=Gm17541 PE=3 SV=1
Q9CYV5	TM135_MOUSE	TM135_MOUSE Transmembrane protein 135 OS=Mus musculus GN=Tmem135 PE=2 SV=1
Q8BVK9	SP110_MOUSE	SP110_MOUSE Sp110 nuclear body protein OS=Mus musculus GN=Sp110 PE=1 SV=1
Q61686	CBX5_MOUSE	CBX5_MOUSE Chromobox protein homolog 5 OS=Mus musculus GN=Cbx5 PE=1 SV=1
J3QK52	J3QK52_MOUSE	J3QK52_MOUSE Nucleolar complex protein 2 homolog OS=Mus musculus GN=Noc2l PE=1 SV=1
Q9R1K9	CETN2_MOUSE	CETN2_MOUSE Centrin-2 OS=Mus musculus GN=Cetn2 PE=1 SV=1
Q9WV55	VAPA_MOUSE	VAPA_MOUSE Vesicle-associated membrane protein-associated protein A OS=Mus musculus GN=Vapa PE=1 SV=2
Q80YR5	SAFB2_MOUSE	SAFB2_MOUSE Scaffold attachment factor B2 OS=Mus musculus GN=Safb2 PE=1 SV=2
J3QMC5	J3QMC5_MOUSE	J3QMC5_MOUSE Protein Mdn1 OS=Mus musculus GN=Mdn1 PE=1 SV=1
Q8C147	DOCK8_MOUSE	DOCK8_MOUSE Dedicator of cytokinesis protein 8 OS=Mus musculus GN=Dock8 PE=1 SV=4
Q921W7	Q921W7_MOUSE	Q921W7_MOUSE Putative uncharacterized protein Tes OS=Mus musculus GN=Tes PE=1 SV=2
D3Z2U7	D3Z2U7_MOUSE	D3Z2U7_MOUSE cAMP-responsive element modulator (Fragment) OS=Mus musculus GN=Crem PE=1 SV=1
Q9JJT9	PHAX_MOUSE	PHAX_MOUSE Phosphorylated adapter RNA export protein OS=Mus musculus GN=Phax PE=1 SV=1
Q9DB28	POP5_MOUSE	POP5_MOUSE Ribonuclease P/MRP protein subunit POP5 OS=Mus musculus GN=Pop5 PE=1 SV=1
Q06185	ATP5I_MOUSE	ATP5I_MOUSE ATP synthase subunit e, mitochondrial OS=Mus musculus GN=Atp5i PE=1 SV=2
E9Q3L2	PI4KA_MOUSE	PI4KA_MOUSE Phosphatidylinositol 4-kinase alpha OS=Mus musculus GN=Pi4ka PE=2 SV=2
P59235	NUP43_MOUSE	NUP43_MOUSE Nucleoporin Nup43 OS=Mus musculus GN=Nup43 PE=1 SV=2
Q9DCX2	ATP5H_MOUSE	ATP5H_MOUSE ATP synthase subunit d, mitochondrial OS=Mus musculus GN=Atp5h PE=1 SV=3
Q99LE6	ABCF2_MOUSE	ABCF2_MOUSE ATP-binding cassette sub-family F member 2 OS=Mus musculus GN=Abcf2 PE=1 SV=1
Q4VAF2	Q4VAF2_MOUSE	Q4VAF2_MOUSE 60S ribosomal protein L37a OS=Mus musculus GN=Rpl37a PE=1 SV=1
Q62036	CP131_MOUSE	CP131_MOUSE Centrosomal protein of 131 kDa OS=Mus musculus GN=Cep131 PE=1 SV=2
A2RSY6	TRM1L_MOUSE	TRM1L_MOUSE TRMT1-like protein OS=Mus musculus GN=Trmt1l PE=1 SV=1
Q9CR67	TMM33_MOUSE	TMM33_MOUSE Transmembrane protein 33 OS=Mus musculus GN=Tmem33 PE=1 SV=1
Q3UMU9	HDGR2_MOUSE	HDGR2_MOUSE Hepatoma-derived growth factor-related protein 2 OS=Mus musculus GN=Hdgfrp2 PE=1 SV=1
Q9JIK5	DDX21_MOUSE	DDX21_MOUSE Nucleolar RNA helicase 2 OS=Mus musculus GN=Ddx21 PE=1 SV=3

## Sheet: cat down blast
categories down blast cocult Ara vs mono Ara
Category
DAVID_SP_PIR_KEYWORDS_Spliceosome
DAVID_INTERPRO_IPR019781:WD40 repeat, subgroup
DAVID_INTERPRO_IPR017986:WD40 repeat, region
BCOR complex
CDC5L complex
DAVID_SP_PIR_KEYWORDS_mrna processing
C complex spliceosome
IPA_Diseases or Functions Annotation_abnormal morphology of embryoblast
DAVID_INTERPRO_IPR019782:WD40 repeat 2
DAVID_INTERPRO_IPR001680:WD40 repeat
DAVID_COG_ONTOLOGY_Cell division and chromosome partitioning
DAVID_SP_PIR_KEYWORDS_mrna splicing
IPA_Upstream Regulator_YY1
DAVID_SP_PIR_KEYWORDS_rna-binding
DAVID_KEGG_PATHWAY_mmu03040:Spliceosome
DAVID_INTERPRO_IPR000647:CTF transcription factor/nuclear factor 1
DAVID_INTERPRO_IPR019548:CTF transcription factor/nuclear factor 1, N-terminal
DAVID_INTERPRO_IPR019739:CTF transcription factor/nuclear factor 1, conserved site
DAVID_PANTHER_FAMILY_PTHR11492:NUCLEAR FACTOR I
DAVID_PIR_SUPERFAMILY_PIRSF018476:nuclear factor 1
C_326
DAVID_INTERPRO_IPR015943:WD40/YVTN repeat-like
DAVID_INTERPRO_IPR019775:WD40 repeat, conserved site
DAVID_SP_PIR_KEYWORDS_viral nucleoprotein
DAVID_INTERPRO_IPR012677:Nucleotide-binding, alpha-beta plait
DAVID_SP_PIR_KEYWORDS_helicase
DAVID_SP_PIR_KEYWORDS_wd repeat
DAVID_SP_PIR_KEYWORDS_nucleus
IPA_Diseases or Functions Annotation_processing of RNA
DAVID_SP_PIR_KEYWORDS_activator
DAVID_PANTHER_BP_ALL_BP00048:mRNA splicing
IPA_Diseases or Functions Annotation_ossification of bone
C_253
DAVID_SP_PIR_KEYWORDS_citrullination
DAVID_INTERPRO_IPR000504:RNA recognition motif, RNP-1
IPA_Ingenuity Canonical Pathways_G Protein Signaling Mediated by Tubby
EED-EZH-YY1 polycomb complex
Apoptosis- and splicing-associated protein complex (ASAP-L), SAP18-RNPS1-Acinus-L
IPA_Diseases or Functions Annotation_respiratory system development
DAVID_PANTHER_BP_ALL_BP00031:Nucleoside, nucleotide and nucleic acid metabolism
DAVID_SP_PIR_KEYWORDS_blocked carboxyl end
DAVID_PANTHER_BP_ALL_BP00047:Pre-mRNA processing
DAVID_SP_PIR_KEYWORDS_surface antigen
DAVID_PANTHER_BP_ALL_BP00044:mRNA transcription regulation
TNF-alpha/NF-kappa B signaling complex 5
DAVID_INTERPRO_IPR004170:WWE domain
DAVID_SP_PIR_KEYWORDS_rrna-binding
DAVID_PIR_SUPERFAMILY_PIRSF001321:ATP-dependent RNA helicase
IPA_Tox Category_Cardiac Hemorrhaging
IPA_Tox Diseases or Functions Annotation_bleeding of heart
DAVID_INTERPRO_IPR002777:Prefoldin beta-like
DAVID_SP_PIR_KEYWORDS_bait region
DAVID_SP_PIR_KEYWORDS_dna-binding
C_197
DAVID_INTERPRO_IPR011545:DNA/RNA helicase, DEAD/DEAH box type, N-terminal
DAVID_SP_PIR_KEYWORDS_mRNA transport
DAVID_INTERPRO_IPR014014:RNA helicase, DEAD-box type, Q motif
DAVID_PANTHER_FAMILY_PTHR10967:DEAD BOX ATP-DEPENDENT RNA HELICASE
IPA_Ingenuity Canonical Pathways_Systemic Lupus Erythematosus Signaling
DAVID_INTERPRO_IPR001650:DNA/RNA helicase, C-terminal
DAVID_INTERPRO_IPR014001:DEAD-like helicase, N-terminal
DAVID_INTERPRO_IPR014021:Helicase, superfamily 1 and 2, ATP-binding
Spliceosome
C_545
DAVID_SP_PIR_KEYWORDS_translation regulation
DAVID_INTERPRO_IPR000994:Peptidase M24, structural domain
DAVID_PANTHER_BP_ALL_BP00040:mRNA transcription
DAVID_SP_PIR_KEYWORDS_Transcription
IPA_Diseases or Functions Annotation_splicing of mRNA
C_617
IPA_Diseases or Functions Annotation Tox_cell viability of cardiomyocytes
IPA_Tox Diseases or Functions Annotation_cell viability of cardiomyocytes
DAVID_PANTHER_FAMILY_PTHR10432:RNA-BINDING PROTEIN
IPA_Diseases or Functions Annotation_quantity of central nervous system cells
TDT-TDIF2-core-histone complex
DAVID_INTERPRO_IPR011990:Tetratricopeptide-like helical
DAVID_INTERPRO_IPR012317:Poly(ADP-ribose) polymerase, catalytic region
DAVID_PANTHER_BP_ALL_BP00245:Segment specification
C_519
DAVID_SP_PIR_KEYWORDS_rrna processing
C_450
DAVID_SP_PIR_KEYWORDS_transcription regulation
DAVID_INTERPRO_IPR000727:Target SNARE coiled-coil region
IPA_Tox Diseases or Functions Annotation_necrosis of renal tubule
C_609
IPA_Diseases or Functions Annotation_splicing of RNA
C/EBPalpha-HNF6 complex
IPA_Ingenuity Canonical Pathways_Assembly of RNA Polymerase I Complex
PTPRA homodimer complex
C_5
DAVID_SP_PIR_KEYWORDS_thymus
DAVID_BIOCARTA_m_dbpbPathway:Transcriptional activation of dbpb from mRNA
DAVID_SP_PIR_KEYWORDS_eye lens
DAVID_SP_PIR_KEYWORDS_methylated amino acid
IPA_Ingenuity Toxicity Lists_Cell Cycle: G1,S Checkpoint Regulation
DAVID_SP_PIR_KEYWORDS_zinc-finger
IPA_Diseases or Functions Annotation_differentiation of breast cell lines
IPA_Diseases or Functions Annotation_differentiation of epithelial cell lines
C_379
CEN complex
DAVID_INTERPRO_IPR018111:K Homology, type 1, subgroup
DAVID_INTERPRO_IPR000629:RNA helicase, ATP-dependent, DEAD-box, conserved site
IPA_Upstream Regulator_NRF1
IPA_Diseases or Functions Annotation_abnormal morphology of vasculature
IPA_Upstream Regulator_IGF1R_transmembrane receptor
C_224
IPA_Ingenuity Canonical Pathways_DNA Methylation and Transcriptional Repression Signaling
DSS1 complex
DAVID_SP_PIR_KEYWORDS_alternative splicing
IPA_Diseases or Functions Annotation_modification of rRNA
IPA_Diseases or Functions Annotation_Growth Failure
C_218
DAVID_SP_PIR_KEYWORDS_mitochondrial inner membrane
DAVID_SP_PIR_KEYWORDS_transmembrane protein
C_473
DAVID_PANTHER_BP_ALL_BP00055:rRNA metabolism
DAVID_PANTHER_PATHWAY_P04380:Cortocotropin releasing factor receptor signaling pathway
DAVID_SP_PIR_KEYWORDS_Apoptosis
IPA_Ingenuity Canonical Pathways_Cell Cycle: G1,S Checkpoint Regulation
IPA_Diseases or Functions Annotation_stratification of cerebral cortex
DAVID_INTERPRO_IPR006594:LisH dimerisation motif
DAVID_SP_PIR_KEYWORDS_ribonucleoprotein
C_618
C_440
C_120
DAVID_SP_PIR_KEYWORDS_membrane-associated complex
IPA_Diseases or Functions Annotation_processing of mRNA
C_594
DAVID_SP_PIR_KEYWORDS_phosphoprotein
DAVID_KEGG_PATHWAY_mmu04130:SNARE interactions in vesicular transport
DAVID_SP_PIR_KEYWORDS_differentiation
DAVID_PIR_SUPERFAMILY_PIRSF002072:helix-destabilizing protein
Metaxin complex
DAVID_PANTHER_BP_ALL_BP00244:Anterior/posterior patterning
MCL1-BAK1 complex
DAVID_SP_PIR_KEYWORDS_oxidative phosphorylation
IPA_Diseases or Functions Annotation_arrest in interphase
DAVID_KEGG_PATHWAY_mmu04260:Cardiac muscle contraction
DAVID_INTERPRO_IPR004087:K Homology
IPA_Diseases or Functions Annotation_neurotransmission
IPA_Upstream Regulator_SP1
DAVID_SP_PIR_KEYWORDS_amino-acid transport
DAVID_INTERPRO_IPR001322:Intermediate filament, C-terminal
DAVID_PANTHER_SUBFAMILY_PTHR23239:SF12:INTERMEDIATE FILAMENT_LAMIN
DAVID_PANTHER_BP_ALL_BP00133:Nuclear transport
DAVID_PANTHER_PATHWAY_P04376:5HT4 type receptor mediated signaling pathway
DAVID_PANTHER_PATHWAY_P04379:Beta3 adrenergic receptor signaling pathway
DAVID_PANTHER_PATHWAY_P04374:5HT2 type receptor mediated signaling pathway
DAVID_PANTHER_PATHWAY_P04391:Oxytocin receptor mediated signaling pathway
DAVID_PANTHER_PATHWAY_P04394:Thyrotropin-releasing hormone receptor signaling pathway
DAVID_PANTHER_BP_ALL_BP00211:Miscellaneous
DAVID_PANTHER_BP_ALL_BP00134:Mitochondrial transport
C_103
DAVID_SP_PIR_KEYWORDS_methylation
ALL-1 supercomplex
NuA4/Tip60 HAT complex
DAVID_SP_PIR_KEYWORDS_zinc finger
C_405
DAVID_PANTHER_BP_ALL_BP00058:Nucleoside, nucleotide and nucleic acid transport
DAVID_INTERPRO_IPR001208:DNA-dependent ATPase MCM
DAVID_INTERPRO_IPR018525:DNA-dependent ATPase MCM, conserved site
DAVID_PANTHER_FAMILY_PTHR11630:DNA REPLICATION LICENSING FACTOR
C_358
IPA_Diseases or Functions Annotation_processing of rRNA
DAVID_BIOCARTA_m_antisensePathway:RNA polymerase III transcription
Grand Total
C_601
C_378
IPA_Ingenuity Canonical Pathways_RAN Signaling
IPA_Diseases or Functions Annotation_synaptic transmission
DAVID_SP_PIR_KEYWORDS_cf(0)
C_49
C_607
Kif3-cadherin-catenin complex
C_381
IPA_Upstream Regulator_IGF1R
SNARE complex (SNAP23, STX1A)
DAVID_PANTHER_PATHWAY_P00042:Muscarinic acetylcholine receptor 1 and 3 signaling pathway
IPA_Upstream Regulator_YY1_transcription regulator
DAVID_PIR_SUPERFAMILY_PIRSF001171:ATP-dependent 26S proteinase
Nop56p-associated pre-rRNA complex
C_433
DAVID_SP_PIR_KEYWORDS_translocation
Ternary complex (LRRC7, CAMK2a, ACTN4)
IPA_Tox Diseases or Functions Annotation_membranous glomerulonephritis
DAVID_INTERPRO_IPR006012:Syntaxin/epimorphin, conserved site
C_553
DGCR8 multiprotein complex
DAVID_PANTHER_BP_ALL_BP00273:Chromatin packaging and remodeling
IPA_My Lists_decreases mito swelling
C_268
DAVID_SP_PIR_KEYWORDS_paired box
DAVID_PANTHER_PATHWAY_P00002:Alpha adrenergic receptor signaling pathway
BANF1 homodimer protein
C_504
IPA_Diseases or Functions Annotation_expression of RNA
DAVID_SP_PIR_KEYWORDS_ribosome biogenesis
DAVID_SP_PIR_KEYWORDS_nuclear pore complex
IPA_My Lists_Stabilization of DNA
DAVID_PANTHER_BP_ALL_BP00242:Embryogenesis
IPA_My Lists_Decreases activation of DNA endogenous promoter
DAVID_SP_PIR_KEYWORDS_nucleosome core
IPA_Tox Diseases or Functions Annotation_enlargement of heart ventricle
C_32
IPA_Tox Diseases or Functions Annotation_enlargement of left ventricle
IPA_Tox Diseases or Functions Annotation_stress response of ventricular septum
SNARE complex (Vti1b, Stx7, Stx8, Vamp8)
DAVID_SP_PIR_KEYWORDS_nucleolus
IPA_My Lists_stabilization of RNA
DAVID_SP_PIR_KEYWORDS_ATP biosynthesis
DAVID_KEGG_PATHWAY_mmu00100:Steroid biosynthesis
DAVID_SP_PIR_KEYWORDS_RNA binding
C_584
C_557
DAVID_PANTHER_PATHWAY_P04375:5HT3 type receptor mediated signaling pathway
IPA_Upstream Regulator_EZR
IPA_My Lists_increases fusion of mito
IPA_Upstream Regulator_SLC13A1
DAVID_SP_PIR_KEYWORDS_repressor
DAVID_PANTHER_PATHWAY_P00039:Metabotropic glutamate receptor group III pathway
C_240
DAVID_PANTHER_FAMILY_PTHR10687:SECRETORY CARRIER MEMBRANE PROTEIN
SCAMP1-SCAMP2-SCAMP3 complex
DAVID_BIOCARTA_m_tnfr1Pathway:TNFR1 Signaling Pathway
C_494
DAVID_INTERPRO_IPR012340:Nucleic acid-binding, OB-fold
DAVID_SP_PIR_KEYWORDS_Initiation factor
DAVID_SP_PIR_KEYWORDS_dna synthesis
DAVID_KEGG_PATHWAY_mmu04330:Notch signaling pathway
IPA_Tox Category_Heart Failure
IPA_Tox Diseases or Functions Annotation_failure of heart
DAVID_SP_PIR_KEYWORDS_transport
DAVID_SP_PIR_KEYWORDS_laminin egf-like domain
DAVID_KEGG_PATHWAY_mmu05223:Non-small cell lung cancer
DAVID_INTERPRO_IPR001101:Plectin repeat
DAVID_PANTHER_PATHWAY_P00037:Ionotropic glutamate receptor pathway
DAVID_SP_PIR_KEYWORDS_2Fe-2S
Pericentrin-GCP complex
IPA_Upstream Regulator_FOSB
C_306
DAVID_INTERPRO_IPR003890:MIF4G-like, type 3
DAVID_INTERPRO_IPR016021:MIF4-like, type 1/2/3
IPA_Diseases or Functions Annotation_initiation of expression of RNA
IPA_Diseases or Functions Annotation_initiation of translation of mRNA
IPA_Diseases or Functions Annotation_initiation of translation of protein
Parvulin-associated pre-rRNP complex
DAVID_PANTHER_SUBFAMILY_PTHR13976:SF3:HETEROGENEOUS NUCLEAR RIBONUCLEOPROTEIN-RELATED_HETEROGENEOUS NUCLEAR RIBONUCLEOPROTEIN (HNRNP)
DAVID_BIOCARTA_m_prc2Pathway:The PRC2 Complex Sets Long-term Gene Silencing Through Modification of Histone Tails
C_275
DAVID_PANTHER_PATHWAY_P05915:Opioid proenkephalin pathway
DAVID_PANTHER_PATHWAY_P05916:Opioid prodynorphin pathway
DAVID_PANTHER_PATHWAY_P05917:Opioid proopiomelanocortin pathway
DAVID_PANTHER_FAMILY_PTHR10548:ARGININE/SERINE-RICH SPLICING FACTOR
C_163
IPA_Tox Category_Liver Enlargement
CBC complex (cap binding complex)
C_600
DAVID_PANTHER_BP_ALL_BP00042:mRNA transcription initiation
C_446
DAVID_INTERPRO_IPR006821:Intermediate filament, DNA-binding region
DAVID_INTERPRO_IPR002464:DNA/RNA helicase, ATP-dependent, DEAH-box type, conserved site
IPA_Diseases or Functions Annotation_morphology of endoderm
DAVID_SP_PIR_KEYWORDS_Porin
DAVID_SP_PIR_KEYWORDS_heparan sulfate
DAVID_PANTHER_BP_ALL_BP00263:Inhibition of apoptosis
IPA_Diseases or Functions Annotation_cell death of epithelial cell lines
DAVID_SP_PIR_KEYWORDS_neuropeptide
DAVID_SP_PIR_KEYWORDS_coiled coil
CD98-LAT2-ITGB1 complex
eIF3 complex (EIF3S6, EIF3S5, EIF3S4, EIF3S3, EIF3S6IP, EIF3S2, EIF3S9, EIF3S12, EIF3S10, EIF3S8, EIF3S1, EIF3S7)
C_591
DAVID_KEGG_PATHWAY_mmu03020:RNA polymerase
IPA_Diseases or Functions Annotation_transcription
DAVID_SP_PIR_KEYWORDS_neuropathy
C_619
C_523
CD147-gamma-secretase complex (APH-1a, PS-1, PEN-2, NCT variant)
DAVID_SP_PIR_KEYWORDS_mannose-binding
Emerin architectural complex
IPA_Category Tox_Cardiac Congestive Cardiac Failure
IPA_Diseases or Functions Annotation Tox_congestive heart failure
IPA_Ingenuity Canonical Pathways_Granzyme B Signaling
IPA_Diseases or Functions Annotation_lung development
IPA_My Lists_network2_extended
60S ribosomal subunit, cytoplasmic
Cytochrome c oxidase (EC 1.9.3.1), mitochondrial
DAVID_SP_PIR_KEYWORDS_bromodomain
IPA_Diseases or Functions Annotation_abnormal morphology of trabeculae carne
CAMK2-delta-MASH1 promoter-coactivator complex
IPA_Diseases or Functions Annotation_morphology of mitochondria
IPA_Ingenuity Canonical Pathways_Chondroitin and Dermatan Biosynthesis
C_169
DAVID_SP_PIR_KEYWORDS_mitochondrion inner membrane
12S U11 snRNP
IPA_Upstream Regulator_MED30
IPA_Ingenuity Toxicity Lists_Renal Inorganic Phosphate Homeostasis (Mouse)
DAVID_SP_PIR_KEYWORDS_Symport
IPA_Ingenuity Canonical Pathways_Retinoic acid Mediated Apoptosis Signaling
DAVID_KEGG_PATHWAY_mmu05016:Huntington's disease
IPA_My Lists_Catabolism of ATP
CD28-transactivation complex
DSIF complex (DRB sensitivity-inducing factor complex)
DAVID_PANTHER_PATHWAY_P00001:Adrenaline and noradrenaline biosynthesis
IPA_Upstream Regulator_CYP1A1
IPA_Ingenuity Toxicity Lists_Cell Cycle: G1/S Checkpoint Regulation
DAVID_BIOCARTA_m_etsPathway:METS affect on Macrophage Differentiation
DAVID_SP_PIR_KEYWORDS_zinc
IPA_Ingenuity Toxicity Lists_Anti-Apoptosis
DAVID_SP_PIR_KEYWORDS_iron transport
IPA_My Lists_relaxation of the heart
DAVID_SP_PIR_KEYWORDS_isopeptide bond
DAVID_KEGG_PATHWAY_mmu05012:Parkinson's disease
IPA_Diseases or Functions Annotation_morphology of vasculature
IPA_Diseases or Functions Annotation_death of embryo
IPA_Diseases or Functions Annotation_transcription of RNA
DAVID_SP_PIR_KEYWORDS_zinc transport
DAVID_PANTHER_PATHWAY_P04377:Beta1 adrenergic receptor signaling pathway
DAVID_PANTHER_PATHWAY_P04378:Beta2 adrenergic receptor signaling pathway
DAVID_INTERPRO_IPR004088:K Homology, type 1
DAVID_SP_PIR_KEYWORDS_growth regulation
IPA_Tox Diseases or Functions Annotation_apoptosis of renal tubule
IPA_Diseases or Functions Annotation_transcription of DNA
C_157
IPA_Ingenuity Canonical Pathways_EIF2 Signaling
DAVID_PANTHER_PATHWAY_P00040:Metabotropic glutamate receptor group II pathway
DAVID_PANTHER_PATHWAY_P00043:Muscarinic acetylcholine receptor 2 and 4 signaling pathway
IPA_Ingenuity Canonical Pathways_Antiproliferative Role of TOB in T Cell Signaling
DAVID_PANTHER_BP_ALL_BP00144:Anion transport
C_589
IPA_My Lists_affects metabolic process of ATP
DAVID_SP_PIR_KEYWORDS_tpr repeat
C_622
DAVID_PANTHER_BP_ALL_BP00077:Oxidative phosphorylation
IPA_Ingenuity Toxicity Lists_Increases Cardiac Dysfunction
DAVID_GENERIF_SUMMARY_19261612:Bid catalyzes MAC formation in isolated mitochondria containing Bax and/or Bak with a time course of minutes and does not require VDAC1 or VDAC3.
DAVID_BIOCARTA_m_plcePathway:Phospholipase C-epsilon pathway
TIM (TIMM23, TIMM50) complex, mitochondrial
IPA_Diseases or Functions Annotation_morphology of cerebral cortex
DAVID_SP_PIR_KEYWORDS_nonsense-mediated mrna decay
ITGA2-ITGB1 complex
CAV1-VDAC1-ESR1 complex
DAVID_SP_PIR_KEYWORDS_DNA binding
c-Myc-Max-Arf complex
ITGA6-ITGB1 complex
DAVID_PANTHER_BP_ALL_BP00203:Cell cycle
IPA_Diseases or Functions Annotation_apoptosis of fibroblast cell lines
DAVID_SP_PIR_KEYWORDS_atp synthesis
IPA_Tox Diseases or Functions Annotation_atrioventricular septal defect and common atrioventricular junction
IPA_Diseases or Functions Annotation_cell death of B-lymphocyte derived cell lines
F1F0-ATP synthase (EC 3.6.3.14), mitochondrial
C_199
C_241
GCN5-TRRAP histone acetyltransferase complex
IPA_Diseases or Functions Annotation_colony formation of cells
IPA_Ingenuity Canonical Pathways_Cholesterol Biosynthesis I
IPA_Ingenuity Canonical Pathways_Cholesterol Biosynthesis II (via 24,25-dihydrolanosterol)
IPA_Ingenuity Canonical Pathways_Cholesterol Biosynthesis III (via Desmosterol)
C_159
APP-TOMM40 complex
IPA_Diseases or Functions Annotation_catabolism of ATP
IPA_My Lists_increases mitophagy
DAVID_KEGG_PATHWAY_mmu05010:Alzheimer's disease
DAVID_SP_PIR_KEYWORDS_ion transport
GPR56-CD81-Galphaq/11-Gbeta complex
MBD1-Suv39h1-HP1 complex
DAVID_INTERPRO_IPR019559:Cullin protein, neddylation domain
DAVID_PIR_SUPERFAMILY_PIRSF017874:cullin
DAVID_SP_PIR_KEYWORDS_phosphatidylinositol linkage
Nup 107-160 subcomplex
DAVID_SP_PIR_KEYWORDS_Cobalamin
DAVID_SP_PIR_KEYWORDS_cobalt
DAVID_SP_PIR_KEYWORDS_ADP-ribosylation
IPA_Diseases or Functions Annotation_abnormal morphology of cerebrum
IPA_Upstream Regulator_FLI1
DAVID_KEGG_PATHWAY_mmu05412:Arrhythmogenic right ventricular cardiomyopathy (ARVC)
C_338
C_278
C_307
IPA_Ingenuity Canonical Pathways_Glycoaminoglycan-protein Linkage Region Biosynthesis
DAVID_KEGG_PATHWAY_mmu04514:Cell adhesion molecules (CAMs)
IPA_Upstream Regulator_MKL1_transcription regulator
IPA_Ingenuity Canonical Pathways_Cell Cycle: G1/S Checkpoint Regulation
DAVID_SP_PIR_KEYWORDS_developmental protein
IPA_Ingenuity Canonical Pathways_Phospholipase C Signaling
DAVID_PANTHER_BP_ALL_BP00197:Spermatogenesis and motility
C_413
IPA_Diseases or Functions Annotation_senescence of cells
C_370
IPA_Upstream Regulator_CLOCK_transcription regulator
DAVID_KEGG_PATHWAY_mmu00190:Oxidative phosphorylation
C_481
C_89
ITGA4-PXN-GIT1 complex
IPA_Tox Category_Renal Hydronephrosis
IPA_Tox Diseases or Functions Annotation_hydronephrosis
DAVID_SP_PIR_KEYWORDS_dna-directed rna polymerase
IPA_Diseases or Functions Annotation_cell death of embryonic cells
DAVID_INTERPRO_IPR013105:Tetratricopeptide TPR2
C_142
DAVID_SP_PIR_KEYWORDS_DNA damage
DAVID_PANTHER_PATHWAY_P00022:General transcription by RNA polymerase I
PGRMC1-SCAP complex
Respiratory chain complex I (beta subunit) mitochondrial
DAVID_PANTHER_BP_ALL_BP00016:Amino acid transport

## Sheet: prot up blast
prot up in blast cocult Ara vs mono Ara
fasta	protein	description
A0A0A6YX71	A0A0A6YX71_MOUSE	A0A0A6YX71_MOUSE Serine/threonine-protein kinase DCLK2 OS=Mus musculus GN=Dclk2 PE=1 SV=1
Q6P3D0	NUD16_MOUSE	NUD16_MOUSE U8 snoRNA-decapping enzyme OS=Mus musculus GN=Nudt16 PE=1 SV=1
Q61321	SIX4_MOUSE	SIX4_MOUSE Homeobox protein SIX4 OS=Mus musculus GN=Six4 PE=1 SV=1
P50543	S10AB_MOUSE	S10AB_MOUSE Protein S100-A11 OS=Mus musculus GN=S100a11 PE=1 SV=1
Q63844	MK03_MOUSE	MK03_MOUSE Mitogen-activated protein kinase 3 OS=Mus musculus GN=Mapk3 PE=1 SV=5
Q8C754	VPS52_MOUSE	VPS52_MOUSE Vacuolar protein sorting-associated protein 52 homolog OS=Mus musculus GN=Vps52 PE=1 SV=1
Q9WUL7	ARL3_MOUSE	ARL3_MOUSE ADP-ribosylation factor-like protein 3 OS=Mus musculus GN=Arl3 PE=1 SV=1
Q9CY94	PSF3_MOUSE	PSF3_MOUSE DNA replication complex GINS protein PSF3 OS=Mus musculus GN=Gins3 PE=2 SV=1
O35459	ECH1_MOUSE	ECH1_MOUSE Delta(3,5)-Delta(2,4)-dienoyl-CoA isomerase, mitochondrial OS=Mus musculus GN=Ech1 PE=1 SV=1
P45377	ALD2_MOUSE	ALD2_MOUSE Aldose reductase-related protein 2 OS=Mus musculus GN=Akr1b8 PE=1 SV=2
Q8VCM4	LIPT_MOUSE	LIPT_MOUSE Lipoyltransferase 1, mitochondrial OS=Mus musculus GN=Lipt1 PE=1 SV=1
G3X8Y3	G3X8Y3_MOUSE	G3X8Y3_MOUSE N-alpha-acetyltransferase 15, NatA auxiliary subunit OS=Mus musculus GN=Naa15 PE=1 SV=1
Q9JJ26	MEFV_MOUSE	MEFV_MOUSE Pyrin OS=Mus musculus GN=Mefv PE=2 SV=2
Q3UHJ0	AAK1_MOUSE	AAK1_MOUSE AP2-associated protein kinase 1 OS=Mus musculus GN=Aak1 PE=1 SV=2
Q9WU56	TRUA_MOUSE	TRUA_MOUSE tRNA pseudouridine synthase A, mitochondrial OS=Mus musculus GN=Pus1 PE=1 SV=2
Q6P549	SHIP2_MOUSE	SHIP2_MOUSE Phosphatidylinositol 3,4,5-trisphosphate 5-phosphatase 2 OS=Mus musculus GN=Inppl1 PE=1 SV=1
Q9Z2Y8	PROSC_MOUSE	PROSC_MOUSE Proline synthase co-transcribed bacterial homolog protein OS=Mus musculus GN=Prosc PE=1 SV=1
Q91YR9	PTGR1_MOUSE	PTGR1_MOUSE Prostaglandin reductase 1 OS=Mus musculus GN=Ptgr1 PE=1 SV=2
Q99P47	CNTP4_MOUSE	CNTP4_MOUSE Contactin-associated protein-like 4 OS=Mus musculus GN=Cntnap4 PE=1 SV=2
P31786	ACBP_MOUSE	ACBP_MOUSE Acyl-CoA-binding protein OS=Mus musculus GN=Dbi PE=1 SV=2
Q01730	RSU1_MOUSE	RSU1_MOUSE Ras suppressor protein 1 OS=Mus musculus GN=Rsu1 PE=1 SV=3
Q99PU7	BAP1_MOUSE	BAP1_MOUSE Ubiquitin carboxyl-terminal hydrolase BAP1 OS=Mus musculus GN=Bap1 PE=1 SV=1
Q922B2	SYDC_MOUSE	SYDC_MOUSE Aspartate--tRNA ligase, cytoplasmic OS=Mus musculus GN=Dars PE=1 SV=2
Q2UY11	COSA1_MOUSE	COSA1_MOUSE Collagen alpha-1(XXVIII) chain OS=Mus musculus GN=Col28a1 PE=2 SV=1
Q9QYC0	ADDA_MOUSE	ADDA_MOUSE Alpha-adducin OS=Mus musculus GN=Add1 PE=1 SV=2
O09005	DEGS1_MOUSE	DEGS1_MOUSE Sphingolipid delta(4)-desaturase DES1 OS=Mus musculus GN=Degs1 PE=1 SV=1
P82343	RENBP_MOUSE	RENBP_MOUSE N-acylglucosamine 2-epimerase OS=Mus musculus GN=Renbp PE=1 SV=3
Q5RKZ7	MOCS1_MOUSE	MOCS1_MOUSE Molybdenum cofactor biosynthesis protein 1 OS=Mus musculus GN=Mocs1 PE=1 SV=2
Q8K2V1	PP4R1_MOUSE	PP4R1_MOUSE Serine/threonine-protein phosphatase 4 regulatory subunit 1 OS=Mus musculus GN=Ppp4r1 PE=1 SV=2
P40142	TKT_MOUSE	TKT_MOUSE Transketolase OS=Mus musculus GN=Tkt PE=1 SV=1
Q4FJX4	Q4FJX4_MOUSE	Q4FJX4_MOUSE Csrp1 protein OS=Mus musculus GN=Csrp1 PE=1 SV=1
Q62148	AL1A2_MOUSE	AL1A2_MOUSE Retinal dehydrogenase 2 OS=Mus musculus GN=Aldh1a2 PE=1 SV=2
Q6NSR8	PEPL1_MOUSE	PEPL1_MOUSE Probable aminopeptidase NPEPL1 OS=Mus musculus GN=Npepl1 PE=1 SV=1
P34884	MIF_MOUSE	MIF_MOUSE Macrophage migration inhibitory factor OS=Mus musculus GN=Mif PE=1 SV=2
Q8R317	UBQL1_MOUSE	UBQL1_MOUSE Ubiquilin-1 OS=Mus musculus GN=Ubqln1 PE=1 SV=1
P70265	F262_MOUSE	F262_MOUSE 6-phosphofructo-2-kinase/fructose-2,6-bisphosphatase 2 OS=Mus musculus GN=Pfkfb2 PE=1 SV=2
P19639	GSTM4_MOUSE	GSTM4_MOUSE Glutathione S-transferase Mu 3 OS=Mus musculus GN=Gstm3 PE=1 SV=2
Q8C0E2	VP26B_MOUSE	VP26B_MOUSE Vacuolar protein sorting-associated protein 26B OS=Mus musculus GN=Vps26b PE=1 SV=1
Q8K337	I5P2_MOUSE	I5P2_MOUSE Type II inositol 1,4,5-trisphosphate 5-phosphatase OS=Mus musculus GN=Inpp5b PE=1 SV=1
Q9DCD0	6PGD_MOUSE	6PGD_MOUSE 6-phosphogluconate dehydrogenase, decarboxylating OS=Mus musculus GN=Pgd PE=1 SV=3
O35161	CELR1_MOUSE	CELR1_MOUSE Cadherin EGF LAG seven-pass G-type receptor 1 OS=Mus musculus GN=Celsr1 PE=1 SV=3
Q9D2R0	AACS_MOUSE	AACS_MOUSE Acetoacetyl-CoA synthetase OS=Mus musculus GN=Aacs PE=1 SV=1
Q8BGX7	SPIDR_MOUSE	SPIDR_MOUSE DNA repair-scaffolding protein OS=Mus musculus GN=Spidr PE=2 SV=1
Q9CQJ6	DENR_MOUSE	DENR_MOUSE Density-regulated protein OS=Mus musculus GN=Denr PE=1 SV=1
F6X7B3	F6X7B3_MOUSE	F6X7B3_MOUSE Protein Ankfn1 OS=Mus musculus GN=Ankfn1 PE=4 SV=1
A6H5Y3	METH_MOUSE	METH_MOUSE Methionine synthase OS=Mus musculus GN=Mtr PE=1 SV=1
Q9Z1G3	VATC1_MOUSE	VATC1_MOUSE V-type proton ATPase subunit C 1 OS=Mus musculus GN=Atp6v1c1 PE=1 SV=4
Q80Y17	L2GL1_MOUSE	L2GL1_MOUSE Lethal(2) giant larvae protein homolog 1 OS=Mus musculus GN=Llgl1 PE=1 SV=1
Q6NZR2	MSD2_MOUSE	MSD2_MOUSE Myb/SANT-like DNA-binding domain-containing protein 2 OS=Mus musculus GN=Msantd2 PE=1 SV=1
O35405	PLD3_MOUSE	PLD3_MOUSE Phospholipase D3 OS=Mus musculus GN=Pld3 PE=1 SV=1
Q3TML0	Q3TML0_MOUSE	Q3TML0_MOUSE Protein disulfide-isomerase A6 OS=Mus musculus GN=Pdia6 PE=1 SV=1
P47934	CACP_MOUSE	CACP_MOUSE Carnitine O-acetyltransferase OS=Mus musculus GN=Crat PE=1 SV=3
Q8BYC6	TAOK3_MOUSE	TAOK3_MOUSE Serine/threonine-protein kinase TAO3 OS=Mus musculus GN=Taok3 PE=1 SV=2
Q9JII6	AK1A1_MOUSE	AK1A1_MOUSE Alcohol dehydrogenase [NADP(+)] OS=Mus musculus GN=Akr1a1 PE=1 SV=3
P97376	FRG1_MOUSE	FRG1_MOUSE Protein FRG1 OS=Mus musculus GN=Frg1 PE=1 SV=2
A0A087WQ16	A0A087WQ16_MOUSE	A0A087WQ16_MOUSE DNA mismatch repair protein Msh3 OS=Mus musculus GN=Msh3 PE=1 SV=1
Q8C2A2	SEN54_MOUSE	SEN54_MOUSE tRNA-splicing endonuclease subunit Sen54 OS=Mus musculus GN=Tsen54 PE=2 SV=2
Q3V3R4	ITA1_MOUSE	ITA1_MOUSE Integrin alpha-1 OS=Mus musculus GN=Itga1 PE=1 SV=2
Q3TAP4	AP5B1_MOUSE	AP5B1_MOUSE AP-5 complex subunit beta-1 OS=Mus musculus GN=Ap5b1 PE=1 SV=1
Q8BIJ6	SYIM_MOUSE	SYIM_MOUSE Isoleucine--tRNA ligase, mitochondrial OS=Mus musculus GN=Iars2 PE=1 SV=1
Q3UYC0	PPM1H_MOUSE	PPM1H_MOUSE Protein phosphatase 1H OS=Mus musculus GN=Ppm1h PE=1 SV=1
Q61183	PAPOA_MOUSE	PAPOA_MOUSE Poly(A) polymerase alpha OS=Mus musculus GN=Papola PE=1 SV=4
Q8R1R3	STAR7_MOUSE	STAR7_MOUSE StAR-related lipid transfer protein 7, mitochondrial OS=Mus musculus GN=Stard7 PE=1 SV=2
Q62348	TSN_MOUSE	TSN_MOUSE Translin OS=Mus musculus GN=Tsn PE=1 SV=1
O88958	GNPI1_MOUSE	GNPI1_MOUSE Glucosamine-6-phosphate isomerase 1 OS=Mus musculus GN=Gnpda1 PE=1 SV=3
P99029	PRDX5_MOUSE	PRDX5_MOUSE Peroxiredoxin-5, mitochondrial OS=Mus musculus GN=Prdx5 PE=1 SV=2
F6SXM5	F6SXM5_MOUSE	F6SXM5_MOUSE Lupus La protein homolog (Fragment) OS=Mus musculus GN=Ssb PE=1 SV=1
A0A0A0MQF6	A0A0A0MQF6_MOUSE	A0A0A0MQF6_MOUSE Glyceraldehyde-3-phosphate dehydrogenase OS=Mus musculus GN=Gapdh PE=1 SV=1
V9GXA7	V9GXA7_MOUSE	V9GXA7_MOUSE Protein Gm15294 OS=Mus musculus GN=Gm15294 PE=3 SV=1
Q3TXR9	Q3TXR9_MOUSE	Q3TXR9_MOUSE Beta-hexosaminidase OS=Mus musculus GN=Hexb PE=1 SV=1
P07321	EPO_MOUSE	EPO_MOUSE Erythropoietin OS=Mus musculus GN=Epo PE=2 SV=1
P50516	VATA_MOUSE	VATA_MOUSE V-type proton ATPase catalytic subunit A OS=Mus musculus GN=Atp6v1a PE=1 SV=2
Q8VHY0	CSPG4_MOUSE	CSPG4_MOUSE Chondroitin sulfate proteoglycan 4 OS=Mus musculus GN=Cspg4 PE=1 SV=3
Q8BHZ4	ZN592_MOUSE	ZN592_MOUSE Zinc finger protein 592 OS=Mus musculus GN=Znf592 PE=1 SV=3
Q8K0C9	GMDS_MOUSE	GMDS_MOUSE GDP-mannose 4,6 dehydratase OS=Mus musculus GN=Gmds PE=1 SV=1
P61759	PFD3_MOUSE	PFD3_MOUSE Prefoldin subunit 3 OS=Mus musculus GN=Vbp1 PE=1 SV=2
Q8R1T1	CHMP7_MOUSE	CHMP7_MOUSE Charged multivesicular body protein 7 OS=Mus musculus GN=Chmp7 PE=1 SV=1
P15626	GSTM2_MOUSE	GSTM2_MOUSE Glutathione S-transferase Mu 2 OS=Mus musculus GN=Gstm2 PE=1 SV=2
Q8CGI1	F193A_MOUSE	F193A_MOUSE Protein FAM193A OS=Mus musculus GN=Fam193a PE=1 SV=2
Q9CQI6	COTL1_MOUSE	COTL1_MOUSE Coactosin-like protein OS=Mus musculus GN=Cotl1 PE=1 SV=3
D3Z4S3	PTRD1_MOUSE	PTRD1_MOUSE Putative peptidyl-tRNA hydrolase PTRHD1 OS=Mus musculus GN=Ptrhd1 PE=1 SV=1
Q9D1A2	CNDP2_MOUSE	CNDP2_MOUSE Cytosolic non-specific dipeptidase OS=Mus musculus GN=Cndp2 PE=1 SV=1
O09012	PEX5_MOUSE	PEX5_MOUSE Peroxisomal targeting signal 1 receptor OS=Mus musculus GN=Pex5 PE=1 SV=2
Q922D8	C1TC_MOUSE	C1TC_MOUSE C-1-tetrahydrofolate synthase, cytoplasmic OS=Mus musculus GN=Mthfd1 PE=1 SV=4
Q3U0K8	OGFD1_MOUSE	OGFD1_MOUSE Prolyl 3-hydroxylase OGFOD1 OS=Mus musculus GN=Ogfod1 PE=1 SV=1
P17742	PPIA_MOUSE	PPIA_MOUSE Peptidyl-prolyl cis-trans isomerase A OS=Mus musculus GN=Ppia PE=1 SV=2
Q9CR64	KISHA_MOUSE	KISHA_MOUSE Protein kish-A OS=Mus musculus GN=Tmem167a PE=1 SV=1
P10639	THIO_MOUSE	THIO_MOUSE Thioredoxin OS=Mus musculus GN=Txn PE=1 SV=3
Q9CPW4	ARPC5_MOUSE	ARPC5_MOUSE Actin-related protein 2/3 complex subunit 5 OS=Mus musculus GN=Arpc5 PE=1 SV=3
Q3V4B5	COMD6_MOUSE	COMD6_MOUSE COMM domain-containing protein 6 OS=Mus musculus GN=Commd6 PE=1 SV=1
Q3U962	CO5A2_MOUSE	CO5A2_MOUSE Collagen alpha-2(V) chain OS=Mus musculus GN=Col5a2 PE=1 SV=1
Q9Z2W0	DNPEP_MOUSE	DNPEP_MOUSE Aspartyl aminopeptidase OS=Mus musculus GN=Dnpep PE=1 SV=2
D3YWS8	D3YWS8_MOUSE	D3YWS8_MOUSE Leukocyte receptor cluster (LRC) member 8, isoform CRA_a OS=Mus musculus GN=Leng8 PE=1 SV=1
Q8BVL3	SNX17_MOUSE	SNX17_MOUSE Sorting nexin-17 OS=Mus musculus GN=Snx17 PE=1 SV=2
Q8K003	TMA7_MOUSE	TMA7_MOUSE Translation machinery-associated protein 7 OS=Mus musculus GN=Tma7 PE=3 SV=1
Q69ZK6	JHD2C_MOUSE	JHD2C_MOUSE Probable JmjC domain-containing histone demethylation protein 2C OS=Mus musculus GN=Jmjd1c PE=1 SV=3
P60670	NPL4_MOUSE	NPL4_MOUSE Nuclear protein localization protein 4 homolog OS=Mus musculus GN=Nploc4 PE=1 SV=3
Q62311	TAF6_MOUSE	TAF6_MOUSE Transcription initiation factor TFIID subunit 6 OS=Mus musculus GN=Taf6 PE=1 SV=1
D3Z7A8	D3Z7A8_MOUSE	D3Z7A8_MOUSE Protein Wdr95 OS=Mus musculus GN=Wdr95 PE=4 SV=1
F6UQQ9	F6UQQ9_MOUSE	F6UQQ9_MOUSE Protein Gm10518 OS=Mus musculus GN=Gm10518 PE=4 SV=1
A2ABY3	A2ABY3_MOUSE	A2ABY3_MOUSE Ethanolamine-phosphate cytidylyltransferase OS=Mus musculus GN=Pcyt2 PE=1 SV=1
P99026	PSB4_MOUSE	PSB4_MOUSE Proteasome subunit beta type-4 OS=Mus musculus GN=Psmb4 PE=1 SV=1
P34902	IL2RG_MOUSE	IL2RG_MOUSE Cytokine receptor common subunit gamma OS=Mus musculus GN=Il2rg PE=2 SV=1
Q80Y73	CK088_MOUSE	CK088_MOUSE UPF0722 protein C11orf88 homolog OS=Mus musculus PE=2 SV=1
Q91WG5	AAKG2_MOUSE	AAKG2_MOUSE 5'-AMP-activated protein kinase subunit gamma-2 OS=Mus musculus GN=Prkag2 PE=1 SV=2
Q3UM14	Q3UM14_MOUSE	Q3UM14_MOUSE Deoxyribonuclease II alpha OS=Mus musculus GN=Dnase2a PE=1 SV=1
P28652	KCC2B_MOUSE	KCC2B_MOUSE Calcium/calmodulin-dependent protein kinase type II subunit beta OS=Mus musculus GN=Camk2b PE=1 SV=2
Q9CWH5	TRM11_MOUSE	TRM11_MOUSE tRNA (guanine(10)-N2)-methyltransferase homolog OS=Mus musculus GN=Trmt11 PE=1 SV=1
Q00612	G6PD1_MOUSE	G6PD1_MOUSE Glucose-6-phosphate 1-dehydrogenase X OS=Mus musculus GN=G6pdx PE=1 SV=3
P07607	TYSY_MOUSE	TYSY_MOUSE Thymidylate synthase OS=Mus musculus GN=Tyms PE=1 SV=1
Q80Y86	MK15_MOUSE	MK15_MOUSE Mitogen-activated protein kinase 15 OS=Mus musculus GN=Mapk15 PE=1 SV=1
Q571I9	A16A1_MOUSE	A16A1_MOUSE Aldehyde dehydrogenase family 16 member A1 OS=Mus musculus GN=Aldh16a1 PE=1 SV=2
Q6PHZ5	RB15B_MOUSE	RB15B_MOUSE Putative RNA-binding protein 15B OS=Mus musculus GN=Rbm15b PE=1 SV=2
Q0P5W1	VPS8_MOUSE	VPS8_MOUSE Vacuolar protein sorting-associated protein 8 homolog OS=Mus musculus GN=Vps8 PE=1 SV=1
Q8VDV8	MITD1_MOUSE	MITD1_MOUSE MIT domain-containing protein 1 OS=Mus musculus GN=Mitd1 PE=1 SV=1
P52760	UK114_MOUSE	UK114_MOUSE Ribonuclease UK114 OS=Mus musculus GN=Hrsp12 PE=1 SV=3
Q8K3A0	HSC20_MOUSE	HSC20_MOUSE Iron-sulfur cluster co-chaperone protein HscB, mitochondrial OS=Mus musculus GN=Hscb PE=1 SV=2
Q9QXL8	NDK7_MOUSE	NDK7_MOUSE Nucleoside diphosphate kinase 7 OS=Mus musculus GN=Nme7 PE=1 SV=1
Q9D7M1	GID8_MOUSE	GID8_MOUSE Glucose-induced degradation protein 8 homolog OS=Mus musculus GN=Gid8 PE=1 SV=1
Q8VEJ9	VPS4A_MOUSE	VPS4A_MOUSE Vacuolar protein sorting-associated protein 4A OS=Mus musculus GN=Vps4a PE=1 SV=1
Q6PGF3	MED16_MOUSE	MED16_MOUSE Mediator of RNA polymerase II transcription subunit 16 OS=Mus musculus GN=Med16 PE=2 SV=2
Q8BIX3	AL14E_MOUSE	AL14E_MOUSE ARL14 effector protein OS=Mus musculus GN=Arl14ep PE=1 SV=1
Q8BGA2	LHPL2_MOUSE	LHPL2_MOUSE Lipoma HMGIC fusion partner-like 2 protein OS=Mus musculus GN=Lhfpl2 PE=2 SV=1
Q6P1B1	XPP1_MOUSE	XPP1_MOUSE Xaa-Pro aminopeptidase 1 OS=Mus musculus GN=Xpnpep1 PE=1 SV=1
Q6A028	SWP70_MOUSE	SWP70_MOUSE Switch-associated protein 70 OS=Mus musculus GN=Swap70 PE=1 SV=2
Q91X52	DCXR_MOUSE	DCXR_MOUSE L-xylulose reductase OS=Mus musculus GN=Dcxr PE=1 SV=2
P06745	G6PI_MOUSE	G6PI_MOUSE Glucose-6-phosphate isomerase OS=Mus musculus GN=Gpi PE=1 SV=4
Q62504	MINT_MOUSE	MINT_MOUSE Msx2-interacting protein OS=Mus musculus GN=Spen PE=1 SV=2
O88196	TTC3_MOUSE	TTC3_MOUSE E3 ubiquitin-protein ligase TTC3 OS=Mus musculus GN=Ttc3 PE=1 SV=2
Q99MN9	PCCB_MOUSE	PCCB_MOUSE Propionyl-CoA carboxylase beta chain, mitochondrial OS=Mus musculus GN=Pccb PE=1 SV=2
P50428	ARSA_MOUSE	ARSA_MOUSE Arylsulfatase A OS=Mus musculus GN=Arsa PE=1 SV=2
O08605	MKNK1_MOUSE	MKNK1_MOUSE MAP kinase-interacting serine/threonine-protein kinase 1 OS=Mus musculus GN=Mknk1 PE=1 SV=2
Q497E4	Q497E4_MOUSE	Q497E4_MOUSE Actin, alpha cardiac muscle 1 OS=Mus musculus GN=Actc1 PE=2 SV=1
Q9D892	ITPA_MOUSE	ITPA_MOUSE Inosine triphosphate pyrophosphatase OS=Mus musculus GN=Itpa PE=1 SV=2
Q8C8U0	LIPB1_MOUSE	LIPB1_MOUSE Liprin-beta-1 OS=Mus musculus GN=Ppfibp1 PE=1 SV=3
Q8K057	IFT80_MOUSE	IFT80_MOUSE Intraflagellar transport protein 80 homolog OS=Mus musculus GN=Ift80 PE=1 SV=1
S4R265	S4R265_MOUSE	S4R265_MOUSE Arginine/serine-rich coiled-coil protein 2 OS=Mus musculus GN=Rsrc2 PE=1 SV=1
Q6K1E7	GGNB1_MOUSE	GGNB1_MOUSE Gametogenetin-binding protein 1 OS=Mus musculus GN=Ggnbp1 PE=1 SV=2
Q8VEG6	CNO6L_MOUSE	CNO6L_MOUSE CCR4-NOT transcription complex subunit 6-like OS=Mus musculus GN=Cnot6l PE=1 SV=2
P46425	GSTP2_MOUSE	GSTP2_MOUSE Glutathione S-transferase P 2 OS=Mus musculus GN=Gstp2 PE=1 SV=2
Q9DBT3	CCD97_MOUSE	CCD97_MOUSE Coiled-coil domain-containing protein 97 OS=Mus musculus GN=Ccdc97 PE=1 SV=1
P51125	ICAL_MOUSE	ICAL_MOUSE Calpastatin OS=Mus musculus GN=Cast PE=1 SV=2
Q9QZ82	CP11A_MOUSE	CP11A_MOUSE Cholesterol side-chain cleavage enzyme, mitochondrial OS=Mus musculus GN=Cyp11a1 PE=1 SV=1
Q9CZH3	PSMG3_MOUSE	PSMG3_MOUSE Proteasome assembly chaperone 3 OS=Mus musculus GN=Psmg3 PE=1 SV=1
Q8CIV8	TBCE_MOUSE	TBCE_MOUSE Tubulin-specific chaperone E OS=Mus musculus GN=Tbce PE=1 SV=1
D3Z423	R212B_MOUSE	R212B_MOUSE RING finger protein 212B OS=Mus musculus GN=Rnf212b PE=4 SV=1
A2AE15	A2AE15_MOUSE	A2AE15_MOUSE Complement factor properdin OS=Mus musculus GN=Cfp PE=1 SV=1
P09411	PGK1_MOUSE	PGK1_MOUSE Phosphoglycerate kinase 1 OS=Mus musculus GN=Pgk1 PE=1 SV=4
P62838	UB2D2_MOUSE	UB2D2_MOUSE Ubiquitin-conjugating enzyme E2 D2 OS=Mus musculus GN=Ube2d2 PE=1 SV=1
Q9QZK2	BCAR3_MOUSE	BCAR3_MOUSE Breast cancer anti-estrogen resistance protein 3 OS=Mus musculus GN=Bcar3 PE=1 SV=1
H3BK73	H3BK73_MOUSE	H3BK73_MOUSE Prosalusin (Fragment) OS=Mus musculus GN=Tor2a PE=1 SV=1
Q3TT94	Q3TT94_MOUSE	Q3TT94_MOUSE Serine/threonine-protein phosphatase 2A 55 kDa regulatory subunit B OS=Mus musculus GN=Ppp2r2a PE=1 SV=1
P26043	RADI_MOUSE	RADI_MOUSE Radixin OS=Mus musculus GN=Rdx PE=1 SV=3
P11688	ITA5_MOUSE	ITA5_MOUSE Integrin alpha-5 OS=Mus musculus GN=Itga5 PE=1 SV=3
Q9DC58	DRAM1_MOUSE	DRAM1_MOUSE DNA damage-regulated autophagy modulator protein 1 OS=Mus musculus GN=Dram1 PE=2 SV=2
Q8CHT0	AL4A1_MOUSE	AL4A1_MOUSE Delta-1-pyrroline-5-carboxylate dehydrogenase, mitochondrial OS=Mus musculus GN=Aldh4a1 PE=1 SV=3
Q9Z0J0	NPC2_MOUSE	NPC2_MOUSE Epididymal secretory protein E1 OS=Mus musculus GN=Npc2 PE=1 SV=1
Q920E5	FPPS_MOUSE	FPPS_MOUSE Farnesyl pyrophosphate synthase OS=Mus musculus GN=Fdps PE=1 SV=1
Q14BW6	Q14BW6_MOUSE	Q14BW6_MOUSE Deoxyribonuclease OS=Mus musculus GN=Dnase1 PE=1 SV=1
Q91WK7	ANR54_MOUSE	ANR54_MOUSE Ankyrin repeat domain-containing protein 54 OS=Mus musculus GN=Ankrd54 PE=1 SV=1
Q9DBT5	AMPD2_MOUSE	AMPD2_MOUSE AMP deaminase 2 OS=Mus musculus GN=Ampd2 PE=1 SV=1
A0A087WQ86	A0A087WQ86_MOUSE	A0A087WQ86_MOUSE Dedicator of cytokinesis protein 10 OS=Mus musculus GN=Dock10 PE=1 SV=1
Q8R016	BLMH_MOUSE	BLMH_MOUSE Bleomycin hydrolase OS=Mus musculus GN=Blmh PE=1 SV=1
Q5UAK0	MIER1_MOUSE	MIER1_MOUSE Mesoderm induction early response protein 1 OS=Mus musculus GN=Mier1 PE=1 SV=2
Q5M9J9	Q5M9J9_MOUSE	Q5M9J9_MOUSE Aldo-keto reductase family 1, member B7 OS=Mus musculus GN=Akr1b7 PE=1 SV=1
Q543X6	Q543X6_MOUSE	Q543X6_MOUSE Dual-specificity mitogen-activated protein kinase kinase 4 OS=Mus musculus GN=Map2k4 PE=1 SV=1
P84075	HPCA_MOUSE	HPCA_MOUSE Neuron-specific calcium-binding protein hippocalcin OS=Mus musculus GN=Hpca PE=1 SV=2
Q9WVP9	MX2_MOUSE	MX2_MOUSE Interferon-induced GTP-binding protein Mx2 OS=Mus musculus GN=Mx2 PE=2 SV=2
P35441	TSP1_MOUSE	TSP1_MOUSE Thrombospondin-1 OS=Mus musculus GN=Thbs1 PE=1 SV=1
Q9CWJ9	PUR9_MOUSE	PUR9_MOUSE Bifunctional purine biosynthesis protein PURH OS=Mus musculus GN=Atic PE=1 SV=2
P97823	LYPA1_MOUSE	LYPA1_MOUSE Acyl-protein thioesterase 1 OS=Mus musculus GN=Lypla1 PE=1 SV=1
Q3ULF7	Q3ULF7_MOUSE	Q3ULF7_MOUSE Actin-related protein 3 OS=Mus musculus GN=Actr3 PE=1 SV=1
Q9QY96	CASR_MOUSE	CASR_MOUSE Extracellular calcium-sensing receptor OS=Mus musculus GN=Casr PE=1 SV=2
Q9D7S9	CHMP5_MOUSE	CHMP5_MOUSE Charged multivesicular body protein 5 OS=Mus musculus GN=Chmp5 PE=1 SV=1
P59108	CPNE2_MOUSE	CPNE2_MOUSE Copine-2 OS=Mus musculus GN=Cpne2 PE=1 SV=1
P21460	CYTC_MOUSE	CYTC_MOUSE Cystatin-C OS=Mus musculus GN=Cst3 PE=1 SV=2
P56212	ARP19_MOUSE	ARP19_MOUSE cAMP-regulated phosphoprotein 19 OS=Mus musculus GN=Arpp19 PE=1 SV=2
P47791	GSHR_MOUSE	GSHR_MOUSE Glutathione reductase, mitochondrial OS=Mus musculus GN=Gsr PE=1 SV=3
Q99J77	Q99J77_MOUSE	Q99J77_MOUSE N-acetylneuraminic acid synthase (Sialic acid synthase) OS=Mus musculus GN=Nans PE=1 SV=1
Q8R123	FAD1_MOUSE	FAD1_MOUSE FAD synthase OS=Mus musculus GN=Flad1 PE=1 SV=1
Q91VW3	SH3L3_MOUSE	SH3L3_MOUSE SH3 domain-binding glutamic acid-rich-like protein 3 OS=Mus musculus GN=Sh3bgrl3 PE=1 SV=1
P26039	TLN1_MOUSE	TLN1_MOUSE Talin-1 OS=Mus musculus GN=Tln1 PE=1 SV=2
Q6ZWM4	LSM8_MOUSE	LSM8_MOUSE U6 snRNA-associated Sm-like protein LSm8 OS=Mus musculus GN=Lsm8 PE=1 SV=3
Q8K201	KCT2_MOUSE	KCT2_MOUSE Keratinocyte-associated transmembrane protein 2 OS=Mus musculus GN=Kct2 PE=1 SV=2
A0A0R4J0P5	A0A0R4J0P5_MOUSE	A0A0R4J0P5_MOUSE Proline-serine-threonine phosphatase-interacting protein 1 OS=Mus musculus GN=Pstpip1 PE=1 SV=1
Q69ZT9	TBC30_MOUSE	TBC30_MOUSE TBC1 domain family member 30 OS=Mus musculus GN=Tbc1d30 PE=1 SV=2
P22907	HEM3_MOUSE	HEM3_MOUSE Porphobilinogen deaminase OS=Mus musculus GN=Hmbs PE=1 SV=2
Q8BVP2	Q8BVP2_MOUSE	Q8BVP2_MOUSE L-lactate dehydrogenase OS=Mus musculus GN=Ldhal6b PE=1 SV=1
Q64191	ASPG_MOUSE	ASPG_MOUSE N(4)-(beta-N-acetylglucosaminyl)-L-asparaginase OS=Mus musculus GN=Aga PE=1 SV=1
Q8BGQ7	SYAC_MOUSE	SYAC_MOUSE Alanine--tRNA ligase, cytoplasmic OS=Mus musculus GN=Aars PE=1 SV=1
A0A0N4SUK7	A0A0N4SUK7_MOUSE	A0A0N4SUK7_MOUSE Protein Wdr49 OS=Mus musculus GN=Wdr49 PE=4 SV=1
Q8BWE1	Q8BWE1_MOUSE	Q8BWE1_MOUSE Protein 1810024B03Rik OS=Mus musculus GN=1810024B03Rik PE=2 SV=1
P47857	PFKAM_MOUSE	PFKAM_MOUSE ATP-dependent 6-phosphofructokinase, muscle type OS=Mus musculus GN=Pfkm PE=1 SV=3
Q99JP6	HOME3_MOUSE	HOME3_MOUSE Homer protein homolog 3 OS=Mus musculus GN=Homer3 PE=1 SV=2
Q9DBA8	HUTI_MOUSE	HUTI_MOUSE Probable imidazolonepropionase OS=Mus musculus GN=Amdhd1 PE=1 SV=1
G5E8H5	G5E8H5_MOUSE	G5E8H5_MOUSE MCG118205, isoform CRA_c OS=Mus musculus GN=Tpte PE=1 SV=1
Q8C522	ENDD1_MOUSE	ENDD1_MOUSE Endonuclease domain-containing 1 protein OS=Mus musculus GN=Endod1 PE=1 SV=2
P10833	RRAS_MOUSE	RRAS_MOUSE Ras-related protein R-Ras OS=Mus musculus GN=Rras PE=1 SV=1
Q9R0P5	DEST_MOUSE	DEST_MOUSE Destrin OS=Mus musculus GN=Dstn PE=1 SV=3
Q9DC50	OCTC_MOUSE	OCTC_MOUSE Peroxisomal carnitine O-octanoyltransferase OS=Mus musculus GN=Crot PE=1 SV=1
Q91YS4	Q91YS4_MOUSE	Q91YS4_MOUSE Kinesin light chain 2 OS=Mus musculus GN=Klc2 PE=1 SV=1
P48441	IDUA_MOUSE	IDUA_MOUSE Alpha-L-iduronidase OS=Mus musculus GN=Idua PE=1 SV=2
O89050	MKLN1_MOUSE	MKLN1_MOUSE Muskelin OS=Mus musculus GN=Mkln1 PE=1 SV=1
Q5EG47	AAPK1_MOUSE	AAPK1_MOUSE 5'-AMP-activated protein kinase catalytic subunit alpha-1 OS=Mus musculus GN=Prkaa1 PE=1 SV=2
Q9CR63	COX16_MOUSE	COX16_MOUSE Cytochrome c oxidase assembly protein COX16 homolog, mitochondrial OS=Mus musculus GN=Cox16 PE=3 SV=1
Q3ULU3	Q3ULU3_MOUSE	Q3ULU3_MOUSE Branched-chain-amino-acid aminotransferase OS=Mus musculus GN=Bcat2 PE=1 SV=1
B1AZP2	DLGP4_MOUSE	DLGP4_MOUSE Disks large-associated protein 4 OS=Mus musculus GN=Dlgap4 PE=1 SV=1
P19324	SERPH_MOUSE	SERPH_MOUSE Serpin H1 OS=Mus musculus GN=Serpinh1 PE=1 SV=3
Q8BI22	CE128_MOUSE	CE128_MOUSE Centrosomal protein of 128 kDa OS=Mus musculus GN=Cep128 PE=1 SV=2
O70310	NMT1_MOUSE	NMT1_MOUSE Glycylpeptide N-tetradecanoyltransferase 1 OS=Mus musculus GN=Nmt1 PE=1 SV=1
Q545N8	Q545N8_MOUSE	Q545N8_MOUSE Phosphomannomutase OS=Mus musculus GN=Pmm2 PE=1 SV=1
Q8BSK8	KS6B1_MOUSE	KS6B1_MOUSE Ribosomal protein S6 kinase beta-1 OS=Mus musculus GN=Rps6kb1 PE=1 SV=2
Q9Z2I9	SUCB1_MOUSE	SUCB1_MOUSE Succinyl-CoA ligase [ADP-forming] subunit beta, mitochondrial OS=Mus musculus GN=Sucla2 PE=1 SV=2
A2RTH5	A2RTH5_MOUSE	A2RTH5_MOUSE Leucine carboxyl methyltransferase 1 OS=Mus musculus GN=Lcmt1 PE=1 SV=1
Q8K093	TRHDE_MOUSE	TRHDE_MOUSE Thyrotropin-releasing hormone-degrading ectoenzyme OS=Mus musculus GN=Trhde PE=1 SV=1
Q8R4P9	MRP7_MOUSE	MRP7_MOUSE Multidrug resistance-associated protein 7 OS=Mus musculus GN=Abcc10 PE=1 SV=1
E9PUD2	E9PUD2_MOUSE	E9PUD2_MOUSE Dynamin-1-like protein OS=Mus musculus GN=Dnm1l PE=1 SV=1
P43345	TLX1_MOUSE	TLX1_MOUSE T-cell leukemia homeobox protein 1 OS=Mus musculus GN=Tlx1 PE=1 SV=1
Q9EPB5	SERHL_MOUSE	SERHL_MOUSE Serine hydrolase-like protein OS=Mus musculus GN=Serhl PE=1 SV=1
P49718	MCM5_MOUSE	MCM5_MOUSE DNA replication licensing factor MCM5 OS=Mus musculus GN=Mcm5 PE=1 SV=1
F7BJB9	MORC3_MOUSE	MORC3_MOUSE MORC family CW-type zinc finger protein 3 OS=Mus musculus GN=Morc3 PE=1 SV=1
Q91ZJ5	UGPA_MOUSE	UGPA_MOUSE UTP--glucose-1-phosphate uridylyltransferase OS=Mus musculus GN=Ugp2 PE=1 SV=3
Q8CFX1	G6PE_MOUSE	G6PE_MOUSE GDH/6PGL endoplasmic bifunctional protein OS=Mus musculus GN=H6pd PE=1 SV=2
Q3URE1	ACSF3_MOUSE	ACSF3_MOUSE Acyl-CoA synthetase family member 3, mitochondrial OS=Mus musculus GN=Acsf3 PE=1 SV=2
A2AIV2	VIR_MOUSE	VIR_MOUSE Protein virilizer homolog OS=Mus musculus GN=Kiaa1429 PE=1 SV=1
Q8VDQ8	SIR2_MOUSE	SIR2_MOUSE NAD-dependent protein deacetylase sirtuin-2 OS=Mus musculus GN=Sirt2 PE=1 SV=2
O88844	IDHC_MOUSE	IDHC_MOUSE Isocitrate dehydrogenase [NADP] cytoplasmic OS=Mus musculus GN=Idh1 PE=1 SV=2
P85094	ISC2A_MOUSE	ISC2A_MOUSE Isochorismatase domain-containing protein 2A OS=Mus musculus GN=Isoc2a PE=1 SV=1
Q80U56	AVL9_MOUSE	AVL9_MOUSE Late secretory pathway protein AVL9 homolog OS=Mus musculus GN=Avl9 PE=1 SV=2
Q9DAI2	IFT22_MOUSE	IFT22_MOUSE Intraflagellar transport protein 22 homolog OS=Mus musculus GN=Ift22 PE=1 SV=1
Q8VE65	TAF12_MOUSE	TAF12_MOUSE Transcription initiation factor TFIID subunit 12 OS=Mus musculus GN=Taf12 PE=1 SV=1
Q91V12	BACH_MOUSE	BACH_MOUSE Cytosolic acyl coenzyme A thioester hydrolase OS=Mus musculus GN=Acot7 PE=1 SV=2
Q8VCG9	RFXAP_MOUSE	RFXAP_MOUSE Regulatory factor X-associated protein OS=Mus musculus GN=Rfxap PE=2 SV=2
B7ZNP3	B7ZNP3_MOUSE	B7ZNP3_MOUSE COMM domain-containing protein 6 OS=Mus musculus GN=Commd6 PE=1 SV=1
P27546	MAP4_MOUSE	MAP4_MOUSE Microtubule-associated protein 4 OS=Mus musculus GN=Map4 PE=1 SV=3
B2RV69	B2RV69_MOUSE	B2RV69_MOUSE Expressed sequence AI316787 OS=Mus musculus GN=Tmem199 PE=1 SV=1
O88351	IKKB_MOUSE	IKKB_MOUSE Inhibitor of nuclear factor kappa-B kinase subunit beta OS=Mus musculus GN=Ikbkb PE=1 SV=1
Q8CJG1	AGO1_MOUSE	AGO1_MOUSE Protein argonaute-1 OS=Mus musculus GN=Ago1 PE=1 SV=2
P11352	GPX1_MOUSE	GPX1_MOUSE Glutathione peroxidase 1 OS=Mus musculus GN=Gpx1 PE=1 SV=2
P14404	EVI1_MOUSE	EVI1_MOUSE MDS1 and EVI1 complex locus protein EVI1 OS=Mus musculus GN=Mecom PE=1 SV=1
Q8C4Q9	TM154_MOUSE	TM154_MOUSE Transmembrane protein 154 OS=Mus musculus GN=Tmem154 PE=1 SV=1
Q3UBS3	Q3UBS3_MOUSE	Q3UBS3_MOUSE Haptoglobin OS=Mus musculus GN=Hp PE=1 SV=1
Q5SVR0	TBC9B_MOUSE	TBC9B_MOUSE TBC1 domain family member 9B OS=Mus musculus GN=Tbc1d9b PE=1 SV=1
Q5SNZ0	GRDN_MOUSE	GRDN_MOUSE Girdin OS=Mus musculus GN=Ccdc88a PE=1 SV=2
P54822	PUR8_MOUSE	PUR8_MOUSE Adenylosuccinate lyase OS=Mus musculus GN=Adsl PE=1 SV=2
Q8R3F9	STPAP_MOUSE	STPAP_MOUSE Speckle targeted PIP5K1A-regulated poly(A) polymerase OS=Mus musculus GN=Tut1 PE=1 SV=1
Q99LJ1	FUCO_MOUSE	FUCO_MOUSE Tissue alpha-L-fucosidase OS=Mus musculus GN=Fuca1 PE=1 SV=1
Q8BHC9	FUT11_MOUSE	FUT11_MOUSE Alpha-(1,3)-fucosyltransferase 11 OS=Mus musculus GN=Fut11 PE=1 SV=1
O55222	ILK_MOUSE	ILK_MOUSE Integrin-linked protein kinase OS=Mus musculus GN=Ilk PE=1 SV=2
Q6P9R2	OXSR1_MOUSE	OXSR1_MOUSE Serine/threonine-protein kinase OSR1 OS=Mus musculus GN=Oxsr1 PE=1 SV=1
Q3TMN9	Q3TMN9_MOUSE	Q3TMN9_MOUSE Homocysteine-inducible, endoplasmic reticulum stress-inducible, ubiquitin-like domain member 1, isoform CRA_b OS=Mus musculus GN=Herpud1 PE=1 SV=1
P97369	NCF4_MOUSE	NCF4_MOUSE Neutrophil cytosol factor 4 OS=Mus musculus GN=Ncf4 PE=1 SV=2
Q3UN90	LYRM9_MOUSE	LYRM9_MOUSE LYR motif-containing protein 9 OS=Mus musculus GN=Lyrm9 PE=3 SV=1
Q8CE46	PUS7L_MOUSE	PUS7L_MOUSE Pseudouridylate synthase 7 homolog-like protein OS=Mus musculus GN=Pus7l PE=1 SV=1
P46664	PURA2_MOUSE	PURA2_MOUSE Adenylosuccinate synthetase isozyme 2 OS=Mus musculus GN=Adss PE=1 SV=2
P17751	TPIS_MOUSE	TPIS_MOUSE Triosephosphate isomerase OS=Mus musculus GN=Tpi1 PE=1 SV=4
Q9QXA1	CYHR1_MOUSE	CYHR1_MOUSE Cysteine and histidine-rich protein 1 OS=Mus musculus GN=Cyhr1 PE=1 SV=1
Q3UI66	CCD34_MOUSE	CCD34_MOUSE Coiled-coil domain-containing protein 34 OS=Mus musculus GN=Ccdc34 PE=2 SV=1
P33146	CAD15_MOUSE	CAD15_MOUSE Cadherin-15 OS=Mus musculus GN=Cdh15 PE=1 SV=3
Q571E4	GALNS_MOUSE	GALNS_MOUSE N-acetylgalactosamine-6-sulfatase OS=Mus musculus GN=Galns PE=1 SV=2
Q06180	PTN2_MOUSE	PTN2_MOUSE Tyrosine-protein phosphatase non-receptor type 2 OS=Mus musculus GN=Ptpn2 PE=1 SV=2
P60840	ENSA_MOUSE	ENSA_MOUSE Alpha-endosulfine OS=Mus musculus GN=Ensa PE=1 SV=1
Q80U38	KHNYN_MOUSE	KHNYN_MOUSE Protein KHNYN OS=Mus musculus GN=Khnyn PE=2 SV=2
A2A6H3	FBX47_MOUSE	FBX47_MOUSE F-box only protein 47 OS=Mus musculus GN=Fbxo47 PE=2 SV=2
Q60787	LCP2_MOUSE	LCP2_MOUSE Lymphocyte cytosolic protein 2 OS=Mus musculus GN=Lcp2 PE=1 SV=2
Q3TGF2	F107B_MOUSE	F107B_MOUSE Protein FAM107B OS=Mus musculus GN=Fam107b PE=1 SV=2
P97772	GRM1_MOUSE	GRM1_MOUSE Metabotropic glutamate receptor 1 OS=Mus musculus GN=Grm1 PE=1 SV=2
Q8BKX1	BAIP2_MOUSE	BAIP2_MOUSE Brain-specific angiogenesis inhibitor 1-associated protein 2 OS=Mus musculus GN=Baiap2 PE=1 SV=2
A6H5Z3	EXC6B_MOUSE	EXC6B_MOUSE Exocyst complex component 6B OS=Mus musculus GN=Exoc6b PE=1 SV=1
A0A0G2JGC8	A0A0G2JGC8_MOUSE	A0A0G2JGC8_MOUSE Protein Rap1gds1 OS=Mus musculus GN=Rap1gds1 PE=1 SV=1
Q8CIH5	PLCG2_MOUSE	PLCG2_MOUSE 1-phosphatidylinositol 4,5-bisphosphate phosphodiesterase gamma-2 OS=Mus musculus GN=Plcg2 PE=1 SV=1
Q9D3U0	PUS10_MOUSE	PUS10_MOUSE Putative tRNA pseudouridine synthase Pus10 OS=Mus musculus GN=Pus10 PE=1 SV=1
A2AKX3	SETX_MOUSE	SETX_MOUSE Probable helicase senataxin OS=Mus musculus GN=Setx PE=1 SV=1
G3X9N3	G3X9N3_MOUSE	G3X9N3_MOUSE MCG16539 OS=Mus musculus GN=Pnmal2 PE=1 SV=1
Q810Z0	Q810Z0_MOUSE	Q810Z0_MOUSE PRAMEl4 OS=Mus musculus GN=Pramel4 PE=2 SV=1
P27601	GNA13_MOUSE	GNA13_MOUSE Guanine nucleotide-binding protein subunit alpha-13 OS=Mus musculus GN=Gna13 PE=1 SV=1
Q9EPV8	UBL5_MOUSE	UBL5_MOUSE Ubiquitin-like protein 5 OS=Mus musculus GN=Ubl5 PE=1 SV=1
Q8VE73	CUL7_MOUSE	CUL7_MOUSE Cullin-7 OS=Mus musculus GN=Cul7 PE=1 SV=2
P10107	ANXA1_MOUSE	ANXA1_MOUSE Annexin A1 OS=Mus musculus GN=Anxa1 PE=1 SV=2
E9PWQ3	E9PWQ3_MOUSE	E9PWQ3_MOUSE Protein Col6a3 OS=Mus musculus GN=Col6a3 PE=1 SV=2
F8WIE5	F8WIE5_MOUSE	F8WIE5_MOUSE E3 ubiquitin-protein ligase HECTD1 OS=Mus musculus GN=Hectd1 PE=1 SV=1
P37913	DNLI1_MOUSE	DNLI1_MOUSE DNA ligase 1 OS=Mus musculus GN=Lig1 PE=1 SV=2
O70443	GNAZ_MOUSE	GNAZ_MOUSE Guanine nucleotide-binding protein G(z) subunit alpha OS=Mus musculus GN=Gnaz PE=1 SV=4
Q8BJW6	EIF2A_MOUSE	EIF2A_MOUSE Eukaryotic translation initiation factor 2A OS=Mus musculus GN=Eif2a PE=1 SV=2
P36552	HEM6_MOUSE	HEM6_MOUSE Oxygen-dependent coproporphyrinogen-III oxidase, mitochondrial OS=Mus musculus GN=Cpox PE=1 SV=2
O55111	DSG2_MOUSE	DSG2_MOUSE Desmoglein-2 OS=Mus musculus GN=Dsg2 PE=1 SV=3
B5B2N2	B5B2N2_MOUSE	B5B2N2_MOUSE Nuclear factor of activated T-cells c1 isoform IA-IXL OS=Mus musculus GN=Nfatc1 PE=1 SV=1
O89098	CYTF_MOUSE	CYTF_MOUSE Cystatin-F OS=Mus musculus GN=Cst7 PE=2 SV=1
Q8CD92	TTC27_MOUSE	TTC27_MOUSE Tetratricopeptide repeat protein 27 OS=Mus musculus GN=Ttc27 PE=1 SV=2
Q9JLI6	SCLY_MOUSE	SCLY_MOUSE Selenocysteine lyase OS=Mus musculus GN=Scly PE=1 SV=1
P60487	PLPP_MOUSE	PLPP_MOUSE Pyridoxal phosphate phosphatase OS=Mus musculus GN=Pdxp PE=1 SV=1
Q8CCJ9	P20L1_MOUSE	P20L1_MOUSE PHD finger protein 20-like protein 1 OS=Mus musculus GN=Phf20l1 PE=1 SV=2
Q3TJB1	Q3TJB1_MOUSE	Q3TJB1_MOUSE Protein Zmym1 OS=Mus musculus GN=Zmym1 PE=1 SV=1
Q9D0P0	EBPL_MOUSE	EBPL_MOUSE Emopamil-binding protein-like OS=Mus musculus GN=Ebpl PE=2 SV=1
P54797	TNG2_MOUSE	TNG2_MOUSE Transport and Golgi organization 2 homolog OS=Mus musculus GN=Tango2 PE=1 SV=1
Q71LX4	TLN2_MOUSE	TLN2_MOUSE Talin-2 OS=Mus musculus GN=Tln2 PE=1 SV=3
Q8CI94	PYGB_MOUSE	PYGB_MOUSE Glycogen phosphorylase, brain form OS=Mus musculus GN=Pygb PE=1 SV=3
P28063	PSB8_MOUSE	PSB8_MOUSE Proteasome subunit beta type-8 OS=Mus musculus GN=Psmb8 PE=1 SV=2
Q9R1Q8	TAGL3_MOUSE	TAGL3_MOUSE Transgelin-3 OS=Mus musculus GN=Tagln3 PE=1 SV=1
Q9Z0P5	TWF2_MOUSE	TWF2_MOUSE Twinfilin-2 OS=Mus musculus GN=Twf2 PE=1 SV=1
Q4VA61	DSCL1_MOUSE	DSCL1_MOUSE Down syndrome cell adhesion molecule-like protein 1 homolog OS=Mus musculus GN=Dscaml1 PE=1 SV=2
Q8R2K4	TAF6L_MOUSE	TAF6L_MOUSE TAF6-like RNA polymerase II p300/CBP-associated factor-associated factor 65 kDa subunit 6L OS=Mus musculus GN=Taf6l PE=2 SV=1
Q80WC1	UBN2_MOUSE	UBN2_MOUSE Ubinuclein-2 OS=Mus musculus GN=Ubn2 PE=1 SV=2
Q6NXL5	Q6NXL5_MOUSE	Q6NXL5_MOUSE ArfGAP with coiled-coil, ankyrin repeat and PH domains 3 OS=Mus musculus GN=Acap3 PE=1 SV=1
Q9QZ73	DCNL1_MOUSE	DCNL1_MOUSE DCN1-like protein 1 OS=Mus musculus GN=Dcun1d1 PE=1 SV=1
Z4YLI8	Z4YLI8_MOUSE	Z4YLI8_MOUSE Clustered mitochondria protein homolog OS=Mus musculus GN=Cluh PE=1 SV=1
Q7TPW1	NEXN_MOUSE	NEXN_MOUSE Nexilin OS=Mus musculus GN=Nexn PE=1 SV=3
A0A0G2JFD8	A0A0G2JFD8_MOUSE	A0A0G2JFD8_MOUSE Nexilin OS=Mus musculus GN=Nexn PE=1 SV=1
Q62009	POSTN_MOUSE	POSTN_MOUSE Periostin OS=Mus musculus GN=Postn PE=1 SV=2
Q91WK0	LRRF2_MOUSE	LRRF2_MOUSE Leucine-rich repeat flightless-interacting protein 2 OS=Mus musculus GN=Lrrfip2 PE=1 SV=1
Q8CGA0	PPM1F_MOUSE	PPM1F_MOUSE Protein phosphatase 1F OS=Mus musculus GN=Ppm1f PE=1 SV=1
Q9Z183	PADI4_MOUSE	PADI4_MOUSE Protein-arginine deiminase type-4 OS=Mus musculus GN=Padi4 PE=2 SV=3
Q3USD5	Q3USD5_MOUSE	Q3USD5_MOUSE Ethanolamine-phosphate cytidylyltransferase OS=Mus musculus GN=Pcyt2 PE=1 SV=1
Q80YS6	AFAP1_MOUSE	AFAP1_MOUSE Actin filament-associated protein 1 OS=Mus musculus GN=Afap1 PE=1 SV=1
Q9CWS0	DDAH1_MOUSE	DDAH1_MOUSE N(G),N(G)-dimethylarginine dimethylaminohydrolase 1 OS=Mus musculus GN=Ddah1 PE=1 SV=3
Q00519	XDH_MOUSE	XDH_MOUSE Xanthine dehydrogenase/oxidase OS=Mus musculus GN=Xdh PE=1 SV=5
O35317	PBX3_MOUSE	PBX3_MOUSE Pre-B-cell leukemia transcription factor 3 OS=Mus musculus GN=Pbx3 PE=2 SV=1
A3KMP2	TTC38_MOUSE	TTC38_MOUSE Tetratricopeptide repeat protein 38 OS=Mus musculus GN=Ttc38 PE=1 SV=2
Q4FJQ6	Q4FJQ6_MOUSE	Q4FJQ6_MOUSE Serine (Or cysteine) peptidase inhibitor, clade B, member 6a, isoform CRA_a OS=Mus musculus GN=Serpinb6a PE=1 SV=1
Q9CQ01	RNT2_MOUSE	RNT2_MOUSE Ribonuclease T2 OS=Mus musculus GN=Rnaset2 PE=1 SV=1
Q9D7B6	ACAD8_MOUSE	ACAD8_MOUSE Isobutyryl-CoA dehydrogenase, mitochondrial OS=Mus musculus GN=Acad8 PE=1 SV=2
Q3TTA7	CBLB_MOUSE	CBLB_MOUSE E3 ubiquitin-protein ligase CBL-B OS=Mus musculus GN=Cblb PE=1 SV=3
P29595	NEDD8_MOUSE	NEDD8_MOUSE NEDD8 OS=Mus musculus GN=Nedd8 PE=1 SV=2
Q9Z1A9	TBCD8_MOUSE	TBCD8_MOUSE TBC1 domain family member 8 OS=Mus musculus GN=Tbc1d8 PE=1 SV=2
Q78ZC4	Q78ZC4_MOUSE	Q78ZC4_MOUSE Arylamine N-acetyltransferase 2 OS=Mus musculus GN=Nat2 PE=1 SV=1
Q9DCT1	AKCL2_MOUSE	AKCL2_MOUSE 1,5-anhydro-D-fructose reductase OS=Mus musculus GN=Akr1e2 PE=1 SV=1
Q3UHU8	Q3UHU8_MOUSE	Q3UHU8_MOUSE General transcription factor II-I OS=Mus musculus GN=Gtf2i PE=1 SV=1
Q9Z2L6	MINP1_MOUSE	MINP1_MOUSE Multiple inositol polyphosphate phosphatase 1 OS=Mus musculus GN=Minpp1 PE=1 SV=3
Q6P8X1	SNX6_MOUSE	SNX6_MOUSE Sorting nexin-6 OS=Mus musculus GN=Snx6 PE=1 SV=2
Q9CWL2	CASZ1_MOUSE	CASZ1_MOUSE Zinc finger protein castor homolog 1 OS=Mus musculus GN=Casz1 PE=1 SV=3
P13597	ICAM1_MOUSE	ICAM1_MOUSE Intercellular adhesion molecule 1 OS=Mus musculus GN=Icam1 PE=1 SV=1
P70315	WASP_MOUSE	WASP_MOUSE Wiskott-Aldrich syndrome protein homolog OS=Mus musculus GN=Was PE=1 SV=1
Q9EQH4	TAF8_MOUSE	TAF8_MOUSE Transcription initiation factor TFIID subunit 8 OS=Mus musculus GN=Taf8 PE=2 SV=1
Q8C163	EXOG_MOUSE	EXOG_MOUSE Nuclease EXOG, mitochondrial OS=Mus musculus GN=Exog PE=1 SV=1
Q53WR7	Q53WR7_MOUSE	Q53WR7_MOUSE CMP-N-acetylneuraminate-poly-alpha-2,8-sialyltransferase OS=Mus musculus GN=St8sia4 PE=1 SV=1
Q3TSW4	Q3TSW4_MOUSE	Q3TSW4_MOUSE G1/S-specific cyclin-D3 OS=Mus musculus GN=Ccnd3 PE=1 SV=1
Q7TPM1	PRC2B_MOUSE	PRC2B_MOUSE Protein PRRC2B OS=Mus musculus GN=Prrc2b PE=1 SV=1
Q9WU84	CCS_MOUSE	CCS_MOUSE Copper chaperone for superoxide dismutase OS=Mus musculus GN=Ccs PE=1 SV=1
P60469	LIPA3_MOUSE	LIPA3_MOUSE Liprin-alpha-3 OS=Mus musculus GN=Ppfia3 PE=1 SV=2
Q9Z2V6	HDAC5_MOUSE	HDAC5_MOUSE Histone deacetylase 5 OS=Mus musculus GN=Hdac5 PE=1 SV=2
Q8BVI4	DHPR_MOUSE	DHPR_MOUSE Dihydropteridine reductase OS=Mus musculus GN=Qdpr PE=1 SV=2
Q8CCX5	KT222_MOUSE	KT222_MOUSE Keratin-like protein KRT222 OS=Mus musculus GN=Krt222 PE=2 SV=1
B2RRZ7	B2RRZ7_MOUSE	B2RRZ7_MOUSE TNFRSF1A-associated via death domain OS=Mus musculus GN=Tradd PE=1 SV=1
D3Z5Y1	D3Z5Y1_MOUSE	D3Z5Y1_MOUSE StAR-related lipid transfer protein 13 (Fragment) OS=Mus musculus GN=Stard13 PE=1 SV=1
P51569	AGAL_MOUSE	AGAL_MOUSE Alpha-galactosidase A OS=Mus musculus GN=Gla PE=1 SV=1
Q91YN5	UAP1_MOUSE	UAP1_MOUSE UDP-N-acetylhexosamine pyrophosphorylase OS=Mus musculus GN=Uap1 PE=1 SV=1
Q6XBJ3	ONEC2_MOUSE	ONEC2_MOUSE One cut domain family member 2 OS=Mus musculus GN=Onecut2 PE=2 SV=2
P52480	KPYM_MOUSE	KPYM_MOUSE Pyruvate kinase PKM OS=Mus musculus GN=Pkm PE=1 SV=4
P62814	VATB2_MOUSE	VATB2_MOUSE V-type proton ATPase subunit B, brain isoform OS=Mus musculus GN=Atp6v1b2 PE=1 SV=1
O35639	ANXA3_MOUSE	ANXA3_MOUSE Annexin A3 OS=Mus musculus GN=Anxa3 PE=1 SV=4
Q3U2A8	SYVM_MOUSE	SYVM_MOUSE Valine--tRNA ligase, mitochondrial OS=Mus musculus GN=Vars2 PE=1 SV=2
Q9Z0I5	Q9Z0I5_MOUSE	Q9Z0I5_MOUSE MCG141260 OS=Mus musculus GN=Slfn3 PE=1 SV=1
Q99KE1	MAOM_MOUSE	MAOM_MOUSE NAD-dependent malic enzyme, mitochondrial OS=Mus musculus GN=Me2 PE=1 SV=1
Q8K3G9	DP13B_MOUSE	DP13B_MOUSE DCC-interacting protein 13-beta OS=Mus musculus GN=Appl2 PE=1 SV=1
Q9CQ26	STABP_MOUSE	STABP_MOUSE STAM-binding protein OS=Mus musculus GN=Stambp PE=1 SV=1
Q9EQQ9	OGA_MOUSE	OGA_MOUSE Protein O-GlcNAcase OS=Mus musculus GN=Mgea5 PE=1 SV=2
Q91W78	USB1_MOUSE	USB1_MOUSE U6 snRNA phosphodiesterase OS=Mus musculus GN=Usb1 PE=2 SV=1
P22366	MYD88_MOUSE	MYD88_MOUSE Myeloid differentiation primary response protein MyD88 OS=Mus musculus GN=Myd88 PE=1 SV=3
Q5ND42	Q5ND42_MOUSE	Q5ND42_MOUSE Phosphatidylinositol transfer protein alpha isoform OS=Mus musculus GN=Pitpna PE=1 SV=1
Q61451	CD53_MOUSE	CD53_MOUSE Leukocyte surface antigen CD53 OS=Mus musculus GN=Cd53 PE=2 SV=2
P30681	HMGB2_MOUSE	HMGB2_MOUSE High mobility group protein B2 OS=Mus musculus GN=Hmgb2 PE=1 SV=3
Q8CFI5	SYPM_MOUSE	SYPM_MOUSE Probable proline--tRNA ligase, mitochondrial OS=Mus musculus GN=Pars2 PE=1 SV=2
D3Z6K4	D3Z6K4_MOUSE	D3Z6K4_MOUSE Protein zwilch homolog (Fragment) OS=Mus musculus GN=Zwilch PE=1 SV=2
E9QAM5	HELZ2_MOUSE	HELZ2_MOUSE Helicase with zinc finger domain 2 OS=Mus musculus GN=Helz2 PE=1 SV=1
P16675	PPGB_MOUSE	PPGB_MOUSE Lysosomal protective protein OS=Mus musculus GN=Ctsa PE=1 SV=1
P58404	STRN4_MOUSE	STRN4_MOUSE Striatin-4 OS=Mus musculus GN=Strn4 PE=1 SV=2
D3Z325	D3Z325_MOUSE	D3Z325_MOUSE Tumor necrosis factor alpha-induced protein 8 OS=Mus musculus GN=Tnfaip8 PE=1 SV=1
P29452	CASP1_MOUSE	CASP1_MOUSE Caspase-1 OS=Mus musculus GN=Casp1 PE=1 SV=1
Q3TLQ4	Q3TLQ4_MOUSE	Q3TLQ4_MOUSE 28S ribosomal protein S6, mitochondrial OS=Mus musculus GN=Mrps6 PE=1 SV=1
G3UWK0	G3UWK0_MOUSE	G3UWK0_MOUSE Selenium-binding protein 2 (Fragment) OS=Mus musculus GN=Selenbp2 PE=1 SV=1
P47738	ALDH2_MOUSE	ALDH2_MOUSE Aldehyde dehydrogenase, mitochondrial OS=Mus musculus GN=Aldh2 PE=1 SV=1
Q80TG1	KANL1_MOUSE	KANL1_MOUSE KAT8 regulatory NSL complex subunit 1 OS=Mus musculus GN=Kansl1 PE=1 SV=1
Q00422	GABPA_MOUSE	GABPA_MOUSE GA-binding protein alpha chain OS=Mus musculus GN=Gabpa PE=1 SV=2
Q61233	PLSL_MOUSE	PLSL_MOUSE Plastin-2 OS=Mus musculus GN=Lcp1 PE=1 SV=4
O54824	IL16_MOUSE	IL16_MOUSE Pro-interleukin-16 OS=Mus musculus GN=Il16 PE=1 SV=3
Q9CXI5	MANF_MOUSE	MANF_MOUSE Mesencephalic astrocyte-derived neurotrophic factor OS=Mus musculus GN=Manf PE=1 SV=1
Q9CYK1	SYWM_MOUSE	SYWM_MOUSE Tryptophan--tRNA ligase, mitochondrial OS=Mus musculus GN=Wars2 PE=1 SV=2
H3BLA9	H3BLA9_MOUSE	H3BLA9_MOUSE Sentrin-specific protease 6 (Fragment) OS=Mus musculus GN=Senp6 PE=1 SV=1
O88559	MEN1_MOUSE	MEN1_MOUSE Menin OS=Mus musculus GN=Men1 PE=1 SV=2
P70303	PYRG2_MOUSE	PYRG2_MOUSE CTP synthase 2 OS=Mus musculus GN=Ctps2 PE=1 SV=1
Q501P1	FBLN7_MOUSE	FBLN7_MOUSE Fibulin-7 OS=Mus musculus GN=Fbln7 PE=1 SV=1
Q3UUJ4	STRAA_MOUSE	STRAA_MOUSE STE20-related kinase adapter protein alpha OS=Mus musculus GN=Strada PE=1 SV=1
Q8C7B8	ZSWM4_MOUSE	ZSWM4_MOUSE Zinc finger SWIM domain-containing protein 4 OS=Mus musculus GN=Zswim4 PE=2 SV=2
Q3TGX0	Q3TGX0_MOUSE	Q3TGX0_MOUSE Secretory carrier membrane protein 4, isoform CRA_e OS=Mus musculus GN=Scamp4 PE=1 SV=1
O88848	ARL6_MOUSE	ARL6_MOUSE ADP-ribosylation factor-like protein 6 OS=Mus musculus GN=Arl6 PE=1 SV=1
Q80Y81	RNZ2_MOUSE	RNZ2_MOUSE Zinc phosphodiesterase ELAC protein 2 OS=Mus musculus GN=Elac2 PE=1 SV=1
Q9DCZ1	GMPR1_MOUSE	GMPR1_MOUSE GMP reductase 1 OS=Mus musculus GN=Gmpr PE=1 SV=1
Q3UTP8	Q3UTP8_MOUSE	Q3UTP8_MOUSE Amino acid transporter OS=Mus musculus GN=Slc1a4 PE=1 SV=1
Q8VEC3	AGRF1_MOUSE	AGRF1_MOUSE Adhesion G-protein coupled receptor F1 OS=Mus musculus GN=Adgrf1 PE=2 SV=2
Q3UWE6	Q3UWE6_MOUSE	Q3UWE6_MOUSE MCG14935, isoform CRA_a OS=Mus musculus GN=Wdr20 PE=1 SV=1
Q9D2E2	TOE1_MOUSE	TOE1_MOUSE Target of EGR1 protein 1 OS=Mus musculus GN=Toe1 PE=1 SV=1
Q9QXV3	ING1_MOUSE	ING1_MOUSE Inhibitor of growth protein 1 OS=Mus musculus GN=Ing1 PE=2 SV=1
Q9ERL7	GMFG_MOUSE	GMFG_MOUSE Glia maturation factor gamma OS=Mus musculus GN=Gmfg PE=1 SV=1
Q8K3H0	DP13A_MOUSE	DP13A_MOUSE DCC-interacting protein 13-alpha OS=Mus musculus GN=Appl1 PE=1 SV=1
Q7TT50	MRCKB_MOUSE	MRCKB_MOUSE Serine/threonine-protein kinase MRCK beta OS=Mus musculus GN=Cdc42bpb PE=1 SV=2
Q9D2Y5	SNX20_MOUSE	SNX20_MOUSE Sorting nexin-20 OS=Mus musculus GN=Snx20 PE=1 SV=2
Q80XK6	ATG2B_MOUSE	ATG2B_MOUSE Autophagy-related protein 2 homolog B OS=Mus musculus GN=Atg2b PE=1 SV=3
Q9D172	ES1_MOUSE	ES1_MOUSE ES1 protein homolog, mitochondrial OS=Mus musculus GN=D10Jhu81e PE=1 SV=1
Q3TW96	UAP1L_MOUSE	UAP1L_MOUSE UDP-N-acetylhexosamine pyrophosphorylase-like protein 1 OS=Mus musculus GN=Uap1l1 PE=1 SV=1
B9EHN0	B9EHN0_MOUSE	B9EHN0_MOUSE Ubiquitin-activating enzyme E1, Chr X OS=Mus musculus GN=Uba1 PE=1 SV=1
Q922H4	GMPPA_MOUSE	GMPPA_MOUSE Mannose-1-phosphate guanyltransferase alpha OS=Mus musculus GN=Gmppa PE=1 SV=1
Q61598	GDIB_MOUSE	GDIB_MOUSE Rab GDP dissociation inhibitor beta OS=Mus musculus GN=Gdi2 PE=1 SV=1
O08915	AIP_MOUSE	AIP_MOUSE AH receptor-interacting protein OS=Mus musculus GN=Aip PE=1 SV=1
Q5U5Q9	UIMC1_MOUSE	UIMC1_MOUSE BRCA1-A complex subunit RAP80 OS=Mus musculus GN=Uimc1 PE=1 SV=2
Q542F4	Q542F4_MOUSE	Q542F4_MOUSE DNA replication licensing factor MCM4 OS=Mus musculus GN=Mcm4 PE=1 SV=1
Q31094	Q31094_MOUSE	Q31094_MOUSE Class II histocompatibility antigen, M beta 1 chain OS=Mus musculus GN=H2-DMb1 PE=1 SV=2
B2RVP5	B2RVP5_MOUSE	B2RVP5_MOUSE Histone H2A OS=Mus musculus GN=H2afv PE=1 SV=1
G5E829	AT2B1_MOUSE	AT2B1_MOUSE Plasma membrane calcium-transporting ATPase 1 OS=Mus musculus GN=Atp2b1 PE=1 SV=1
Q3UVJ7	Q3UVJ7_MOUSE	Q3UVJ7_MOUSE 2-4-dienoyl-Coenzyme A reductase 2, peroxisomal OS=Mus musculus GN=Decr2 PE=1 SV=1
Q3UBY5	Q3UBY5_MOUSE	Q3UBY5_MOUSE Cathepsin C, isoform CRA_b OS=Mus musculus GN=Ctsc PE=1 SV=1
Q3TJZ6	FA98A_MOUSE	FA98A_MOUSE Protein FAM98A OS=Mus musculus GN=Fam98a PE=1 SV=1
P19096	FAS_MOUSE	FAS_MOUSE Fatty acid synthase OS=Mus musculus GN=Fasn PE=1 SV=2
Q91VM3	WIPI4_MOUSE	WIPI4_MOUSE WD repeat domain phosphoinositide-interacting protein 4 OS=Mus musculus GN=Wdr45 PE=1 SV=1
P01027	CO3_MOUSE	CO3_MOUSE Complement C3 OS=Mus musculus GN=C3 PE=1 SV=3
P54923	ADPRH_MOUSE	ADPRH_MOUSE [Protein ADP-ribosylarginine] hydrolase OS=Mus musculus GN=Adprh PE=1 SV=1
Q78IS1	TMED3_MOUSE	TMED3_MOUSE Transmembrane emp24 domain-containing protein 3 OS=Mus musculus GN=Tmed3 PE=1 SV=1
D3Z1A1	D3Z1A1_MOUSE	D3Z1A1_MOUSE Dihydropteridine reductase (Fragment) OS=Mus musculus GN=Qdpr PE=1 SV=1
Q9ER73	ELP4_MOUSE	ELP4_MOUSE Elongator complex protein 4 OS=Mus musculus GN=Elp4 PE=1 SV=2
Q8K2M3	SRR1L_MOUSE	SRR1L_MOUSE SRR1-like protein OS=Mus musculus GN=Srrd PE=2 SV=4
O08709	PRDX6_MOUSE	PRDX6_MOUSE Peroxiredoxin-6 OS=Mus musculus GN=Prdx6 PE=1 SV=3
Q3UBU9	Q3UBU9_MOUSE	Q3UBU9_MOUSE Peptidyl-prolyl cis-trans isomerase OS=Mus musculus GN=Fkbp3 PE=1 SV=1
Q8BJL1	FBX30_MOUSE	FBX30_MOUSE F-box only protein 30 OS=Mus musculus GN=Fbxo30 PE=1 SV=2
B1AX33	B1AX33_MOUSE	B1AX33_MOUSE Doublesex- and mab-3-related transcription factor C1 OS=Mus musculus GN=Dmrtc1a PE=1 SV=1
Q9QY15	DDX25_MOUSE	DDX25_MOUSE ATP-dependent RNA helicase DDX25 OS=Mus musculus GN=Ddx25 PE=1 SV=2
Q91YJ3	THYN1_MOUSE	THYN1_MOUSE Thymocyte nuclear protein 1 OS=Mus musculus GN=Thyn1 PE=1 SV=1
P97477	AURKA_MOUSE	AURKA_MOUSE Aurora kinase A OS=Mus musculus GN=Aurka PE=1 SV=1
Q8CHC4	SYNJ1_MOUSE	SYNJ1_MOUSE Synaptojanin-1 OS=Mus musculus GN=Synj1 PE=1 SV=3
Q9DC28	KC1D_MOUSE	KC1D_MOUSE Casein kinase I isoform delta OS=Mus musculus GN=Csnk1d PE=1 SV=2
Q9D424	CABYR_MOUSE	CABYR_MOUSE Calcium-binding tyrosine phosphorylation-regulated protein OS=Mus musculus GN=Cabyr PE=1 SV=1
Q80XJ3	TTC28_MOUSE	TTC28_MOUSE Tetratricopeptide repeat protein 28 OS=Mus musculus GN=Ttc28 PE=1 SV=3
A6H630	ARMT1_MOUSE	ARMT1_MOUSE Protein-glutamate O-methyltransferase OS=Mus musculus GN=Armt1 PE=1 SV=1
P70335	ROCK1_MOUSE	ROCK1_MOUSE Rho-associated protein kinase 1 OS=Mus musculus GN=Rock1 PE=1 SV=1
Q6PF93	PK3C3_MOUSE	PK3C3_MOUSE Phosphatidylinositol 3-kinase catalytic subunit type 3 OS=Mus musculus GN=Pik3c3 PE=1 SV=1
Q61084	M3K3_MOUSE	M3K3_MOUSE Mitogen-activated protein kinase kinase kinase 3 OS=Mus musculus GN=Map3k3 PE=1 SV=1
Q9R0E1	PLOD3_MOUSE	PLOD3_MOUSE Procollagen-lysine,2-oxoglutarate 5-dioxygenase 3 OS=Mus musculus GN=Plod3 PE=1 SV=1
Q923B0	GGACT_MOUSE	GGACT_MOUSE Gamma-glutamylaminecyclotransferase OS=Mus musculus GN=Ggact PE=1 SV=1
K7N6Y5	K7N6Y5_MOUSE	K7N6Y5_MOUSE Protein Gm8011 (Fragment) OS=Mus musculus GN=Gm8011 PE=1 SV=1
E9QMK2	E9QMK2_MOUSE	E9QMK2_MOUSE Versican core protein OS=Mus musculus GN=Vcan PE=1 SV=1
Q8VC19	HEM1_MOUSE	HEM1_MOUSE 5-aminolevulinate synthase, nonspecific, mitochondrial OS=Mus musculus GN=Alas1 PE=1 SV=2
Q9JL35	HMGN5_MOUSE	HMGN5_MOUSE High mobility group nucleosome-binding domain-containing protein 5 OS=Mus musculus GN=Hmgn5 PE=1 SV=2
Q9CQV8	1433B_MOUSE	1433B_MOUSE 14-3-3 protein beta/alpha OS=Mus musculus GN=Ywhab PE=1 SV=3
Q8R0L9	TADA3_MOUSE	TADA3_MOUSE Transcriptional adapter 3 OS=Mus musculus GN=Tada3 PE=1 SV=1
G3X9Z4	G3X9Z4_MOUSE	G3X9Z4_MOUSE Cleavage and polyadenylation factor subunit homolog (S. cerevisiae) OS=Mus musculus GN=Pcf11 PE=1 SV=1
P62962	PROF1_MOUSE	PROF1_MOUSE Profilin-1 OS=Mus musculus GN=Pfn1 PE=1 SV=2
Q8K0L3	ACSM2_MOUSE	ACSM2_MOUSE Acyl-coenzyme A synthetase ACSM2, mitochondrial OS=Mus musculus GN=Acsm2 PE=1 SV=1
Q91V92	ACLY_MOUSE	ACLY_MOUSE ATP-citrate synthase OS=Mus musculus GN=Acly PE=1 SV=1
P35283	RAB12_MOUSE	RAB12_MOUSE Ras-related protein Rab-12 OS=Mus musculus GN=Rab12 PE=1 SV=3
G5E884	G5E884_MOUSE	G5E884_MOUSE Non-specific serine/threonine protein kinase OS=Mus musculus GN=Pak1 PE=1 SV=1
P62340	TBPL1_MOUSE	TBPL1_MOUSE TATA box-binding protein-like protein 1 OS=Mus musculus GN=Tbpl1 PE=1 SV=1
Q3UU43	Q3UU43_MOUSE	Q3UU43_MOUSE MCG16489, isoform CRA_a OS=Mus musculus GN=Chpf2 PE=1 SV=1
B2RTN2	B2RTN2_MOUSE	B2RTN2_MOUSE Protein Igsf23 OS=Mus musculus GN=Igsf23 PE=2 SV=1
Q5PSV9	MDC1_MOUSE	MDC1_MOUSE Mediator of DNA damage checkpoint protein 1 OS=Mus musculus GN=Mdc1 PE=1 SV=1
Q5EBK1	Q5EBK1_MOUSE	Q5EBK1_MOUSE Atg4a protein OS=Mus musculus GN=Atg4a PE=1 SV=1
Q3TU36	Q3TU36_MOUSE	Q3TU36_MOUSE Protein Rap1gds1 OS=Mus musculus GN=Rap1gds1 PE=1 SV=1
Q8BVH9	METL6_MOUSE	METL6_MOUSE Methyltransferase-like protein 6 OS=Mus musculus GN=Mettl6 PE=2 SV=2
Q673H1	TUSC1_MOUSE	TUSC1_MOUSE Tumor suppressor candidate gene 1 protein homolog OS=Mus musculus GN=Tusc1 PE=1 SV=1
Q9WVS8	MK07_MOUSE	MK07_MOUSE Mitogen-activated protein kinase 7 OS=Mus musculus GN=Mapk7 PE=1 SV=1
Q9ER41	TOR1B_MOUSE	TOR1B_MOUSE Torsin-1B OS=Mus musculus GN=Tor1b PE=1 SV=2
Q4ZJM7	OTOL1_MOUSE	OTOL1_MOUSE Otolin-1 OS=Mus musculus GN=Otol1 PE=1 SV=2
Q8BXG3	IFT57_MOUSE	IFT57_MOUSE Intraflagellar transport protein 57 homolog OS=Mus musculus GN=Ift57 PE=1 SV=1
Q8BZQ7	ANC2_MOUSE	ANC2_MOUSE Anaphase-promoting complex subunit 2 OS=Mus musculus GN=Anapc2 PE=1 SV=2
Q91WC0	SETD3_MOUSE	SETD3_MOUSE Histone-lysine N-methyltransferase setd3 OS=Mus musculus GN=Setd3 PE=1 SV=1
Q3U1Z5	GPSM3_MOUSE	GPSM3_MOUSE G-protein-signaling modulator 3 OS=Mus musculus GN=Gpsm3 PE=1 SV=2
Q7TSV4	PGM2_MOUSE	PGM2_MOUSE Phosphoglucomutase-2 OS=Mus musculus GN=Pgm2 PE=1 SV=1
O09127	EPHA8_MOUSE	EPHA8_MOUSE Ephrin type-A receptor 8 OS=Mus musculus GN=Epha8 PE=1 SV=2
P70428	EXT2_MOUSE	EXT2_MOUSE Exostosin-2 OS=Mus musculus GN=Ext2 PE=1 SV=2
O09131	GSTO1_MOUSE	GSTO1_MOUSE Glutathione S-transferase omega-1 OS=Mus musculus GN=Gsto1 PE=1 SV=2
Q9JKC7	AP4M1_MOUSE	AP4M1_MOUSE AP-4 complex subunit mu-1 OS=Mus musculus GN=Ap4m1 PE=2 SV=1
Q9WUB3	PYGM_MOUSE	PYGM_MOUSE Glycogen phosphorylase, muscle form OS=Mus musculus GN=Pygm PE=1 SV=3
Q8BHG1	NRDC_MOUSE	NRDC_MOUSE Nardilysin OS=Mus musculus GN=Nrdc PE=1 SV=1
Q8BLY7	HPS6_MOUSE	HPS6_MOUSE Hermansky-Pudlak syndrome 6 protein homolog OS=Mus musculus GN=Hps6 PE=1 SV=3
Q3TG75	Q3TG75_MOUSE	Q3TG75_MOUSE Ornithine aminotransferase, isoform CRA_b OS=Mus musculus GN=Oat PE=1 SV=1
Q78TU8	Q78TU8_MOUSE	Q78TU8_MOUSE Family with sequence similarity 107, member A OS=Mus musculus GN=Fam107a PE=1 SV=1

## Sheet: cat up blast
categories up blast cocult Ara vs mono Ara
Category
DAVID_SP_PIR_KEYWORDS_inflammatory response
IPA_Ingenuity Canonical Pathways_TREM1 Signaling
IPA_Ingenuity Canonical Pathways_LXR/RXR Activation
IPA_Ingenuity Toxicity Lists_LXR/RXR Activation
IPA_Diseases or Functions Annotation Tox_injury of kidney
HDAC4-ERK1 complex
IPA_Diseases or Functions Annotation_feeding
DAVID_SP_PIR_KEYWORDS_carbohydrate metabolism
IPA_Diseases or Functions Annotation_cell movement of connective tissue cells
IPA_Diseases or Functions Annotation_concentration of lipid
IPA_Ingenuity Toxicity Lists_PPARÎ±,RXRÎ± Activation
DAVID_KEGG_PATHWAY_mmu04621:NOD-like receptor signaling pathway
IPA_Ingenuity Canonical Pathways_PPARÎ±,RXRÎ± Activation
IPA_Diseases or Functions Annotation_cell movement of fibroblasts
IPA_Diseases or Functions Annotation_effacement of pedicels
IPA_Ingenuity Toxicity Lists_Glutathione Depletion - CYP Induction and Reactive Metabolites
DAVID_SP_PIR_KEYWORDS_thiol protease inhibitor
DAVID_SP_PIR_KEYWORDS_acyl-CoA binding
IPA_Diseases or Functions Annotation_abnormal morphology of digestive system
IPA_Ingenuity Toxicity Lists_Increases Cardiac Dilation
DAVID_PANTHER_BP_ALL_BP00148:Immunity and defense
IPA_Ingenuity Canonical Pathways_Oxidative Ethanol Degradation III
IPA_Upstream Regulator_LEP_growth factor
DAVID_PANTHER_BP_ALL_BP00161:Other immune and defense
DAVID_SP_PIR_KEYWORDS_cytokine
IPA_Upstream Regulator_PTK2
IPA_My Lists_decreases oxygen consumption
IPA_Ingenuity Canonical Pathways_Production of Nitric Oxide and Reactive Oxygen Species in Macrophages
DAVID_KEGG_PATHWAY_mmu04910:Insulin signaling pathway
IPA_Diseases or Functions Annotation_olfaction
IPA_Upstream Regulator_NR4A1_ligand-dependent nuclear receptor
IPA_Diseases or Functions Annotation_morphology of digestive system
IPA_Ingenuity Canonical Pathways_Retinoate Biosynthesis I
IPA_Tox Diseases or Functions Annotation_cell death of kidney cells
IPA_Ingenuity Canonical Pathways_Glycogen Degradation II
IPA_Tox Category_Renal Hypoplasia
IPA_Tox Diseases or Functions Annotation_hypoplasia of kidney
IPA_Diseases or Functions Annotation_neuromuscular disease
DAVID_KEGG_PATHWAY_mmu04010:MAPK signaling pathway
IPA_Ingenuity Canonical Pathways_PPARÎ±/RXRÎ± Activation
IPA_Ingenuity Toxicity Lists_PPARÎ±/RXRÎ± Activation
IPA_Diseases or Functions Annotation_Huntington's Disease
IPA_Tox Diseases or Functions Annotation_damage of heart
IPA_Ingenuity Canonical Pathways_IL-1 Signaling
IPA_Diseases or Functions Annotation_abnormal activity of enzyme
IPA_Ingenuity Canonical Pathways_Ethanol Degradation IV
C_568
DAVID_PANTHER_BP_ALL_BP00180:Detoxification
IPA_Tox Category_Renal Tubule Injury
IPA_Tox Diseases or Functions Annotation_damage of renal tubule
IPA_Ingenuity Canonical Pathways_Glycogen Degradation III
IPA_Ingenuity Toxicity Lists_Liver Proliferation
IPA_My Lists_Scavenging of ROS
IPA_Diseases or Functions Annotation_concentration of sterol
IPA_Ingenuity Canonical Pathways_Endoplasmic Reticulum Stress Pathway
IPA_Ingenuity Canonical Pathways_D-glucuronate Degradation I
IPA_Diseases or Functions Annotation_morphology of gonad
IPA_Diseases or Functions Annotation_quantity of monoamines
IPA_Diseases or Functions Annotation_metabolism of nucleic acid component or derivative
DAVID_BIOCARTA_m_tsp1Pathway:TSP-1 Induced Apoptosis in Microvascular Endothelial Cell
IPA_Ingenuity Toxicity Lists_Cardiac Hypertrophy
IPA_Tox Category_Cardiac Dilation
IPA_Tox Diseases or Functions Annotation_injury of kidney
IPA_Diseases or Functions Annotation_development of epidermis
IPA_Diseases or Functions Annotation Tox_macrovesicular hepatic steatosis
IPA_Tox Diseases or Functions Annotation_macrovesicular hepatic steatosis
IPA_Diseases or Functions Annotation_cell movement of antigen presenting cells
DAVID_PANTHER_BP_ALL_BP00283:Other oncogenesis
IPA_Diseases or Functions Annotation_Rho protein signal transduction
REL-MAP3K8-RELA-TNIP2-PAPOLA complex
DAVID_SP_PIR_KEYWORDS_pyridoxal phosphate
DAVID_SP_PIR_KEYWORDS_s-nitrosylation
C_426
IPA_Diseases or Functions Annotation_disorder of basal ganglia
IPA_Diseases or Functions Annotation_dyskinesia
DAVID_BIOCARTA_m_cd40Pathway:CD40L Signaling Pathway
C_303
Retromer complex (SNX1, SNX2, VPS35, VPS29, VPS26B)
IPA_Tox Diseases or Functions Annotation_damage of heart ventricle
IPA_Upstream Regulator_AIRE_transcription regulator
DAVID_KEGG_PATHWAY_mmu04350:TGF-beta signaling pathway
IPA_Diseases or Functions Annotation_apoptosis of neuroblastoma cell lines
IPA_Diseases or Functions Annotation_abnormal morphology of gonad
IPA_Diseases or Functions Annotation_reorganization of cytoskeleton
DAVID_SP_PIR_KEYWORDS_lymphokine
IPA_Diseases or Functions Annotation_quantity of steroid
IPA_Diseases or Functions Annotation_migration of connective tissue cells
IPA_Diseases or Functions Annotation_migration of fibroblasts
IPA_Ingenuity Canonical Pathways_Hematopoiesis from Multipotent Stem Cells
IPA_Tox Category_Cardiac Edema
IPA_Tox Diseases or Functions Annotation_edema of cardiomyocytes
IPA_Tox Diseases or Functions Annotation_increased production of red blood cells
IPA_Upstream Regulator_INSIG1_other
IPA_Tox Diseases or Functions Annotation_migration of hepatic stellate cells
IPA_Diseases or Functions Annotation_cell movement
IPA_Diseases or Functions Annotation Tox_fibrosis of liver
IPA_Category Tox_Renal Tubule Injury
IPA_Diseases or Functions Annotation Tox_damage of renal tubule
IPA_Diseases or Functions Annotation Tox_damage of kidney
DAVID_SP_PIR_KEYWORDS_Cyclosporin
C_608
IPA_Diseases or Functions Annotation_Bacterial Infection
DAVID_INTERPRO_IPR013149:Alcohol dehydrogenase, zinc-binding
DAVID_PANTHER_FAMILY_PTHR22761:SNF7 - RELATED
DAVID_PANTHER_PATHWAY_P04372:5-Hydroxytryptamine degredation
IPA_Ingenuity Canonical Pathways_Phototransduction Pathway
DAVID_BIOCARTA_m_d4gdiPathway:D4-GDI Signaling Pathway
IPA_Diseases or Functions Annotation_organization of lysosome
DAVID_KEGG_PATHWAY_mmu04722:Neurotrophin signaling pathway
IPA_Diseases or Functions Annotation_morphology of filaments
DAVID_SP_PIR_KEYWORDS_Histidine biosynthesis
IPA_Category Tox_Cardiac Stress Response
IPA_Diseases or Functions Annotation Tox_oxidative stress response of myocardium
IPA_Tox Diseases or Functions Annotation_oxidative stress response of myocardium
IPA_Ingenuity Canonical Pathways_Role of Macrophages, Fibroblasts and Endothelial Cells in Rheumatoid Arthritis
DAVID_PANTHER_PATHWAY_P00018:EGF receptor signaling pathway
IPA_My Lists_affets meatablic process of fatty acis
DAVID_PANTHER_BP_ALL_BP00086:Pterin metabolism
DAVID_PIR_SUPERFAMILY_PIRSF001467:peptidylprolyl isomerase
IPA_Ingenuity Canonical Pathways_Ethanol Degradation II
DAVID_SP_PIR_KEYWORDS_zymogen
IPA_Tox Diseases or Functions Annotation_injury of heart
IPA_Diseases or Functions Annotation_abnormal morphology of testis
p97-Ufd1-Npl4-IP3 receptor complex
IPA_Diseases or Functions Annotation_function of antigen presenting cells
DAVID_PANTHER_BP_ALL_BP00111:Intracellular signaling cascade
IPA_Ingenuity Canonical Pathways_Dopamine Degradation
IPA_Ingenuity Canonical Pathways_Putrescine Degradation III
IPA_Ingenuity Canonical Pathways_Fatty Acid Î±-oxidation
IPA_Ingenuity Canonical Pathways_Histamine Degradation
IPA_Diseases or Functions Annotation_morphology of testis
IPA_Diseases or Functions Annotation_morphology of gland
IPA_Diseases or Functions Annotation_morphology of secretory structure
IPA_Tox Category_Renal Damage
IPA_Tox Diseases or Functions Annotation_damage of kidney
DAVID_PANTHER_PATHWAY_P00035:Interferon-gamma signaling pathway
IPA_Diseases or Functions Annotation_quantity of cells
DAVID_INTERPRO_IPR003096:SM22/calponin
IPA_Diseases or Functions Annotation_phagocytosis of cells
IPA_Ingenuity Canonical Pathways_Pentose Phosphate Pathway (Oxidative Branch)
DAVID_KEGG_PATHWAY_mmu04660:T cell receptor signaling pathway
IPA_Diseases or Functions Annotation_concentration of cholesterol
DAVID_SP_PIR_KEYWORDS_dimer
IPA_Diseases or Functions Annotation_Hypertrophy
IPA_Ingenuity Canonical Pathways_LPS,IL-1 Mediated Inhibition of RXR Function
DAVID_KEGG_PATHWAY_mmu05014:Amyotrophic lateral sclerosis (ALS)
IPA_Diseases or Functions Annotation Tox_hypertrophy of myocardium
IPA_Tox Diseases or Functions Annotation_hypertrophy of myocardium
IPA_Ingenuity Canonical Pathways_Tryptophan Degradation X (Mammalian, via Tryptamine)
IPA_Ingenuity Canonical Pathways_Regulation of IL-2 Expression in Activated and Anergic T Lymphocytes
IPA_Ingenuity Canonical Pathways_Cardiac Î²-adrenergic Signaling
IPA_Diseases or Functions Annotation_obesity
DAVID_BIOCARTA_m_il1rPathway:Signal transduction through IL1R
IPA_Ingenuity Canonical Pathways_Xenobiotic Metabolism Signaling
IPA_Ingenuity Toxicity Lists_Xenobiotic Metabolism Signaling
IPA_Diseases or Functions Annotation_neovascularization of cornea
IPA_Ingenuity Canonical Pathways_UDP-N-acetyl-D-glucosamine Biosynthesis II
DAVID_SP_PIR_KEYWORDS_camp
IPA_Diseases or Functions Annotation_carcinoma
IPA_Ingenuity Canonical Pathways_Sperm Motility
DAVID_PANTHER_BP_ALL_BP00020:Fatty acid metabolism
IPA_Tox Diseases or Functions Annotation_hypertrophy of heart cells
IPA_Diseases or Functions Annotation Tox_injury of heart
IPA_Diseases or Functions Annotation_migration of cells
DAVID_PANTHER_BP_ALL_BP00292:Other carbon metabolism
DAVID_PANTHER_PATHWAY_P00016:Cytoskeletal regulation by Rho GTPase
IPA_Ingenuity Canonical Pathways_ERK/MAPK Signaling
DAVID_KEGG_PATHWAY_mmu00052:Galactose metabolism
IPA_Ingenuity Toxicity Lists_Genes associated with Chronic Allograft Nephropathy (Human)
NDPKA-AMPKalpha1 complex
IPA_Diseases or Functions Annotation_morphology of head
IPA_Ingenuity Canonical Pathways_Amyotrophic Lateral Sclerosis Signaling
IPA_Ingenuity Canonical Pathways_Serotonin Degradation
IPA_Ingenuity Canonical Pathways_Methylglyoxal Degradation III
DAVID_INTERPRO_IPR005811:ATP-citrate lyase/succinyl-CoA ligase
DAVID_INTERPRO_IPR016102:Succinyl-CoA synthetase-like
DAVID_INTERPRO_IPR005819:Histone H5
IPA_Diseases or Functions Annotation_formation of collagen fibrils
IPA_Diseases or Functions Annotation Tox_damage of heart
DAVID_PANTHER_FAMILY_PTHR11071:CYCLOPHILIN
IPA_Upstream Regulator_NREP
ITGA5-ITGB1-ADAM15 complex
RBP-Jkappa-SHARP complex
DAVID_SP_PIR_KEYWORDS_homotrimer
IPA_Upstream Regulator_MAP3K1
ITGA3-ITGB1-THBS1 complex
ARC92-Mediator complex
IPA_Diseases or Functions Annotation_centronuclear myopathy
DAVID_SP_PIR_KEYWORDS_proline metabolism
IPA_Ingenuity Canonical Pathways_4-hydroxyproline Degradation I
IPA_Ingenuity Canonical Pathways_Proline Degradation
IPA_Category Tox_Kidney Failure
IPA_Diseases or Functions Annotation Tox_failure of kidney
C_287
DAVID_SP_PIR_KEYWORDS_serine proteinase
DAVID_SP_PIR_KEYWORDS_glutamine amidotransferase
IPA_Tox Category_Cardiac Damage
DAVID_SP_PIR_KEYWORDS_homodimer
C_234
IPA_Diseases or Functions Annotation_cell movement of leukocytes
DAVID_KEGG_PATHWAY_mmu00903:Limonene and pinene degradation
C_477
DAVID_SP_PIR_KEYWORDS_neurotrophic factor
IPA_Diseases or Functions Annotation_shape change of tumor cell lines
IPA_Ingenuity Canonical Pathways_Synaptic Long Term Potentiation
IPA_Ingenuity Canonical Pathways_Leptin Signaling in Obesity
DAVID_KEGG_PATHWAY_mmu00500:Starch and sucrose metabolism
DAVID_PANTHER_PATHWAY_P02766:Phenylethylamine degradation
DAVID_INTERPRO_IPR015590:Aldehyde dehydrogenase
DAVID_INTERPRO_IPR016162:Aldehyde dehydrogenase, N-terminal
DAVID_PANTHER_FAMILY_PTHR11699:ALDEHYDE DEHYDROGENASE-RELATED
DAVID_KEGG_PATHWAY_mmu04360:Axon guidance
SWAP complex
IPA_Diseases or Functions Annotation_neuronal cell death
SMN containing complex
IPA_Ingenuity Canonical Pathways_Noradrenaline and Adrenaline Degradation
IPA_Category Tox_Cardiac Damage
IPA_Tox Category_Cardiac Hypertrophy
IPA_Ingenuity Toxicity Lists_Glutathione Depletion - Phase II Reactions
IPA_Upstream Regulator_GNA12
IPA_My Lists_Increases metabolic process of pyruvic acid
IPA_Diseases or Functions Annotation_migration of phagocytes
IPA_Diseases or Functions Annotation_muscular hypertrophy
IPA_Ingenuity Canonical Pathways_Flavin Biosynthesis IV (Mammalian)
IPA_Diseases or Functions Annotation_hyperplasia of cells
IPA_Ingenuity Canonical Pathways_Role of PKR in Interferon Induction and Antiviral Response
DAVID_PANTHER_BP_ALL_BP00001:Carbohydrate metabolism
DAVID_KEGG_PATHWAY_mmu00561:Glycerolipid metabolism
DAVID_KEGG_PATHWAY_mmu00053:Ascorbate and aldarate metabolism
IPA_Upstream Regulator_MAPK1_kinase
DAVID_PANTHER_BP_ALL_BP00223:Angiogenesis
IPA_Tox Diseases or Functions Annotation_apoptosis of kidney cells
IPA_Diseases or Functions Annotation_abnormal morphology of gland
IPA_Ingenuity Canonical Pathways_Thioredoxin Pathway
DAVID_KEGG_PATHWAY_mmu00983:Drug metabolism
IPA_My Lists_Rho signaling
IPA_Diseases or Functions Annotation_formation of autophagosomes
IPA_Ingenuity Canonical Pathways_LPS/IL-1 Mediated Inhibition of RXR Function
IPA_Ingenuity Canonical Pathways_GDP-mannose Biosynthesis
IPA_Ingenuity Toxicity Lists_LPS/IL-1 Mediated Inhibition of RXR Function
DAVID_SP_PIR_KEYWORDS_metalloprotein
IPA_Upstream Regulator_GPX1
IPA_Upstream Regulator_SREBF1
IPA_Ingenuity Canonical Pathways_UDP-N-acetyl-D-galactosamine Biosynthesis II
IPA_Diseases or Functions Annotation_development of neural tube
IPA_Diseases or Functions Annotation Tox_damage of liver
IPA_Diseases or Functions Annotation_accumulation of glycosylceramide
IPA_Diseases or Functions Annotation_sphingolipidosis
IPA_Diseases or Functions Annotation_invasion of melanoma cell lines
DAVID_PANTHER_PATHWAY_P02780:Thiamine metabolism
DAVID_INTERPRO_IPR004046:Glutathione S-transferase, C-terminal
DAVID_SP_PIR_KEYWORDS_collagen binding
Sec61alpha-CollagenIV-Hsp47 complex
IPA_Diseases or Functions Annotation Tox_hypertrophy of cardiac muscle
DAVID_SP_PIR_KEYWORDS_calmodulin binding
IPA_Ingenuity Toxicity Lists_Increases Glomerular Injury
DAVID_SP_PIR_KEYWORDS_heparin-binding
DAVID_INTERPRO_IPR010987:Glutathione S-transferase, C-terminal-like
DAVID_KEGG_PATHWAY_mmu00980:Metabolism of xenobiotics by cytochrome P450
IPA_Tox Diseases or Functions Annotation_focal necrosis of liver
IPA_Diseases or Functions Annotation_Nephritis
IPA_Tox Category_Renal Inflammation
IPA_Tox Category_Renal Nephritis
IPA_Tox Diseases or Functions Annotation_Nephritis
C_390
IPA_Category Tox_Increased Levels of Bilirubin
IPA_Diseases or Functions Annotation Tox_increased excretion of bilirubin
IPA_Tox Category_Increased Levels of Bilirubin
IPA_Tox Diseases or Functions Annotation_increased excretion of bilirubin
DAVID_PANTHER_PATHWAY_P00005:Angiogenesis
Girdin homo-oligomer complex
IPA_Diseases or Functions Annotation_angiogenesis
DAVID_INTERPRO_IPR004045:Glutathione S-transferase, N-terminal
C_19
IPA_Tox Diseases or Functions Annotation_increased excretion of K+
IPA_Ingenuity Canonical Pathways_Pentose Phosphate Pathway
IPA_Ingenuity Toxicity Lists_Persistent Renal Ischemia-Reperfusion Injury (Mouse)
DAVID_KEGG_PATHWAY_mmu00480:Glutathione metabolism
IPA_Tox Diseases or Functions Annotation_hypertrophy of cardiac muscle
IPA_Ingenuity Canonical Pathways_IGF-1 Signaling
IPA_Ingenuity Toxicity Lists_Aryl Hydrocarbon Receptor Signaling
IPA_Ingenuity Toxicity Lists_Fatty Acid Metabolism
IPA_Tox Diseases or Functions Annotation_hyperplasia of hepatocytes
C_556
DAVID_KEGG_PATHWAY_mmu00830:Retinol metabolism
IPA_Ingenuity Canonical Pathways_Ephrin Receptor Signaling
IPA_Ingenuity Canonical Pathways_Netrin Signaling
IPA_Ingenuity Canonical Pathways_Colanic Acid Building Blocks Biosynthesis
DAVID_KEGG_PATHWAY_mmu00982:Drug metabolism
C_269
ITGA2b-ITGB3-TLN1 complex
DAVID_PANTHER_PATHWAY_P02755:Methylmalonyl pathway
DAVID_PANTHER_PATHWAY_P02777:Succinate to proprionate conversion
IPA_Ingenuity Canonical Pathways_Methylmalonyl Pathway
IPA_Upstream Regulator_BDNF_growth factor
IPA_Tox Diseases or Functions Annotation_apoptosis of podocytes
DAVID_SP_PIR_KEYWORDS_liver
IPA_Ingenuity Canonical Pathways_Protein Kinase A Signaling
IPA_Category Tox_Liver Damage
C_260
DAVID_SP_PIR_KEYWORDS_leukotriene biosynthesis
IPA_Diseases or Functions Annotation_phagocytosis
IPA_Category Tox_Renal Inflammation
IPA_Category Tox_Renal Nephritis
IPA_Diseases or Functions Annotation Tox_Nephritis
DAVID_INTERPRO_IPR006688:ADP-ribosylation factor
DAVID_INTERPRO_IPR006689:ARF/SAR superfamily
DAVID_PANTHER_FAMILY_PTHR11711:ADP RIBOSYLATION FACTOR-RELATED
DAVID_PIR_SUPERFAMILY_PIRSF001711:ADP-ribosylation factor
DAVID_SP_PIR_KEYWORDS_carboxypeptidase
IPA_Diseases or Functions Annotation Tox_production of reactive oxygen species in liver
IPA_Diseases or Functions Annotation Tox_regeneration of hepatocytes
IPA_Tox Diseases or Functions Annotation_production of reactive oxygen species in liver
IPA_Tox Diseases or Functions Annotation_regeneration of hepatocytes
DAVID_INTERPRO_IPR016160:Aldehyde dehydrogenase, conserved site
IPA_Diseases or Functions Annotation_morphology of basement membrane
IPA_Diseases or Functions Annotation_Cancer
Isocitrate dehydrogenase, cytoplasmic
IPA_Diseases or Functions Annotation Tox_focal necrosis of liver
IPA_Diseases or Functions Annotation_abnormal morphology of head
IPA_Category Tox_Liver Inflammation,Hepatitis
IPA_Diseases or Functions Annotation Tox_inflammation of liver
IPA_Diseases or Functions Annotation_cell death of connective tissue cells
DAVID_KEGG_PATHWAY_mmu00040:Pentose and glucuronate interconversions
DAVID_PANTHER_PATHWAY_P00021:FGF signaling pathway
DAVID_BIOCARTA_m_cytokinePathway:Cytokine Network
DAVID_KEGG_PATHWAY_mmu00360:Phenylalanine metabolism
IPA_Ingenuity Canonical Pathways_Antioxidant Action of Vitamin C
DAVID_SP_PIR_KEYWORDS_glycogen metabolism
C_37
IPA_Diseases or Functions Annotation_polymerization of actin filaments
C_317
C_470
C_233
Ubiquitin E3 ligase (SKP1A, FBXW8, CUL7, RBX1)
IPA_Ingenuity Canonical Pathways_Aryl Hydrocarbon Receptor Signaling
IPA_Diseases or Functions Annotation_chemotaxis
HMGB1-HMGB2-HSC70-ERP60-GAPDH complex
IPA_Diseases or Functions Annotation_homing of fibroblast cell lines
DAVID_KEGG_PATHWAY_mmu00380:Tryptophan metabolism
IPA_Diseases or Functions Annotation_infiltration of cells
IPA_Diseases or Functions Annotation_quantity of carbohydrate
DAVID_SP_PIR_KEYWORDS_nadp
DAVID_SP_PIR_KEYWORDS_intramolecular oxidoreductase
IPA_Ingenuity Canonical Pathways_BMP signaling pathway
DAVID_INTERPRO_IPR016040:NAD(P)-binding domain
IPA_Diseases or Functions Annotation_organization of cellular membrane
IPA_Diseases or Functions Annotation_skin development
IPA_Diseases or Functions Annotation_activation of enzyme
IPA_Diseases or Functions Annotation_infiltration
DAVID_BIOCARTA_m_gsk3Pathway:Inactivation of Gsk3 by AKT causes accumulation of b-catenin in Alveolar Macrophages
DAVID_KEGG_PATHWAY_mmu00680:Methane metabolism
DAVID_KEGG_PATHWAY_mmu00340:Histidine metabolism
IPA_Diseases or Functions Annotation_abnormal morphology of podocytes
IPA_Diseases or Functions Annotation_morphology of glomerular cells
IPA_Diseases or Functions Annotation_morphology of kidney cells
IPA_Diseases or Functions Annotation_morphology of podocytes
DAVID_KEGG_PATHWAY_mmu00232:Caffeine metabolism
DAVID_SP_PIR_KEYWORDS_Molybdenum
IPA_Diseases or Functions Annotation_homing
IPA_Ingenuity Canonical Pathways_Glutathione-mediated Detoxification
IPA_Diseases or Functions Annotation_branching of neurites
IPA_Category Tox_Glutathione Depletion In Liver
IPA_Diseases or Functions Annotation Tox_rupture of heart ventricle
IPA_Diseases or Functions Annotation_abnormal morphology of ligament
IPA_Diseases or Functions Annotation_abnormal morphology of periodontal ligament
IPA_Tox Diseases or Functions Annotation_rupture of heart ventricle
IPA_Upstream Regulator_mir-223_microRNA
DAVID_SP_PIR_KEYWORDS_erythrocyte maturation
IPA_Diseases or Functions Annotation_kidney development
DAVID_SP_PIR_KEYWORDS_Secreted
DAVID_GENERIF_SUMMARY_18316610:a TAB1:TAK1:IKK beta:NF-kappaB signaling axis forms aberrantly in breast cancer cells and, consequently, enables oncogenic signaling by TGF-beta
IPA_My Lists_cadiac oxidative stress response
DAVID_GENERIF_SUMMARY_19255442:These studies identify a new ERM kinase of importance in lymphocytes and confirm the role of ezrin-radixin-moesin phosphorylation in regulating cell shape and motility.
DAVID_PANTHER_BP_ALL_BP00119:Other intracellular signaling cascade
IPA_Diseases or Functions Annotation_formation of filaments
IPA_Diseases or Functions Annotation Tox_increased excretion of albumin
IPA_Tox Category_Increased Levels of Albumin
IPA_Tox Diseases or Functions Annotation_increased excretion of albumin
IPA_Upstream Regulator_ROCK1
IPA_Upstream Regulator_POR
DAVID_SP_PIR_KEYWORDS_inflammation
BCL6-HDAC5 complex
IPA_Diseases or Functions Annotation_shape change of neurites
IPA_Ingenuity Canonical Pathways_Leukocyte Extravasation Signaling
IPA_Diseases or Functions Annotation Tox_depletion of glutathione in liver
IPA_Tox Diseases or Functions Annotation_depletion of glutathione in liver
IPA_Ingenuity Canonical Pathways_Purine Ribonucleosides Degradation to Ribose-1-phosphate
C_392
IPA_Diseases or Functions Annotation_mass of connective tissue
C_297
DAVID_KEGG_PATHWAY_mmu00650:Butanoate metabolism
DAVID_SP_PIR_KEYWORDS_sushi
IPA_Diseases or Functions Annotation_development of abdomen
DAVID_PANTHER_BP_ALL_BP00006:Gluconeogenesis
IPA_Ingenuity Toxicity Lists_Increases Renal Damage
IPA_Ingenuity Canonical Pathways_Role of Tissue Factor in Cancer
DAVID_SP_PIR_KEYWORDS_glucose metabolism
DAVID_PANTHER_BP_ALL_BP00071:Proteolysis
DAVID_KEGG_PATHWAY_mmu00562:Inositol phosphate metabolism
DAVID_PANTHER_BP_ALL_BP00022:Fatty acid beta-oxidation
IPA_Ingenuity Canonical Pathways_Insulin Receptor Signaling
IPA_Upstream Regulator_INSIG2
IPA_Tox Diseases or Functions Annotation_interstitial fibrosis of kidney
IPA_Diseases or Functions Annotation_polymerization of filaments
IPA_Ingenuity Canonical Pathways_TNFR1 Signaling
IPA_Category Tox_Renal Damage
IPA_Ingenuity Canonical Pathways_Dopamine Receptor Signaling
IPA_Diseases or Functions Annotation_engulfment of cells
DAVID_PANTHER_SUBFAMILY_PTHR11599:SF3:PROTEASOME SUBUNIT ALPHA/BETA_PROTEASOME SUBUNIT BETA TYPE 5,8
DAVID_INTERPRO_IPR017933:Glutathione S-transferase/chloride channel, C-terminal
IPA_Diseases or Functions Annotation_necrosis
C_323
SNX complex (SNX1, SNX6)
DAVID_SP_PIR_KEYWORDS_complement pathway
IPA_Ingenuity Canonical Pathways_Complement System
DAVID_INTERPRO_IPR000557:Calponin repeat
DAVID_PANTHER_FAMILY_PTHR18959:CALPONIN/TRANSGELIN
IPA_Upstream Regulator_ACOX1_enzyme
Multiprotein complex (monoubiquitination)
IPA_Ingenuity Canonical Pathways_Glutathione Redox Reactions I
IPA_Ingenuity Canonical Pathways_Heparan Sulfate Biosynthesis (Late Stages)
IPA_Ingenuity Canonical Pathways_Phenylethylamine Degradation I
C_451
DAVID_INTERPRO_IPR002108:Actin-binding, cofilin/tropomyosin type
DAVID_SP_PIR_KEYWORDS_egf-like domain
CRKL-WIPF1-WAS complex
DAVID_BIOCARTA_m_ck1Pathway:Regulation of ck1/cdk5 by type 1 glutamate receptors
DAVID_KEGG_PATHWAY_mmu00071:Fatty acid metabolism
DAVID_SP_PIR_KEYWORDS_allosteric enzyme
DAVID_BIOCARTA_m_hsp27Pathway:Stress Induction of HSP Regulation
Ubiquitin E3 ligase (CDC34, NEDD8, BTRC, CUL1, SKP1A, RBX1)
DAVID_PANTHER_PATHWAY_P04397:p53 pathway by glucose deprivation
IPA_Diseases or Functions Annotation_ataxia
IPA_Ingenuity Canonical Pathways_Phenylalanine Degradation IV (Mammalian, via Side Chain)
DAVID_KEGG_PATHWAY_mmu00640:Propanoate metabolism
DAVID_SP_PIR_KEYWORDS_redox-active disulfide
IPA_Tox Diseases or Functions Annotation_hypertrophy of right ventricle
IPA_Diseases or Functions Annotation_abnormal morphology of lysosome
IPA_Ingenuity Canonical Pathways_Cardiac Hypertrophy Signaling
IPA_Ingenuity Canonical Pathways_ERK,MAPK Signaling
DAVID_SP_PIR_KEYWORDS_b-cell activation
IPA_Diseases or Functions Annotation_small GTPase mediated signal transduction
IPA_Ingenuity Canonical Pathways_Eumelanin Biosynthesis
IPA_Diseases or Functions Annotation_cell movement of phagocytes
DAVID_KEGG_PATHWAY_mmu04710:Circadian rhythm
DAVID_KEGG_PATHWAY_mmu00603:Glycosphingolipid biosynthesis
IPA_Diseases or Functions Annotation_storage of glycosphingolipid
IPA_Diseases or Functions Annotation Tox_autoimmune glomerulonephritis
DAVID_PANTHER_BP_ALL_BP00109:Receptor protein serine/threonine kinase signaling pathway
IPA_Diseases or Functions Annotation_hyperactive behavior
DAVID_INTERPRO_IPR005024:Snf7
C_382
IPA_Diseases or Functions Annotation_development of head
IPA_Diseases or Functions Annotation_infection of mammalia
IPA_Upstream Regulator_MAFF
IPA_Ingenuity Canonical Pathways_Sonic Hedgehog Signaling
DAVID_BIOCARTA_m_rhoPathway:Rho cell motility signaling pathway

## Sheet: cat up spheres
categories up spheres cocult Ara vs mono Ara
Category
IPA_Ingenuity Toxicity Lists_Pro-Apoptosis
IPA_Diseases or Functions Annotation_apoptosis of fibroblasts
C_240
DAVID_INTERPRO_IPR003887:Lamino-associated polypeptide 2/emerin
C_519
IPA_Ingenuity Canonical Pathways_Type I Diabetes Mellitus Signaling
IPA_Diseases or Functions Annotation_cell death of epithelial cells
DAVID_SP_PIR_KEYWORDS_neuropathy
IPA_Tox Category_Renal Tubule Injury
IPA_Tox Diseases or Functions Annotation_damage of renal tubule
DAVID_SP_PIR_KEYWORDS_cell projection
IPA_Ingenuity Canonical Pathways_FAK Signaling
DAVID_KEGG_PATHWAY_mmu04514:Cell adhesion molecules (CAMs)
DAVID_SP_PIR_KEYWORDS_neurodegeneration
IPA_Tox Diseases or Functions Annotation_degeneration of liver cells
Kinase maturation complex 2
CTLH complex
IPA_Upstream Regulator_TSC2
IPA_Ingenuity Canonical Pathways_Reelin Signaling in Neurons
IPA_Diseases or Functions Annotation_cell death of fibroblasts
DAVID_PANTHER_BP_ALL_BP00253:Induction of apoptosis
C_177
IPA_Diseases or Functions Annotation_shape change of fibroblast cell lines
C_339
DAVID_INTERPRO_IPR001781:Zinc finger, LIM-type
IPA_Diseases or Functions Annotation_apoptosis of connective tissue cells
LSm1-7 complex
DAVID_PANTHER_FAMILY_PTHR22985:SERINE/THREONINE PROTEIN KINASE
IPA_Ingenuity Canonical Pathways_Leukocyte Extravasation Signaling
DAVID_GENERIF_SUMMARY_15837794:regulation of NFkappaB, JNK, and p38 MAPK is funneled through TAK1
IPA_Ingenuity Canonical Pathways_Activation of IRF by Cytosolic Pattern Recognition Receptors
C_190
Amyloid beta protein oligomer
DAVID_SP_PIR_KEYWORDS_serine proteinase inhibitor
IPA_Tox Diseases or Functions Annotation_histopathological change of liver
C_491
CBF-DNA complex
C_2
LARC complex (LCR-associated remodeling complex)
IPA_Diseases or Functions Annotation_formation of membrane ruffles
IPA_Category Tox_Renal Tubule Injury
IPA_Diseases or Functions Annotation Tox_damage of renal tubule
C_580
IPA_Tox Diseases or Functions Annotation_fibrosis of liver
IPA_Diseases or Functions Annotation_morphology of epithelial cells
DAVID_SP_PIR_KEYWORDS_LIM domain
IPA_Ingenuity Canonical Pathways_Integrin Signaling
Epo-R-PLC-gamma 1-IP(3)R type II-TRPC2 signaling complex
DAVID_PANTHER_BP_ALL_BP00136:Other intracellular protein traffic
C_358
PLC-gamma-2-Syk-LAT-FcR-gamma complex
DAVID_INTERPRO_IPR011993:Pleckstrin homology-type
DAVID_SP_PIR_KEYWORDS_epididymis
IPA_Diseases or Functions Annotation_apoptosis of neurons
DAVID_GENERIF_SUMMARY_15649893:CK2 and PKA regulated adenomatous polyposis coli and beta-catenin cellular localization is dependent on p38 MAPK
DAVID_INTERPRO_IPR000306:Zinc finger, FYVE-type
C_169
C_334
IPA_Diseases or Functions Annotation Tox_cardiac fibrosis of heart
Integrator complex
DAVID_PANTHER_BP_ALL_BP00115:NF-kappaB cascade
Cbl-Crkl-Rapgef1 complex
DAVID_PANTHER_FAMILY_PTHR18916:DYNACTIN 1-RELATED MICROTUBULE-BINDING
DAVID_PANTHER_FAMILY_PTHR13803:SEC24-RELATED PROTEIN
DAVID_SP_PIR_KEYWORDS_transplantation antigen
IPA_Diseases or Functions Annotation_fibrogenesis of liver
DAVID_BIOCARTA_m_bcellsurvivalPathway:B Cell Survival Pathway
DAVID_BIOCARTA_m_gpcrPathway:Signaling Pathway from G-Protein Families
IPA_Diseases or Functions Annotation_mineralization of connective tissue
IPA_Diseases or Functions Annotation_morphology of skull
C_385
DAVID_PANTHER_BP_ALL_BP00107:Cytokine and chemokine mediated signaling pathway
DAVID_SP_PIR_KEYWORDS_b-cell activation
IPA_Ingenuity Canonical Pathways_TNFR2 Signaling
IPA_Diseases or Functions Annotation_chemotaxis of fibroblasts
IPA_Upstream Regulator_PAX7_transcription regulator
IPA_Diseases or Functions Annotation_morphology of nerves
Cbl-Cd2ap complex
IPA_Diseases or Functions Annotation Tox_onset of nephrosis
IPA_Tox Diseases or Functions Annotation_onset of nephrosis
DAVID_SP_PIR_KEYWORDS_Schiff base
IPA_Ingenuity Canonical Pathways_Renin-Angiotensin Signaling
IPA_Ingenuity Canonical Pathways_Myc Mediated Apoptosis Signaling
IPA_Diseases or Functions Annotation_gliosis
NPC subcomplex (NUP98, NUP107, NUP133, NUP160)
DAVID_INTERPRO_IPR013720:LisH dimerisation motif, subgroup
DAVID_PANTHER_PATHWAY_P02768:Proline biosynthesis
DAVID_SP_PIR_KEYWORDS_proline biosynthesis
IPA_Ingenuity Canonical Pathways_Proline Biosynthesis I
DAVID_SP_PIR_KEYWORDS_actin capping
DAVID_INTERPRO_IPR017455:Zinc finger, FYVE-related
DAVID_GENERIF_SUMMARY_18571461:Results suggest that caffeic acid phenethyl ester suppresses the induction of cytokines by lipopolysaccharide, as well as inducible nitric oxide synthase and cyclooxygenase-2 expression, by blocking nuclear factor-kappaB and p38/ERK activation.
DAVID_INTERPRO_IPR001202:WW/Rsp5/WWP
DAVID_INTERPRO_IPR000195:RabGAP/TBC
DAVID_PANTHER_FAMILY_PTHR22957:TBC1 DOMAIN FAMILY MEMBER GTPASE-ACTIVATING PROTEIN
IPA_Diseases or Functions Annotation_apoptosis of epithelial cells
IPA_Diseases or Functions Annotation_abnormal morphology of skull
DAVID_BIOCARTA_m_integrinPathway:Integrin Signaling Pathway
DAVID_PANTHER_BP_ALL_BP00264:Tumor suppressor
IPA_Ingenuity Canonical Pathways_Proline Biosynthesis II (from Arginine)
C_172
DAVID_PANTHER_PATHWAY_P04375:5HT3 type receptor mediated signaling pathway
DAVID_BIOCARTA_m_ngfPathway:Nerve growth factor pathway (NGF)
DAVID_SP_PIR_KEYWORDS_queuosine biosynthesis
IPA_Tox Diseases or Functions Annotation_increased quantity of creatinine
C_451
ABL2-HRAS-RIN1 complex
IPA_Diseases or Functions Annotation_incidence of tumor
IPA_Ingenuity Canonical Pathways_IL-15 Signaling
DAVID_PANTHER_BP_ALL_BP00244:Anterior/posterior patterning

## Sheet: prot down spheres
	prot down spheres cocult Ara vs mono Ara
fasta	protein	description
O08804	O08804_MOUSE	O08804_MOUSE NK13 OS=Mus musculus GN=Serpinb6b PE=1 SV=2
Q6IR34	GPSM1_MOUSE	GPSM1_MOUSE G-protein-signaling modulator 1 OS=Mus musculus GN=Gpsm1 PE=1 SV=3
P62918	RL8_MOUSE	RL8_MOUSE 60S ribosomal protein L8 OS=Mus musculus GN=Rpl8 PE=1 SV=2
Q6P4T2	U520_MOUSE	U520_MOUSE U5 small nuclear ribonucleoprotein 200 kDa helicase OS=Mus musculus GN=Snrnp200 PE=1 SV=1
Q58EW0	Q58EW0_MOUSE	Q58EW0_MOUSE 60S ribosomal protein L18 OS=Mus musculus GN=Rpl18 PE=1 SV=1
E9Q777	E9Q777_MOUSE	E9Q777_MOUSE Protein Akap11 OS=Mus musculus GN=Akap11 PE=1 SV=1
O08800	SPB8_MOUSE	SPB8_MOUSE Serpin B8 OS=Mus musculus GN=Serpinb8 PE=1 SV=2
Q80Z25	OFD1_MOUSE	OFD1_MOUSE Oral-facial-digital syndrome 1 protein homolog OS=Mus musculus GN=Ofd1 PE=1 SV=1
Q3TJ22	Q3TJ22_MOUSE	Q3TJ22_MOUSE Angio-associated migratory protein OS=Mus musculus GN=Aamp PE=1 SV=1
Q9R0A0	PEX14_MOUSE	PEX14_MOUSE Peroxisomal membrane protein PEX14 OS=Mus musculus GN=Pex14 PE=1 SV=1
Q497N0	Q497N0_MOUSE	Q497N0_MOUSE Chaperonin containing Tcp1, subunit 6b (Zeta) OS=Mus musculus GN=Cct6b PE=1 SV=1
Q8BSK8	KS6B1_MOUSE	KS6B1_MOUSE Ribosomal protein S6 kinase beta-1 OS=Mus musculus GN=Rps6kb1 PE=1 SV=2
Q3TYD6	LMTK2_MOUSE	LMTK2_MOUSE Serine/threonine-protein kinase LMTK2 OS=Mus musculus GN=Lmtk2 PE=1 SV=3
P61255	RL26_MOUSE	RL26_MOUSE 60S ribosomal protein L26 OS=Mus musculus GN=Rpl26 PE=1 SV=1
Q9CXU1	MED31_MOUSE	MED31_MOUSE Mediator of RNA polymerase II transcription subunit 31 OS=Mus musculus GN=Med31 PE=1 SV=2
Q8BHG9	CGBP1_MOUSE	CGBP1_MOUSE CGG triplet repeat-binding protein 1 OS=Mus musculus GN=Cggbp1 PE=1 SV=1
Q921F2	TADBP_MOUSE	TADBP_MOUSE TAR DNA-binding protein 43 OS=Mus musculus GN=Tardbp PE=1 SV=1
D3Z423	R212B_MOUSE	R212B_MOUSE RING finger protein 212B OS=Mus musculus GN=Rnf212b PE=4 SV=1
Q0PD50	Q0PD50_MOUSE	Q0PD50_MOUSE RAB8A, member RAS oncogene family, isoform CRA_a OS=Mus musculus GN=Rab8a PE=1 SV=1
P62830	RL23_MOUSE	RL23_MOUSE 60S ribosomal protein L23 OS=Mus musculus GN=Rpl23 PE=1 SV=1
Q5M9M5	Q5M9M5_MOUSE	Q5M9M5_MOUSE 60S ribosomal protein L23a OS=Mus musculus GN=Rpl23a PE=1 SV=1
P70318	TIAR_MOUSE	TIAR_MOUSE Nucleolysin TIAR OS=Mus musculus GN=Tial1 PE=1 SV=1
Q9JHJ3	GLMP_MOUSE	GLMP_MOUSE Glycosylated lysosomal membrane protein OS=Mus musculus GN=Glmp PE=1 SV=1
Q5M9M0	Q5M9M0_MOUSE	Q5M9M0_MOUSE 60S ribosomal protein L13a OS=Mus musculus GN=Rpl13a PE=1 SV=1
Q61056	TRPC1_MOUSE	TRPC1_MOUSE Short transient receptor potential channel 1 OS=Mus musculus GN=Trpc1 PE=1 SV=5
Q80UU2	RPP38_MOUSE	RPP38_MOUSE Ribonuclease P protein subunit p38 OS=Mus musculus GN=Rpp38 PE=1 SV=1
Q545X8	Q545X8_MOUSE	Q545X8_MOUSE 40S ribosomal protein S4 OS=Mus musculus GN=Rps4x PE=1 SV=1
Q3V0T4	ITAD_MOUSE	ITAD_MOUSE Integrin alpha-D OS=Mus musculus GN=Itgad PE=1 SV=1
Q9Z204	HNRPC_MOUSE	HNRPC_MOUSE Heterogeneous nuclear ribonucleoproteins C1/C2 OS=Mus musculus GN=Hnrnpc PE=1 SV=1
B1ARA5	B1ARA5_MOUSE	B1ARA5_MOUSE 60S ribosomal protein L26 OS=Mus musculus GN=Rpl26 PE=1 SV=1
Q920B9	SP16H_MOUSE	SP16H_MOUSE FACT complex subunit SPT16 OS=Mus musculus GN=Supt16h PE=1 SV=2
Q9CYW4	HDHD3_MOUSE	HDHD3_MOUSE Haloacid dehalogenase-like hydrolase domain-containing protein 3 OS=Mus musculus GN=Hdhd3 PE=1 SV=1
P62827	RAN_MOUSE	RAN_MOUSE GTP-binding nuclear protein Ran OS=Mus musculus GN=Ran PE=1 SV=3
Q3U1G5	I20L2_MOUSE	I20L2_MOUSE Interferon-stimulated 20 kDa exonuclease-like 2 OS=Mus musculus GN=Isg20l2 PE=1 SV=2
Q8C5N3	CWC22_MOUSE	CWC22_MOUSE Pre-mRNA-splicing factor CWC22 homolog OS=Mus musculus GN=Cwc22 PE=1 SV=1
Q9JKP8	CHRC1_MOUSE	CHRC1_MOUSE Chromatin accessibility complex protein 1 OS=Mus musculus GN=Chrac1 PE=1 SV=1
Q9CZX8	RS19_MOUSE	RS19_MOUSE 40S ribosomal protein S19 OS=Mus musculus GN=Rps19 PE=1 SV=3
Q3TCD4	Q3TCD4_MOUSE	Q3TCD4_MOUSE Enoyl-CoA delta isomerase 2, mitochondrial OS=Mus musculus GN=Eci2 PE=1 SV=1
Q91Y00	Q91Y00_MOUSE	Q91Y00_MOUSE Protein Pcdhb2 OS=Mus musculus GN=Pcdhb2 PE=1 SV=1
Q5SUV5	MYLK4_MOUSE	MYLK4_MOUSE Myosin light chain kinase family member 4 OS=Mus musculus GN=Mylk4 PE=1 SV=2
Q3UG55	Q3UG55_MOUSE	Q3UG55_MOUSE Uroporphyrinogen III synthase, isoform CRA_a OS=Mus musculus GN=Uros PE=1 SV=1
P62301	RS13_MOUSE	RS13_MOUSE 40S ribosomal protein S13 OS=Mus musculus GN=Rps13 PE=1 SV=2
P49312	ROA1_MOUSE	ROA1_MOUSE Heterogeneous nuclear ribonucleoprotein A1 OS=Mus musculus GN=Hnrnpa1 PE=1 SV=2
Q8BLN6	UNC80_MOUSE	UNC80_MOUSE Protein unc-80 homolog OS=Mus musculus GN=Unc80 PE=1 SV=2
E9Q7E2	E9Q7E2_MOUSE	E9Q7E2_MOUSE Protein Arid2 OS=Mus musculus GN=Arid2 PE=1 SV=1
P79457	UTY_MOUSE	UTY_MOUSE Histone demethylase UTY OS=Mus musculus GN=Uty PE=1 SV=2
O09112	DUS8_MOUSE	DUS8_MOUSE Dual specificity protein phosphatase 8 OS=Mus musculus GN=Dusp8 PE=2 SV=1
P35487	ODPAT_MOUSE	ODPAT_MOUSE Pyruvate dehydrogenase E1 component subunit alpha, testis-specific form, mitochondrial OS=Mus musculus GN=Pdha2 PE=1 SV=1
P60824	CIRBP_MOUSE	CIRBP_MOUSE Cold-inducible RNA-binding protein OS=Mus musculus GN=Cirbp PE=1 SV=1

## Sheet: prot up spheres
	prot up spheres cocult Ara vs mono Ara
fasta	protein	description
Q01320	TOP2A_MOUSE	TOP2A_MOUSE DNA topoisomerase 2-alpha OS=Mus musculus GN=Top2a PE=1 SV=2
Q9WVC3	CAV2_MOUSE	CAV2_MOUSE Caveolin-2 OS=Mus musculus GN=Cav2 PE=1 SV=1
Q8K299	SCAR5_MOUSE	SCAR5_MOUSE Scavenger receptor class A member 5 OS=Mus musculus GN=Scara5 PE=1 SV=1
Q8C3B8	RFT1_MOUSE	RFT1_MOUSE Protein RFT1 homolog OS=Mus musculus GN=Rft1 PE=2 SV=2
O08811	ERCC2_MOUSE	ERCC2_MOUSE TFIIH basal transcription factor complex helicase XPD subunit OS=Mus musculus GN=Ercc2 PE=1 SV=2
Q62523	ZYX_MOUSE	ZYX_MOUSE Zyxin OS=Mus musculus GN=Zyx PE=1 SV=2
Q9D7M8	RPB4_MOUSE	RPB4_MOUSE DNA-directed RNA polymerase II subunit RPB4 OS=Mus musculus GN=Polr2d PE=1 SV=2
Q80XK6	ATG2B_MOUSE	ATG2B_MOUSE Autophagy-related protein 2 homolog B OS=Mus musculus GN=Atg2b PE=1 SV=3
P12023	A4_MOUSE	A4_MOUSE Amyloid beta A4 protein OS=Mus musculus GN=App PE=1 SV=3
Q9BCZ4	SELS_MOUSE	SELS_MOUSE Selenoprotein S OS=Mus musculus GN=Vimp PE=1 SV=3
Q9QYE6	GOGA5_MOUSE	GOGA5_MOUSE Golgin subfamily A member 5 OS=Mus musculus GN=Golga5 PE=1 SV=2
Q7TQ95	LNP_MOUSE	LNP_MOUSE Protein lunapark OS=Mus musculus GN=Lnp PE=1 SV=1
Q8VEG4	EXD2_MOUSE	EXD2_MOUSE Exonuclease 3'-5' domain-containing protein 2 OS=Mus musculus GN=Exd2 PE=1 SV=1
Q9CR02	TMA16_MOUSE	TMA16_MOUSE Translation machinery-associated protein 16 OS=Mus musculus GN=Tma16 PE=1 SV=1
Q9JM13	RABX5_MOUSE	RABX5_MOUSE Rab5 GDP/GTP exchange factor OS=Mus musculus GN=Rabgef1 PE=1 SV=1
Q3TJ75	Q3TJ75_MOUSE	Q3TJ75_MOUSE 60 kDa SS-A/Ro ribonucleoprotein OS=Mus musculus GN=Trove2 PE=1 SV=1
P70445	4EBP2_MOUSE	4EBP2_MOUSE Eukaryotic translation initiation factor 4E-binding protein 2 OS=Mus musculus GN=Eif4ebp2 PE=1 SV=1
Q921G6	LRCH4_MOUSE	LRCH4_MOUSE Leucine-rich repeat and calponin homology domain-containing protein 4 OS=Mus musculus GN=Lrch4 PE=1 SV=1
Q6PGL7	FAM21_MOUSE	FAM21_MOUSE WASH complex subunit FAM21 OS=Mus musculus GN=Fam21 PE=1 SV=1
E9Q6M7	E9Q6M7_MOUSE	E9Q6M7_MOUSE Pumilio homolog 1 OS=Mus musculus GN=Pum1 PE=1 SV=1
A2A6T1	CDR2L_MOUSE	CDR2L_MOUSE Cerebellar degeneration-related protein 2-like OS=Mus musculus GN=Cdr2l PE=1 SV=1
Q9CXS4	CENPV_MOUSE	CENPV_MOUSE Centromere protein V OS=Mus musculus GN=Cenpv PE=1 SV=2
Q91W18	TDRD3_MOUSE	TDRD3_MOUSE Tudor domain-containing protein 3 OS=Mus musculus GN=Tdrd3 PE=1 SV=4
P54726	RD23A_MOUSE	RD23A_MOUSE UV excision repair protein RAD23 homolog A OS=Mus musculus GN=Rad23a PE=1 SV=2
F7CB97	F7CB97_MOUSE	F7CB97_MOUSE CAP-Gly domain-containing linker protein 1 (Fragment) OS=Mus musculus GN=Clip1 PE=1 SV=1
Q923E4	SIR1_MOUSE	SIR1_MOUSE NAD-dependent protein deacetylase sirtuin-1 OS=Mus musculus GN=Sirt1 PE=1 SV=2
Q8BTZ5	ANR46_MOUSE	ANR46_MOUSE Ankyrin repeat domain-containing protein 46 OS=Mus musculus GN=Ankrd46 PE=1 SV=1
Q9DBR7	MYPT1_MOUSE	MYPT1_MOUSE Protein phosphatase 1 regulatory subunit 12A OS=Mus musculus GN=Ppp1r12a PE=1 SV=2
Q5SXY1	CYTSB_MOUSE	CYTSB_MOUSE Cytospin-B OS=Mus musculus GN=Specc1 PE=1 SV=2
Q923B0	GGACT_MOUSE	GGACT_MOUSE Gamma-glutamylaminecyclotransferase OS=Mus musculus GN=Ggact PE=1 SV=1
F8VPK5	F8VPK5_MOUSE	F8VPK5_MOUSE Rho-associated protein kinase OS=Mus musculus GN=Rock2 PE=1 SV=1
G5E8E1	G5E8E1_MOUSE	G5E8E1_MOUSE Leucine rich repeat (In FLII) interacting protein 1, isoform CRA_e OS=Mus musculus GN=Lrrfip1 PE=1 SV=1
O08788	DCTN1_MOUSE	DCTN1_MOUSE Dynactin subunit 1 OS=Mus musculus GN=Dctn1 PE=1 SV=3
Q5F2E7	NUFP2_MOUSE	NUFP2_MOUSE Nuclear fragile X mental retardation-interacting protein 2 OS=Mus musculus GN=Nufip2 PE=1 SV=1
P70195	PSB7_MOUSE	PSB7_MOUSE Proteasome subunit beta type-7 OS=Mus musculus GN=Psmb7 PE=1 SV=1
P47941	CRKL_MOUSE	CRKL_MOUSE Crk-like protein OS=Mus musculus GN=Crkl PE=1 SV=2
Q6ZPE2	MTMR5_MOUSE	MTMR5_MOUSE Myotubularin-related protein 5 OS=Mus musculus GN=Sbf1 PE=1 SV=2
Q9EQN3	T22D4_MOUSE	T22D4_MOUSE TSC22 domain family protein 4 OS=Mus musculus GN=Tsc22d4 PE=1 SV=2
Q6PGH1	BUD31_MOUSE	BUD31_MOUSE Protein BUD31 homolog OS=Mus musculus GN=Bud31 PE=1 SV=1
Q61655	DD19A_MOUSE	DD19A_MOUSE ATP-dependent RNA helicase DDX19A OS=Mus musculus GN=Ddx19a PE=1 SV=2
Q640L3	CCPG1_MOUSE	CCPG1_MOUSE Cell cycle progression protein 1 OS=Mus musculus GN=Ccpg1 PE=1 SV=2
E9PVZ8	E9PVZ8_MOUSE	E9PVZ8_MOUSE Protein Golgb1 OS=Mus musculus GN=Golgb1 PE=1 SV=1
Q8BK35	Q8BK35_MOUSE	Q8BK35_MOUSE MCG2065, isoform CRA_c OS=Mus musculus GN=Gltscr2 PE=1 SV=1

## Sheet: cat down spheres
categories down spheres cocult Ara vs mono Ara
Category
PEX14 homodimer complex
C_96
DAVID_SP_PIR_KEYWORDS_spermatogenesis
USP1-UAF1 complex
Acinar cell-specific C complex
DAVID_SP_PIR_KEYWORDS_sexual differentiation
IPA_Diseases or Functions Annotation Tox_bicuspid aortic valve
DAVID_SP_PIR_KEYWORDS_lipid metabolism
C_205
IPA_Diseases or Functions Annotation_differentiation of cells
IPA_Diseases or Functions Annotation_expression of protein
DAVID_INTERPRO_IPR008968:Clathrin adaptor, mu subunit, C-terminal
DAVID_PANTHER_FAMILY_PTHR11998:CLATHRIN COAT ASSEMBLY PROTEIN
DAVID_PANTHER_FAMILY_PTHR19410:SHORT-CHAIN DEHYDROGENASES/REDUCTASE FAMILY MEMBER
DAVID_INTERPRO_IPR011545:DNA/RNA helicase, DEAD/DEAH box type, N-terminal
DAVID_INTERPRO_IPR014014:RNA helicase, DEAD-box type, Q motif
DAVID_PANTHER_FAMILY_PTHR10967:DEAD BOX ATP-DEPENDENT RNA HELICASE
IPA_Diseases or Functions Annotation_quantity of enzyme
IPA_Diseases or Functions Annotation_homeostasis of D-glucose
IPA_Diseases or Functions Annotation_homeostasis of hexose
RICH1/AMOT polarity complex, Flag-Amot precipitated
IPA_Ingenuity Canonical Pathways_Polyamine Regulation in Colon Cancer
CRM1-RAN-PHAX-CBC complex (cap binding complex)
DAVID_PANTHER_BP_ALL_BP00195:Meiosis
IPA_Diseases or Functions Annotation_quantity of adipose tissue
IPA_Ingenuity Canonical Pathways_Fatty Acid Î²-oxidation III (Unsaturated, Odd Number)
DAVID_PANTHER_BP_ALL_BP00254:Apoptotic processes
ELMO1-DOCK2 complex
FIB-associated protein complex
IPA_Diseases or Functions Annotation_expression of mRNA
DAVID_KEGG_PATHWAY_mmu00140:Steroid hormone biosynthesis
DAVID_INTERPRO_IPR002347:Glucose/ribitol dehydrogenase
DAVID_SP_PIR_KEYWORDS_anterior pituitary
C_252
TBP-TAF complex
DAVID_INTERPRO_IPR002198:Short-chain dehydrogenase/reductase SDR
DAVID_PANTHER_SUBFAMILY_PTHR11711:SF30:ADP RIBOSYLATION FACTOR-RELATED_ADP-RIBOSYLATION FACTOR, ARF
DAVID_BIOCARTA_m_prionPathway:Prion Pathway
DAVID_PANTHER_PATHWAY_P00014:Cholesterol biosynthesis
MLL1-WDR5 complex
DAVID_SP_PIR_KEYWORDS_Homeobox
DAVID_SP_PIR_KEYWORDS_epidermis
IPA_Diseases or Functions Annotation_development of ectoderm
DAVID_KEGG_PATHWAY_mmu00533:Keratan sulfate biosynthesis
C_582
C_140
C_242
DAVID_PIR_SUPERFAMILY_PIRSF001171:ATP-dependent 26S proteinase
IPA_My Lists_increases mitofission
IPA_Ingenuity Canonical Pathways_Spermidine Biosynthesis I
IPA_Ingenuity Canonical Pathways_Spermine Biosynthesis
IPA_Upstream Regulator_DMRT1_other
DAVID_KEGG_PATHWAY_mmu04640:Hematopoietic cell lineage
CCT complex (chaperonin containing TCP1 complex)
DAVID_INTERPRO_IPR002194:Chaperonin TCP-1, conserved site
DAVID_INTERPRO_IPR017998:Chaperone, tailless complex polypeptide 1
DAVID_PIR_SUPERFAMILY_PIRSF002584:molecular chaperone t-complex-type
C_429
DAVID_PANTHER_BP_ALL_BP00053:RNA localization
DAVID_PIR_SUPERFAMILY_PIRSF001321:ATP-dependent RNA helicase
C_532
DAVID_INTERPRO_IPR013598:Exportin-1/Importin-beta-like
IPA_Diseases or Functions Annotation_transport of protein
DAVID_SP_PIR_KEYWORDS_Steroid biosynthesis
IPA_Ingenuity Toxicity Lists_Increases Liver Steatosis
C_330
C_9
C_25
DAVID_INTERPRO_IPR006688:ADP-ribosylation factor
DAVID_INTERPRO_IPR006689:ARF/SAR superfamily
DAVID_PANTHER_FAMILY_PTHR11711:ADP RIBOSYLATION FACTOR-RELATED
DAVID_PIR_SUPERFAMILY_PIRSF001711:ADP-ribosylation factor
C_307
IPA_Upstream Regulator_LIPE_enzyme
IPA_Ingenuity Toxicity Lists_Cholesterol Biosynthesis
BCL6-HDAC5 complex
IPA_Diseases or Functions Annotation_translation of mRNA
IPA_Diseases or Functions Annotation_degeneration of brain
DAVID_BIOCARTA_m_s1pPathway:SREBP control of lipid synthesis
cMYC-ATPase-helicase complex
DAVID_BIOCARTA_m_erythPathway:Erythrocyte Differentiation Pathway
DAVID_BIOCARTA_m_stemPathway:Regulation of hematopoiesis by cytokines
IPA_Ingenuity Canonical Pathways_Differential Regulation of Cytokine Production in Macrophages and T Helper Cells by IL-17A and IL-17F
DLP1-hFIS1 complex
IPA_Diseases or Functions Annotation_homeostasis of carbohydrate
DAVID_SP_PIR_KEYWORDS_ubl conjugation pathway
Histone H3.1 complex
DAVID_SP_PIR_KEYWORDS_oxidoreductase
IPA_My Lists_calcium mediated signaling
DAVID_SP_PIR_KEYWORDS_purine salvage
IPA_Diseases or Functions Annotation_concentration of lipid
C_258
DAVID_BIOCARTA_m_ranbp2Pathway:Sumoylation by RanBP2 Regulates Transcriptional Repression
IPA_Diseases or Functions Annotation_concentration of fatty acid
DAVID_PANTHER_BP_ALL_BP00081:Coenzyme and prosthetic group metabolism
